# Supplementary material for: Exploration and validation of key genes associated with early lymph node metastasis in thyroid carcinoma using weighted gene co-expression network analysis and machine learning
Source: Front Endocrinol (Lausanne). 2023 Dec 8;14:1247709. doi: 10.3389/fendo.2023.1247709 (PMC10739373; doi:10.3389/fendo.2023.1247709)
Supplement: Supplementary file 10 [file DataSheet_1.xlsx]

## Sheet: Supplementary Table1
Supplementary Table 1: DEGs in THCA patient subgroups with high and low LNM potential.
Tag	logFC	t	P.Value	adj.P.Val	B
LINC02414	4.66522	4.5301	0.0132745	0.11146	-4.23154
IGHVII-28-1	4.33724	4.21162	0.0166927	0.130237	-4.24409
C1orf68	4.28407	5.99563	0.000392454	0.00898549	-2.95592
AC009800.1	4.02259	3.34121	0.0171871	0.132893	-4.02908
OR10AF1P	3.93682	3.8228	0.0224734	0.159416	-4.26263
SFTPB	3.87455	7.38375	4.8e-12	1.24e-07	16.839
AP005262.1	3.85797	5.50357	0.00108852	0.0187978	-3.63579
AC103808.2	3.80256	5.59446	0.00172213	0.0263951	-3.79053
AC023128.2	3.75995	3.65105	0.0257989	0.174429	-4.27216
AL137078.2	3.71313	3.60559	0.0267778	0.178922	-4.27484
GLUD1P9	3.71178	3.60428	0.0268068	0.178994	-4.27492
RNU6-454P	3.70304	3.59579	0.0269948	0.179653	-4.27543
C16orf97	3.59318	4.81303	0.00107929	0.018682	-3.46171
NENFP3	3.58263	3.47887	0.0297556	0.190865	-4.28269
OR11K1P	3.55825	3.45519	0.0303558	0.19354	-4.28422
CLDN10	3.44553	6.69256	2.7e-10	6.36e-07	13.031
AL596211.1	3.44282	3.34311	0.0334047	0.205422	-4.29175
AC087633.1	3.43806	5.29786	0.00134397	0.0218813	-3.65455
EIF5P2	3.39259	3.29433	0.0348468	0.211127	-4.29519
LINC02143	3.38996	4.28201	0.00934797	0.0878801	-4.0492
LINC00433	3.37677	3.76963	0.0150563	0.121516	-4.09344
AC005691.1	3.32457	3.9163	0.0130845	0.11033	-4.07961
ACE3P	3.31704	4.16169	0.0104196	0.0944588	-4.05861
SYT12	3.31382	6.77001	1.58e-10	6.04e-07	13.5437
AC024405.2	3.30439	7.86247	3.25e-05	0.0015139	-2.45405
NANOGP6	3.23645	4.72323	0.000902702	0.0163981	-3.37384
RN7SL325P	3.22801	3.47513	0.0112862	0.0997121	-3.91153
AC090503.1	3.21579	3.97727	0.0123545	0.106197	-4.07415
LYPLA2P3	3.18033	4.1338	0.00704122	0.0716434	-3.91711
AC026202.1	3.17503	3.08307	0.0420305	0.237893	-4.31122
LINC01849	3.17306	4.80788	0.00227138	0.0319747	-3.70596
DCSTAMP	3.15975	5.34226	2.65e-07	5.5e-05	6.5775
RN7SKP280	3.10725	3.37522	0.0128648	0.109117	-3.93195
AC133485.2	3.03374	5.85799	8.8e-05	0.00302772	-2.93391
DSCR4-IT1	3.03084	2.94306	0.0477813	0.256381	-4.32298
AC026462.3	3.02758	3.60722	0.0176558	0.135326	-4.10998
B3GNT3	3.02438	6.44729	9.48e-10	1.33e-06	11.8586
NBEAP5	3.01881	2.93138	0.0483023	0.257894	-4.324
MTCO3P41	3.01666	3.08921	0.0158167	0.125674	-3.92941
MTND5P7	3.00253	3.13143	0.0148636	0.120392	-3.91789
KRTAP9-4	2.99668	4.05833	0.00763393	0.0759725	-3.92613
AC131274.2	2.99619	4.1911	0.00662589	0.0688789	-3.91046
OR5M6P	2.98973	3.70609	0.0160165	0.126621	-4.09975
AC105396.1	2.98586	3.64271	0.0170459	0.132196	-4.10625
CXCL14	2.9777	5.41389	1.86e-07	4.38e-05	6.90853
TMPRSS4	2.95887	6.5077	6.7e-10	1.05e-06	12.1865
CHI3L1	2.94147	6.95261	5.7e-11	2.95e-07	14.5072
AL360175.1	2.93069	3.70825	0.0159828	0.126548	-4.09953
SFRP2	2.92329	6.12066	5.51e-09	4.32e-06	10.204
SLC34A2	2.92255	6.43652	9.85e-10	1.34e-06	11.8239
TAS1R2	2.92108	4.64651	0.00187792	0.0280848	-3.60251
CTBP2P1	2.91728	3.63103	0.0172439	0.133174	-4.10747
TMPRSS6	2.90307	5.73933	3.74e-08	1.51e-05	8.41006
PRSS2	2.89776	6.15014	4.89e-09	4.1e-06	10.3125
CSAG4	2.89213	4.26528	0.0011776	0.0200419	-3.32087
ST6GALNAC5	2.88577	6.12454	5.44e-09	4.32e-06	10.2142
OR6C65	2.87387	3.6335	0.0172019	0.132948	-4.10721
OR8C1P	2.86301	3.54752	0.0187395	0.140666	-4.11641
AC007218.1	2.85526	4.29168	0.00295847	0.0384586	-3.66104
LINC00572	2.8541	4.72938	0.00169332	0.0260693	-3.58995
IGHG3	2.85391	5.0305	1.14e-06	0.000147333	5.22159
IGHG1	2.85358	4.679	5.49e-06	0.00042302	3.75761
COL10A1	2.84261	7.78988	4.52e-13	2.34e-08	19.0631
RNU4-81P	2.78985	3.45763	0.0115468	0.101289	-3.91504
AC010745.1	2.776	3.82804	0.00982129	0.090797	-3.95562
RAP1BP2	2.77043	3.0191	0.0253964	0.172677	-4.08724
AP002358.1	2.76886	6.30444	2.44e-09	2.7e-06	10.9524
TMEM92	2.73946	6.59595	4.62e-10	8.34e-07	12.5247
NPAP1L	2.73657	3.45557	0.0205628	0.15031	-4.1267
LINC00370	2.73531	3.42413	0.0212325	0.15373	-4.13033
IGLC3	2.73352	4.88843	2.18e-06	0.000223084	4.61726
TACSTD2	2.72905	6.72877	1.99e-10	6.16e-07	13.3282
KLK7	2.71516	4.75721	3.96e-06	0.000340714	4.06403
RFKP1	2.69623	3.97541	0.00835107	0.08099	-3.9364
AC018653.2	2.69468	3.28103	0.0246168	0.16913	-4.14759
CEACAM6	2.69295	5.73844	3.96e-08	1.57e-05	8.3542
AC233702.1	2.6808	4.29643	0.00407247	0.0487298	-3.77181
IGKC	2.67983	4.49158	1.23e-05	0.000750177	3.011
CST6	2.66506	6.33491	1.7e-09	2.05e-06	11.3107
LRRC52-AS1	2.62862	5.63869	6.34e-08	2.1e-05	7.91585
OR5B3	2.62386	3.2325	0.0259021	0.174875	-4.15374
AL353784.1	2.62386	2.71952	0.0314317	0.197987	-4.08741
INAVA	2.61037	6.7554	1.74e-10	6.04e-07	13.4554
IGKV1-5	2.60443	4.6327	6.87e-06	0.000496587	3.55643
AC092132.1	2.59633	3.06768	0.0308775	0.195543	-4.17576
IGKV4-1	2.58487	4.51199	1.14e-05	0.000714648	3.08443
AC060765.2	2.58482	3.08121	0.0304304	0.193825	-4.17388
IGHGP	2.57633	4.6898	5.36e-06	0.000416724	3.78572
SLC27A6	2.57499	5.19966	5.27e-07	8.77e-05	5.9387
IGKV3-20	2.55554	4.21436	3.93e-05	0.00171029	1.94622
IGHG2	2.54475	4.52018	1.09e-05	0.000693777	3.12335
TET1P1	2.52742	3.09255	0.0187777	0.140787	-3.79956
AL359212.1	2.52678	3.31146	0.0139967	0.115538	-3.94542
KCNN4	2.5254	7.04755	3.33e-11	2.57e-07	15.014
IFNA2	2.50374	2.90064	0.0370617	0.219641	-4.2
C2CD4A	2.50295	6.34429	1.62e-09	1.99e-06	11.3578
IGHVII-65-1	2.49657	2.80722	0.0331117	0.204247	-4.13014
IGKV3-11	2.49559	4.12724	5.58e-05	0.0021997	1.62599
PDZK1IP1	2.49448	6.13132	5.04e-09	4.1e-06	10.2897
AP003900.1	2.48793	2.83065	0.0205401	0.150201	-3.95723
CTSE	2.48333	6.54869	5.36e-10	9.25e-07	12.3965
SFN	2.48308	6.71581	2.14e-10	6.16e-07	13.2607
RNMTL1P1	2.48055	3.28069	0.018473	0.139375	-4.03939
IGLV1-47	2.47781	4.52028	1.13e-05	0.000710157	3.10201
IGLC2	2.46587	4.48296	1.28e-05	0.000768194	2.97724
COMP	2.45955	5.73591	3.83e-08	1.54e-05	8.3878
LINC01628	2.4562	3.19007	0.020602	0.150551	-3.92934
AC097262.1	2.44917	2.65314	0.0489715	0.25986	-4.23976
OR2Y1	2.44458	3.42015	0.0121272	0.104783	-3.92267
CCL19	2.43949	5.13321	7.32e-07	0.000109939	5.63393
SLC6A20	2.43525	5.30654	3.18e-07	6.28e-05	6.40943
FN1	2.43304	6.57538	4.63e-10	8.34e-07	12.5336
AC009237.10	2.42945	2.73265	0.0447312	0.246765	-4.22646
IGHV1-18	2.42636	4.2052	4.18e-05	0.00179429	1.90183
AC097521.1	2.42488	3.31091	0.0178181	0.136086	-4.03421
AC091078.2	2.41837	3.29392	0.018183	0.137998	-4.03711
KLK10	2.41629	4.81562	3e-06	0.000278742	4.31693
IGHV4-39	2.40435	4.10161	6.27e-05	0.00239369	1.52773
IGKV1-9	2.404	4.18558	4.62e-05	0.00192479	1.82019
IGHV4-59	2.39124	4.16619	4.86e-05	0.0019941	1.76119
C7	2.38023	5.60433	7.33e-08	2.25e-05	7.77972
COL11A1	2.36297	5.2304	4.75e-07	8.06e-05	6.03797
IGLV1-40	2.35	4.12052	5.75e-05	0.00224968	1.59995
DSC3	2.34911	5.12704	7.64e-07	0.000112749	5.59508
RASGRF1	2.3489	6.0429	7.92e-09	5.33e-06	9.8648
CLDN16	2.34876	6.17774	3.95e-09	3.59e-06	10.5185
SYT1	2.34414	6.69091	2.46e-10	6.26e-07	13.1311
SLC22A31	2.344	5.15484	6.46e-07	0.000100542	5.7473
CCL21	2.34115	4.29867	2.76e-05	0.0013419	2.26582
FDCSP	2.34101	3.08671	0.00266966	0.0358191	-1.66713
WNT10A	2.3367	5.78039	3.1e-08	1.34e-05	8.58446
IGLV2-14	2.33006	3.92556	0.000123387	0.00388227	0.904738
RNA5SP453	2.32879	3.3928	0.0161692	0.127401	-4.02051
ALOX15B	2.32367	6.68685	2.54e-10	6.26e-07	13.0985
TM4SF4	2.32037	5.78798	3.01e-08	1.32e-05	8.61363
AC092799.1	2.312	2.52491	0.0413765	0.235508	-4.14095
AC024651.2	2.30654	3.34192	0.0171727	0.132841	-4.02896
MIR2681	2.30522	2.89676	0.037221	0.220141	-4.20058
IGHV5-51	2.30356	4.17355	4.75e-05	0.00196151	1.7859
LUM	2.29913	6.26654	2.45e-09	2.7e-06	10.9682
IGHG4	2.29862	4.06872	6.94e-05	0.00256596	1.41741
AC245047.2	2.29194	3.15983	0.021372	0.154343	-4.06082
AL512310.11	2.28735	2.44148	0.0465993	0.252551	-4.16492
MUC16	2.27407	5.65032	5.98e-08	2.03e-05	7.96959
IGLL5	2.26392	3.94878	0.000112248	0.00361301	0.986804
AL121885.1	2.25534	2.39603	0.0497277	0.262148	-4.05269
CXCL17	2.25235	6.07084	6.91e-09	5.04e-06	9.99339
SERPINA1	2.25176	6.57396	4.67e-10	8.34e-07	12.5263
CLUHP11	2.24985	2.80319	0.0413119	0.235218	-4.21509
IGHV1-46	2.24908	4.01587	8.84e-05	0.00303438	1.21837
IGHA1	2.24824	4.32228	2.5e-05	0.00124214	2.35758
IGLV3-25	2.24768	4.24911	3.5e-05	0.00159482	2.06383
LINC02553	2.24564	2.8413	0.0395873	0.228514	-4.2091
IGHV1-2	2.24544	3.83425	0.000178676	0.00510685	0.586608
IGHV3-11	2.24436	3.90298	0.000138592	0.00423461	0.82013
GABRB2	2.24136	6.04716	7.75e-09	5.28e-06	9.88558
RN7SKP123	2.23672	2.83238	0.0399837	0.229982	-4.21049
S100B	2.23023	6.13619	4.91e-09	4.1e-06	10.3137
ARHGAP36	2.22923	3.40678	0.00080938	0.0151711	-0.803948
ZCCHC12	2.22185	4.53327	1.03e-05	0.000661816	3.17496
MUC21	2.22097	4.80185	3.34e-06	0.000299657	4.22741
AL354872.3	2.2127	4.23996	0.00123054	0.0206781	-3.32864
IGLV1-51	2.21134	4.49088	1.23e-05	0.000750704	3.00824
AC004847.1	2.20215	5.93888	1.37e-08	7.37e-06	9.35349
AC069157.2	2.20015	2.64077	0.0409633	0.23385	-4.16658
LCE2A	2.1994	2.66365	0.021145	0.153234	-3.45715
TP63	2.19855	6.88485	8.34e-11	3.93e-07	14.1479
ESPN	2.1954	5.68276	4.99e-08	1.83e-05	8.13875
C2orf27AP2	2.19425	2.77685	0.0425531	0.239624	-4.21929
IGHV1-24	2.1913	4.01506	9.22e-05	0.00313729	1.20171
LINC00442	2.18554	2.44097	0.0356737	0.214266	-3.86658
IGFL2	2.17361	5.11292	7.93e-07	0.000116151	5.5581
BX510359.3	2.16848	2.74031	0.0443448	0.24547	-4.22521
IGHV2-26	2.16641	3.89055	0.000151671	0.00449629	0.764578
RNU6-317P	2.16638	2.75476	0.0353944	0.213251	-4.14136
HIGD1AP3	2.16299	2.66495	0.0483141	0.257931	-4.23775
IGKV3-15	2.15981	3.778	0.000216646	0.00590031	0.398206
LAMP5	2.15258	5.61649	6.94e-08	2.19e-05	7.83043
IGHM	2.14508	4.53155	1.04e-05	0.000664791	3.1682
IGHV3-30	2.14398	3.77309	0.000221382	0.00598009	0.381628
AL121612.1	2.14148	2.67512	0.0391913	0.227182	-4.15886
LIPH	2.13819	5.85107	2.12e-08	1.03e-05	8.93964
IGLV1-44	2.1289	3.73407	0.000254386	0.00661709	0.250901
LINC00929	2.12709	2.54125	0.0326876	0.202693	-4.058
IGLV2-23	2.12318	3.61314	0.00039535	0.00903981	-0.14675
TMEM100	2.11923	6.51648	6.39e-10	1.03e-06	12.2314
BNC1	2.11909	5.62029	7.08e-08	2.2e-05	7.81267
RNU6-1198P	2.11808	3.5561	0.00553842	0.0606032	-3.67172
SFRP4	2.11586	5.53303	1.05e-07	2.95e-05	7.4458
JCHAIN	2.11554	4.48335	1.27e-05	0.000767827	2.97875
SCEL	2.1086	7.13102	2.07e-11	2.14e-07	15.4627
IGFBP6	2.10695	7.04022	3.47e-11	2.57e-07	14.9747
LAMB3	2.10059	6.03526	8.24e-09	5.47e-06	9.82757
LRRC15	2.10015	4.67231	5.78e-06	0.000441711	3.71513
KRT15	2.09899	5.61429	7.11e-08	2.2e-05	7.8088
SLCO6A1	2.09861	3.16552	0.00375164	0.0458249	-2.03725
IGHV3-23	2.09713	3.63493	0.000365007	0.00856922	-0.0761538
FXYD3	2.09627	4.87749	2.34e-06	0.000235596	4.55418
RNU6-416P	2.08976	2.70751	0.025019	0.170763	-3.68722
IGHV3-21	2.08924	3.70129	0.000291182	0.00730282	0.142634
AC073614.1	2.08377	2.74164	0.0236859	0.165233	-3.75522
IGKV2D-29	2.07941	3.77908	0.000232404	0.00621383	0.388374
SIGLEC15	2.07866	6.31553	1.9e-09	2.24e-06	11.2039
IGHA2	2.07636	4.20331	4.08e-05	0.00175594	1.90931
ALOX5	2.07365	6.48983	7.38e-10	1.12e-06	12.0953
CARD18	2.05371	2.92353	0.0131427	0.110601	-3.24261
IVL	2.05231	4.71378	5.13e-06	0.000406843	3.83825
MYBPH	2.04815	6.69672	2.52e-10	6.26e-07	13.1023
IGHV4-34	2.03801	3.68155	0.000313376	0.00769548	0.077847
PRSS1	2.0248	4.7608	4.06e-06	0.000346647	4.04853
PPP1R1B	2.02242	4.98694	1.39e-06	0.000167962	5.03577
CD1E	2.01546	6.06028	7.67e-09	5.28e-06	9.89313
AL137026.1	2.00631	5.01921	1.25e-06	0.000157248	5.13886
SLPI	2.00366	5.44719	1.58e-07	3.83e-05	7.0593
CLDN2	2.00282	5.82989	2.4e-08	1.12e-05	8.82542
IGHV3-15	2.00171	3.55906	0.000483636	0.0104321	-0.31861
IGLV4-69	2.00052	3.68872	0.000305869	0.0075541	0.101335
AC131211.1	1.99963	2.67645	0.0391246	0.22688	-4.15856
AC254633.1	1.99771	5.90697	1.6e-08	8.27e-06	9.20718
OR13Z2P	1.99027	2.98085	0.0185687	0.139898	-3.95972
CCL17	1.98899	5.52148	1.11e-07	3.01e-05	7.38762
IGLV3-21	1.9865	3.34652	0.00100089	0.0176975	-0.984486
ICAM5	1.98399	5.72482	4.02e-08	1.57e-05	8.34184
CFB	1.98261	5.99741	1e-08	5.94e-06	9.64363
MIR518F	1.98238	2.83768	0.0318603	0.19957	-4.01637
DCN	1.97254	5.75276	3.49e-08	1.46e-05	8.47336
CD1C	1.971	6.23074	3.01e-09	3.06e-06	10.7723
IGHV4-31	1.96664	3.54222	0.000519577	0.010967	-0.369575
LINC02281	1.96545	3.59483	0.00520028	0.0578566	-3.65995
AC092646.2	1.96535	2.91698	0.023879	0.166066	-3.85813
MFAP5	1.96477	5.18257	5.65e-07	9.21e-05	5.87203
CADM3	1.96438	4.62248	7.04e-06	0.000504266	3.52795
KLK11	1.95911	3.35939	0.000959187	0.0171179	-0.944471
PDLIM4	1.95774	6.233	2.92e-09	3.06e-06	10.8011
NECTIN4	1.95467	6.42022	1.08e-09	1.41e-06	11.7412
DPP4	1.95429	5.76111	3.35e-08	1.41e-05	8.51275
OR4E2	1.95249	3.58834	0.00974753	0.0903664	-3.65299
IGKV1-6	1.94795	3.57523	0.000458071	0.0100268	-0.266379
RN7SL169P	1.94634	3.35553	0.0107258	0.0963383	-3.85945
IGHV3-49	1.94545	3.39345	0.00086467	0.0159439	-0.833328
IGFN1	1.94502	3.58918	0.000423874	0.00954136	-0.228675
AL445644.1	1.94432	2.86594	0.0307448	0.194951	-4.11787
RN7SL149P	1.93868	2.89879	0.0127638	0.108485	-3.79419
IGHV3-53	1.9334	3.45793	0.000706686	0.0136871	-0.629323
IGLV3-1	1.92678	3.47453	0.000654187	0.0129661	-0.58347
AC022113.1	1.92338	2.35027	0.0481804	0.257403	-4.15672
CYSLTR2	1.92014	5.35766	2.44e-07	5.2e-05	6.65546
CCL13	1.91152	5.50024	1.28e-07	3.31e-05	7.25813
RAB28P3	1.90618	3.39399	0.00845868	0.0816694	-3.78211
AC048352.1	1.90133	2.6004	0.0431561	0.241706	-4.08228
STMN2	1.90116	5.35085	2.8e-07	5.74e-05	6.52877
STRA6	1.90103	5.15267	6.44e-07	0.000100542	5.74921
AC135776.4	1.89906	2.63728	0.0237204	0.165385	-3.96181
IGHV3-74	1.89731	3.54375	0.000505525	0.0107653	-0.370368
LCN2	1.89681	4.87514	2.3e-06	0.000233345	4.56446
FCRL2	1.8934	4.7457	4.65e-06	0.000381364	3.93409
AC079238.1	1.88848	2.44396	0.0354945	0.213677	-3.86484
PRR15	1.88323	4.76677	3.73e-06	0.000325881	4.11551
KLF8P1	1.88147	2.77736	0.0289872	0.187489	-3.90726
STAC	1.87919	6.05507	7.5e-09	5.28e-06	9.91642
MZB1	1.87765	3.81371	0.000185924	0.00526463	0.519751
FIBCD1	1.87719	5.19135	5.48e-07	9.03e-05	5.90242
C10orf55	1.87523	7.27393	9.08e-12	1.57e-07	16.2378
SLC6A14	1.87514	4.8614	2.51e-06	0.000247016	4.48737
IGKV1-17	1.87223	3.23935	0.00144784	0.0230849	-1.29564
MMP7	1.87193	4.29856	2.81e-05	0.00135618	2.25834
TCP11X2	1.86889	2.8029	0.0279725	0.183444	-4.06551
CRLF2	1.85326	4.81264	3.18e-06	0.000289723	4.27157
KRT19	1.85198	5.87573	1.87e-08	9.33e-06	9.05743
AC097494.1	1.84958	2.4888	0.0389952	0.226332	-4.1106
LRG1	1.84872	6.19366	3.6e-09	3.33e-06	10.6058
IGLV3-19	1.84847	3.15079	0.00191975	0.0285174	-1.55999
CCL18	1.8459	4.40379	1.78e-05	0.00098212	2.66827
IGKV1-27	1.84281	3.39906	0.000854046	0.0157981	-0.813042
OMD	1.84044	4.63975	6.75e-06	0.000491655	3.57545
FRMD5	1.84012	6.0343	8.35e-09	5.47e-06	9.81525
AL354981.1	1.83306	2.49058	0.0354674	0.213563	-3.88451
FAM178B	1.82928	6.10383	5.77e-09	4.46e-06	10.1628
AC008572.1	1.82673	2.90657	0.0242248	0.16737	-4.03916
NELL2	1.82537	5.19174	5.36e-07	8.9e-05	5.91993
IGHV4-61	1.82425	3.17421	0.00186512	0.0279742	-1.454
ADCY8	1.82347	3.63673	0.000363737	0.00855881	-0.0697636
AL732618.1	1.82292	2.9861	0.021713	0.15588	-3.83465
TNFSF11	1.82156	5.34495	2.87e-07	5.82e-05	6.50859
AC134915.1	1.82153	2.63988	0.0309916	0.196121	-4.06203
CCL22	1.82064	5.59403	7.85e-08	2.38e-05	7.7153
TRDC	1.82005	4.54891	9.66e-06	0.000630981	3.23502
CD70	1.81397	5.03282	1.15e-06	0.00014804	5.21111
KRTAP19-6	1.81111	2.69267	0.0326394	0.202539	-4.09459
FCER1A	1.80777	5.71514	4.25e-08	1.63e-05	8.29028
CHIT1	1.80759	4.81048	3.07e-06	0.000282691	4.29565
SYTL5	1.80698	4.35301	2.22e-05	0.00114683	2.46958
SCARA5	1.80509	3.75934	0.000232934	0.00622479	0.335421
CYP1B1	1.80491	5.53953	1.01e-07	2.91e-05	7.4809
MYO1G	1.80242	6.0579	7.33e-09	5.27e-06	9.93798
CXCL13	1.79911	3.49132	0.000605621	0.0122568	-0.538228
PKP2	1.79791	5.52926	1.08e-07	2.99e-05	7.41785
CD79A	1.79425	4.03816	7.83e-05	0.00279661	1.30731
IGLV9-49	1.79056	3.23652	0.0015257	0.0240857	-1.27588
OR2AT4	1.7898	2.5818	0.0306215	0.194546	-3.75993
CD1A	1.78962	4.38517	2.03e-05	0.00107407	2.56909
AC016168.1	1.78681	2.76903	0.0116238	0.101667	-2.95889
AC023824.3	1.78402	2.65369	0.0249144	0.170343	-3.64131
CITED1	1.78372	4.85169	2.56e-06	0.000249319	4.46665
COL8A2	1.78135	7.01337	4.04e-11	2.61e-07	14.8311
LINC02096	1.77718	3.42751	0.0120107	0.103967	-3.69758
AC099511.1	1.76617	2.50401	0.0426247	0.239899	-4.1469
HMGA2	1.76586	4.52	1.09e-05	0.000695407	3.12097
CD164L2	1.76301	5.98515	1.09e-08	6.29e-06	9.56174
CPNE4	1.76218	4.24869	3.38e-05	0.00156056	2.07894
CBLN1	1.75965	5.15225	6.48e-07	0.000100542	5.74364
KRT17	1.7525	4.13646	5.31e-05	0.00211916	1.66399
AC244502.1	1.75128	4.49679	1.23e-05	0.000750177	3.0178
ARHGEF38	1.74597	6.23263	2.93e-09	3.06e-06	10.7992
RNU6-1229P	1.74091	3.69328	0.00375415	0.0458447	-2.7949
IGKV1-16	1.74014	3.15719	0.00191342	0.0284514	-1.5228
AC079910.1	1.73993	2.43546	0.0423006	0.238774	-4.12818
CDH11	1.73446	5.83789	2.27e-08	1.08e-05	8.8768
NGEF	1.73393	5.04677	1.06e-06	0.000140447	5.28793
TM4SF1-AS1	1.72845	5.36655	2.65e-07	5.5e-05	6.57996
MISP	1.72811	4.96115	1.58e-06	0.000182417	4.91705
IGLV8-61	1.72714	3.06855	0.00253545	0.034492	-1.77418
TRIM29	1.72372	4.1491	5.07e-05	0.00205969	1.70887
IGKV1D-16	1.72368	3.49	0.000668497	0.0131992	-0.53108
IGKV1D-43	1.72004	3.67371	0.000388672	0.00893015	-0.0127406
GLDN	1.7191	4.14301	5.18e-05	0.00209137	1.68729
AC026391.1	1.715	2.55538	0.0294128	0.189426	-4.02235
CD207	1.71374	4.689	5.38e-06	0.000417539	3.78229
AC009033.1	1.71104	2.98918	0.0183403	0.138805	-3.95735
IGLV2-11	1.70821	2.84239	0.00504108	0.0565593	-2.39663
IGLV3-10	1.70645	3.22803	0.00152588	0.0240857	-1.31689
CLDN1	1.70642	5.66551	5.41e-08	1.92e-05	8.06406
TMPRSS11E	1.70592	3.8904	0.000145645	0.00438779	0.776823
LINC01139	1.70262	2.84726	0.00504299	0.0565685	-2.35155
DHRS9	1.70252	5.46296	1.49e-07	3.64e-05	7.11592
PLAU	1.6938	6.64575	3.15e-10	6.8e-07	12.8968
CACNG4	1.6896	4.25483	3.34e-05	0.00154651	2.09672
MARCO	1.68229	4.3773	2e-05	0.00106401	2.56371
LINC02408	1.6811	4.54877	9.97e-06	0.000644749	3.21544
HNRNPRP2	1.6732	3.18297	0.00908371	0.0859496	-3.21161
MACC1	1.67062	6.14279	4.7e-09	4.06e-06	10.3544
IGHV4-28	1.67017	3.26507	0.00137665	0.0222593	-1.19904
IGHV1-69D	1.67005	2.90057	0.00426102	0.0504062	-2.22875
ARSJ	1.66674	6.52829	5.99e-10	1e-06	12.2919
CYP2S1	1.66507	5.39533	2.03e-07	4.6e-05	6.82478
WARS1P1	1.66421	4.75954	4.56e-06	0.000377127	3.95596
CFH	1.66389	6.78271	1.48e-10	6.04e-07	13.6103
RXRG	1.66078	4.34673	2.26e-05	0.00115953	2.4507
COL7A1	1.65648	5.61446	6.97e-08	2.19e-05	7.82666
NAPSA	1.65093	5.12601	7.3e-07	0.000109939	5.63325
IGHV4-4	1.65084	2.93027	0.00399858	0.0480926	-2.11283
RPL18P1	1.64979	2.70997	0.0278719	0.183077	-3.84235
CATSPER1	1.64585	5.60824	7.19e-08	2.22e-05	7.79782
GALNT5	1.64349	4.94095	1.72e-06	0.000191822	4.8349
IL1RL1	1.6395	3.37454	0.000898406	0.016343	-0.907894
ADAMTS14	1.63902	5.27022	3.76e-07	6.85e-05	6.25304
VTCN1	1.63808	3.50529	0.000579629	0.011884	-0.491763
TMEM163	1.63294	4.74987	4.02e-06	0.000344197	4.04619
SMIM24	1.6321	4.2087	4.03e-05	0.00174511	1.92479
CYP2A7P1	1.63185	2.37173	0.0466257	0.252619	-3.99786
NR2F1-AS1	1.6306	7.16632	1.69e-11	2.14e-07	15.6534
ACTBL2	1.62884	5.14705	7.34e-07	0.000109939	5.6356
IGHV3-33	1.62805	2.85961	0.00479456	0.0546818	-2.34747
SERPINA9	1.62246	2.87012	0.00518151	0.0576726	-2.21399
RSPO4	1.61834	4.97879	1.44e-06	0.000172058	5.00111
IGLC7	1.61646	3.01425	0.00306058	0.0394199	-1.90165
OPCML	1.61255	3.76808	0.000221166	0.00597818	0.365037
FCAMR	1.61189	3.87042	0.000165252	0.00479463	0.692294
IGLV2-8	1.60777	2.78154	0.00604164	0.0644882	-2.55226
IGHV3-66	1.60763	2.95752	0.0036554	0.0450316	-2.05107
AC104389.1	1.60666	3.63778	0.00485035	0.0550589	-3.05418
AC007255.1	1.59858	4.35847	2.18e-05	0.00113426	2.48909
RPS19P6	1.59376	2.96594	0.0189851	0.141881	-3.73298
CRLF1	1.59052	3.76542	0.000222031	0.00598906	0.355426
AC099554.1	1.58875	2.26795	0.043262	0.242037	-4.10267
IGHV1-69	1.58748	2.65406	0.00885596	0.0846062	-2.82834
LINC02454	1.58645	5.20245	5.22e-07	8.73e-05	5.94681
GJB3	1.58431	4.78505	3.45e-06	0.000307389	4.18822
BRINP2	1.58135	4.43228	1.61e-05	0.00091381	2.76781
RUNX2	1.57877	6.12887	5.06e-09	4.1e-06	10.2858
GRHL3	1.57813	5.52263	1.1e-07	3.01e-05	7.39814
TMEM130	1.57628	4.47212	1.34e-05	0.000793183	2.93486
KCNQ3	1.57616	5.99636	1.01e-08	5.94e-06	9.6385
CD1B	1.57539	4.92154	2.12e-06	0.000221282	4.65571
AC002401.4	1.57354	5.62343	6.79e-08	2.17e-05	7.85111
IGLV3-9	1.57276	2.78463	0.0060664	0.0646701	-2.51272
LCN6	1.56877	4.101	6.12e-05	0.0023474	1.53386
CXCL2	1.56737	4.89651	2.09e-06	0.00022041	4.65393
RET	1.56445	4.44878	1.47e-05	0.000852782	2.84389
FAM20A	1.56354	5.34485	2.59e-07	5.44e-05	6.59805
CXCL9	1.5633	4.64863	6.27e-06	0.000465561	3.63498
PI16	1.55854	4.01599	8.57e-05	0.00298135	1.22688
FDPSP6	1.55849	3.15744	0.0143066	0.11733	-3.58709
TRPC5	1.55651	3.18783	0.00169107	0.0260501	-1.46048
IGLV7-46	1.55591	2.80811	0.00565775	0.0614263	-2.45613
IGLV7-43	1.55512	3.00578	0.00312739	0.039992	-1.92999
ITGBL1	1.55289	5.03953	1.1e-06	0.000143968	5.25357
TMA16P1	1.55215	2.71078	0.0318197	0.199401	-3.93148
UBD	1.55171	4.04469	7.82e-05	0.00279476	1.32404
IGHV3-73	1.55055	2.81032	0.00561168	0.0611667	-2.45181
AL356277.2	1.54805	4.22595	0.00105494	0.0183834	-2.63807
DPT	1.54791	3.5219	0.000539242	0.0112656	-0.444825
ANKRD20A6P	1.54568	3.62053	0.00498787	0.056096	-3.06338
C19orf33	1.54445	5.28113	3.52e-07	6.69e-05	6.31407
PSG8	1.5339	3.13858	0.00207744	0.0300197	-1.55676
TINCR	1.53267	4.30954	2.63e-05	0.00128845	2.30922
C1orf116	1.53018	5.83195	2.34e-08	1.1e-05	8.84852
LINC02471	1.52922	4.06421	7.1e-05	0.00259998	1.39998
ANKRD22	1.52898	5.79516	2.82e-08	1.25e-05	8.67378
GAP43	1.52556	3.2149	0.00155024	0.0244182	-1.37927
PROS1	1.52431	6.41825	1.09e-09	1.41e-06	11.7313
AL096865.1	1.52213	4.952	1.69e-06	0.000189389	4.85905
AHNAK2	1.52138	5.3399	2.66e-07	5.5e-05	6.57593
NGFR	1.51961	4.79451	3.3e-06	0.000298209	4.2297
APOD	1.51698	5.44964	1.56e-07	3.8e-05	7.07044
IGLV6-57	1.51518	2.81104	0.0055379	0.0606032	-2.47641
AC138304.1	1.5116	2.22307	0.0489304	0.259766	-3.86373
SPOCK2	1.51089	5.40051	1.98e-07	4.57e-05	6.84815
EHF	1.5087	5.47659	1.38e-07	3.46e-05	7.18796
FCRLA	1.50766	3.6222	0.000382132	0.00881542	-0.116856
COL1A1	1.50486	5.27089	3.69e-07	6.81e-05	6.26866
RNU6-1092P	1.50207	3.05524	0.014371	0.117746	-3.60313
AL136084.1	1.50029	3.07821	0.00840311	0.0812693	-3.28508
LINC00607	1.49986	6.0209	8.95e-09	5.65e-06	9.7501
TIMP1	1.49945	6.09874	5.92e-09	4.46e-06	10.1379
DTX4	1.49823	5.63828	6.19e-08	2.07e-05	7.93723
AC112229.3	1.49647	6.65997	2.91e-10	6.56e-07	12.9704
IGLV10-54	1.49496	3.10684	0.00228528	0.0321072	-1.65107
AC022075.1	1.49488	5.92304	1.5e-08	8.03e-06	9.26258
CST2	1.48695	3.10759	0.00221203	0.0313523	-1.67981
TUBB3	1.48342	4.99017	1.39e-06	0.000167962	5.03671
CCL20	1.4828	4.42412	1.67e-05	0.000933261	2.73623
FAP	1.48244	5.64878	5.88e-08	2.01e-05	7.9861
CRYGC	1.4815	2.29716	0.0454358	0.248954	-3.95094
CSF2	1.479	4.87513	2.47e-06	0.000245407	4.50863
FAM30A	1.47891	3.18427	0.00173043	0.0264597	-1.45798
KRT6A	1.47593	3.09189	0.00235501	0.0327865	-1.70856
GALNTL6	1.47449	5.95347	1.26e-08	6.93e-06	9.43099
PNOC	1.47444	3.80775	0.000201333	0.00558493	0.493377
IGHD	1.47444	3.03415	0.00277211	0.0367557	-1.89746
XKR4	1.47006	4.3443	2.35e-05	0.00119524	2.42562
VCAN	1.46921	5.22302	4.63e-07	7.94e-05	6.05729
IGKV1-8	1.46848	2.74039	0.00696319	0.0711739	-2.60532
FGFBP1	1.46762	3.35182	0.000973759	0.0173166	-0.975428
SCARA3	1.46407	5.71444	4.24e-08	1.63e-05	8.29305
RAMP1	1.46041	4.59433	7.93e-06	0.000549518	3.41731
PDGFRA	1.4558	4.87635	2.29e-06	0.000233291	4.56952
RP11-407N17.3	1.4541	2.34818	0.0300802	0.192351	-3.48215
ROR1	1.45398	5.61717	6.88e-08	2.19e-05	7.8392
LY6G6C	1.45319	4.30278	2.73e-05	0.00132895	2.27905
PAX5	1.45276	3.45301	0.000701899	0.0136096	-0.65192
RPS29P11	1.45198	4.20106	4.26e-05	0.00181694	1.88561
SPON1	1.45183	4.6597	5.97e-06	0.000451509	3.67962
XAGE5	1.45071	2.69488	0.0199729	0.147245	-3.43113
PHACTR3	1.45036	5.36137	2.41e-07	5.2e-05	6.66754
BIRC7	1.44975	3.73012	0.000256474	0.00665136	0.237376
NDUFB4P9	1.44955	2.69546	0.0199519	0.147211	-3.4946
GABBR2	1.44744	6.16517	4.18e-09	3.73e-06	10.4648
KRT13	1.44536	4.04517	8.04e-05	0.00285223	1.31591
AL359854.1	1.44274	2.82576	0.0207016	0.151069	-3.62039
C1S	1.44227	4.93117	1.79e-06	0.00019617	4.79965
BTLA	1.43743	5.27177	3.69e-07	6.81e-05	6.26838
IGHV2-70	1.43554	2.69264	0.00795045	0.0780323	-2.73233
KRT5	1.4355	2.85738	0.00479379	0.0546818	-2.36972
AC011467.5	1.43327	2.48299	0.0439201	0.244268	-4.01813
CCN5	1.42942	4.16246	4.79e-05	0.00197152	1.75876
HAS2	1.42819	4.23664	3.55e-05	0.00160518	2.03387
CLU	1.42725	5.80662	2.66e-08	1.21e-05	8.72815
SLC25A47P1	1.42669	3.68478	0.000319339	0.00779019	0.0906703
PDE5A	1.42656	6.19893	3.5e-09	3.3e-06	10.6319
CCN4	1.42561	4.9945	1.34e-06	0.000165366	5.06476
CTLA4	1.42555	4.73107	4.46e-06	0.000371232	3.95502
TIGIT	1.42443	4.88879	2.16e-06	0.000222779	4.62156
PTGS2	1.42397	5.22349	4.62e-07	7.94e-05	6.05933
TCL1A	1.42321	3.29494	0.00121906	0.0205481	-1.12335
IGKV3D-20	1.42291	2.62845	0.00950383	0.0889096	-2.89483
IGHV2-5	1.42236	2.44167	0.0160587	0.126819	-3.27226
LTB	1.42121	4.76851	3.7e-06	0.000324472	4.12266
CLEC10A	1.42108	5.23537	4.39e-07	7.68e-05	6.10765
TNC	1.421	4.95752	1.58e-06	0.000182819	4.91093
DRAXIN	1.41893	5.42043	1.8e-07	4.3e-05	6.93811
F2RL2	1.41549	5.181	5.64e-07	9.21e-05	5.87289
NKX3-2	1.41522	5.39614	2.15e-07	4.79e-05	6.7735
EGOT	1.41458	6.97861	5.11e-11	2.94e-07	14.6048
CDH3	1.41394	4.9342	1.76e-06	0.000194733	4.81242
BIRC3	1.4134	5.79634	2.8e-08	1.25e-05	8.67939
ITGB8	1.412	5.38952	2.09e-07	4.67e-05	6.79863
IGKV3D-11	1.4074	2.70697	0.00772004	0.0765924	-2.6742
EVA1A	1.40585	5.1218	7.44e-07	0.000111034	5.61496
NMU	1.40338	3.40716	0.000803997	0.0151152	-0.806468
ELFN2	1.40088	3.00598	0.00302194	0.038996	-1.97959
PODNL1	1.39634	5.23297	4.44e-07	7.71e-05	6.09709
UGT2A3	1.39557	2.90679	0.00577285	0.0622996	-2.23805
GC	1.39438	2.56849	0.0151462	0.121983	-2.96713
MIR31HG	1.39306	4.34861	2.29e-05	0.00117389	2.44619
SEMA3C	1.39262	5.42329	1.78e-07	4.26e-05	6.95103
IL1RAP	1.39243	5.82256	2.46e-08	1.14e-05	8.80385
MIR1269B	1.3915	3.6262	0.00286547	0.0376848	-2.38886
LGALS3	1.39146	6.02688	8.61e-09	5.57e-06	9.78681
PNPLA5	1.39076	3.20806	0.00160793	0.0251052	-1.38474
SLC10A2	1.38456	3.60733	0.00112357	0.0193064	-1.10642
SNAP25	1.38373	4.74595	4.12e-06	0.00035026	4.02541
SLC29A4P1	1.3828	4.26134	0.000988898	0.0175154	-2.27798
MCEMP1	1.38221	3.8066	0.00019377	0.00542452	0.495029
GREM1	1.3805	4.11528	5.79e-05	0.00225648	1.58585
IGF2BP2	1.37942	4.24921	3.37e-05	0.00155613	2.08188
AC133561.2	1.37861	3.01727	0.00455685	0.0530574	-2.0771
RTL4	1.37529	3.2357	0.00144745	0.0230849	-1.31806
EREG	1.37071	3.07834	0.00243691	0.0335773	-1.75731
F5	1.37068	3.68636	0.000297275	0.00741611	0.0901103
TMEM40	1.36926	4.73983	4.37e-06	0.000365517	3.97781
PLXNC1	1.36878	6.47221	8.12e-10	1.17e-06	12.0054
LINC00511	1.3687	4.63881	6.54e-06	0.000479658	3.59547
AC090142.2	1.36863	2.73233	0.0200647	0.14769	-3.4708
AC011944.1	1.36814	4.62162	7.37e-06	0.00052244	3.49624
IGLV3-12	1.36793	3.04996	0.0029189	0.0381068	-1.77029
CD19	1.36785	3.45599	0.000682653	0.0133919	-0.650976
AIM2	1.36347	4.60017	7.8e-06	0.000543654	3.43482
DAPP1	1.36173	5.27223	3.67e-07	6.81e-05	6.27461
MGAT3	1.36141	4.43634	1.55e-05	0.000887702	2.79556
PDZRN4	1.35976	2.87938	0.00445017	0.0520729	-2.33009
SLAMF1	1.35922	4.82912	2.87e-06	0.000270177	4.3622
IGHV3-72	1.35886	2.65339	0.0088474	0.0845712	-2.84023
IFNWP19	1.35726	4.29501	2.87e-05	0.00138027	2.24126
CREB5	1.35482	5.87092	1.92e-08	9.47e-06	9.03444
IGHV4-55	1.35473	2.74842	0.006836	0.0703735	-2.57844
SDK1	1.35452	4.25758	3.26e-05	0.0015139	2.11327
AC080038.2	1.35449	4.56277	9.21e-06	0.000612217	3.28246
COLEC12	1.35339	5.46015	1.49e-07	3.64e-05	7.11819
HLA-DOB	1.35092	5.39893	2e-07	4.58e-05	6.84101
AC005868.1	1.35025	2.43838	0.0421127	0.238123	-3.96632
LYZ	1.35005	4.65388	6.12e-06	0.000458339	3.65614
NPHS1	1.34834	3.42715	0.000839012	0.0156191	-0.721179
MMP12	1.34713	3.51972	0.000557978	0.0115268	-0.441718
ADGRF4	1.34433	3.37104	0.000931975	0.0167885	-0.901087
NRAD1	1.3414	4.23767	3.61e-05	0.00162045	2.02971
RARRES1	1.33916	6.09056	6.18e-09	4.57e-06	10.0977
PTPRD	1.33858	3.81221	0.0001864	0.00527522	0.514722
CAMK2N1	1.33772	5.06573	9.65e-07	0.000132214	5.37274
RDH5	1.3369	5.15682	6.32e-07	0.000100379	5.76728
AC125613.1	1.33599	2.31754	0.0439081	0.244227	-3.84456
HNRNPA1P27	1.3352	4.16721	4.7e-05	0.00194984	1.77624
AC022034.1	1.33501	4.7013	5.01e-06	0.000401752	3.84359
HES2	1.33404	4.66038	5.97e-06	0.000451509	3.68029
MUC1	1.33365	4.33867	2.33e-05	0.0011871	2.41993
FCRL1	1.33253	3.46362	0.000696504	0.0135354	-0.609371
HLA-G	1.33066	4.67382	5.61e-06	0.00043078	3.73664
RNF183	1.33008	4.02265	8.35e-05	0.00293628	1.25095
PSG4	1.32965	2.42033	0.0171653	0.132822	-3.29324
IL1R2	1.32943	4.27427	3.06e-05	0.00144046	2.17279
TIMM8AP1	1.32913	4.32383	2.56e-05	0.00126286	2.34831
ANKRD36BP2	1.32671	3.74884	0.000237169	0.00630221	0.299589
AC006262.1	1.326	4.28697	2.97e-05	0.00140881	2.21142
IGKV2-24	1.32532	2.61203	0.00989981	0.091311	-2.94961
ADIPOQ	1.32399	2.01969	0.0469585	0.253754	-3.9865
CXCL8	1.32327	4.36814	2.07e-05	0.00108602	2.53256
AC079127.1	1.32154	2.37772	0.035527	0.213786	-3.84068
FCRL5	1.32132	2.90026	0.00421092	0.049939	-2.25602
LINC01770	1.32024	5.8994	1.66e-08	8.51e-06	9.17082
HLA-DQB2	1.31728	4.69801	5.05e-06	0.000403148	3.8347
IGKV6D-21	1.31503	2.36659	0.0198867	0.146923	-3.3846
AL731563.1	1.31433	3.08603	0.0107662	0.0965703	-3.27665
HPCAL4	1.31409	3.73654	0.000247139	0.0064774	0.257961
ALPK2	1.31316	3.99106	9.88e-05	0.00329219	1.12625
NFE2L3	1.31174	5.24308	4.21e-07	7.44e-05	6.14569
CARD11	1.31096	5.36789	2.32e-07	5.05e-05	6.70134
LBP	1.30961	3.16626	0.00195562	0.0289375	-1.46903
ITGB2-AS1	1.30933	5.51032	1.16e-07	3.09e-05	7.34698
AC244250.2	1.30825	2.47093	0.0148162	0.120121	-3.22359
C3	1.30634	4.30047	2.73e-05	0.00132895	2.27488
IGHV5-78	1.30572	3.06461	0.00277876	0.036825	-1.73552
HLA-DOA	1.30538	5.0928	8.51e-07	0.000122135	5.48945
KIAA1755	1.30296	5.14006	6.86e-07	0.000105168	5.69062
MESTP4	1.30052	2.72418	0.0167859	0.130748	-3.38302
CHRDL1	1.29693	3.14459	0.00193859	0.0287266	-1.59109
IL7R	1.29662	4.2906	2.84e-05	0.00137149	2.23758
CXCL5	1.29546	3.58117	0.000447821	0.00986501	-0.247532
IGHV3-13	1.29498	2.40659	0.0174392	0.134233	-3.39184
IGLV5-45	1.29447	2.45182	0.0154481	0.12353	-3.29397
MMP13	1.29419	2.14147	0.0342472	0.208789	-3.89657
TNFSF9	1.2905	4.23804	3.54e-05	0.00160438	2.03831
MFAP2	1.28802	4.30973	2.63e-05	0.00128845	2.30995
PTPRE	1.28576	5.63945	6.16e-08	2.07e-05	7.94269
MRC2	1.2851	5.04839	1.05e-06	0.000139533	5.29825
ICAM1	1.28422	5.9679	1.17e-08	6.5e-06	9.50072
NOD1	1.281	5.50155	1.21e-07	3.19e-05	7.30688
CCNA1	1.28097	4.5605	9.22e-06	0.000612217	3.27912
PODN	1.27444	4.47272	1.33e-05	0.000792082	2.9372
SDR16C5	1.27245	3.32589	0.00108683	0.0187874	-1.03724
GRM4	1.26701	3.03814	0.00272165	0.0363162	-1.89597
LPAR5	1.2668	4.89931	2.06e-06	0.00021863	4.66568
MIR205HG	1.26531	3.51124	0.000569942	0.0117225	-0.471641
HLA-DQA1	1.26295	5.41229	1.87e-07	4.39e-05	6.90134
LRRK2	1.26246	3.98962	9.46e-05	0.00319145	1.1338
BAIAP3	1.26149	4.97522	1.46e-06	0.000174076	4.98598
LDLR	1.26015	5.33736	2.69e-07	5.53e-05	6.56458
TENM1	1.25961	3.65738	0.000330444	0.00800453	-0.00590952
GRIA3	1.25732	3.02506	0.00287756	0.0377668	-1.90818
SPTBN2	1.25689	5.66969	5.3e-08	1.91e-05	8.08358
SEPHS2P1	1.25545	3.90909	0.000896327	0.0163264	-1.53343
IL2RG	1.25516	5.02224	1.18e-06	0.000150398	5.18623
FCHO1	1.25457	5.13237	7.08e-07	0.000107254	5.66088
MEDAG	1.25433	5.87564	1.87e-08	9.33e-06	9.057
ITK	1.25414	4.75019	4.02e-06	0.000344197	4.04749
C2CD4B	1.254	4.72869	4.41e-06	0.000368149	3.95958
SPATA31A1	1.25398	2.16463	0.0486978	0.259098	-3.94961
ALKAL2	1.25372	4.62635	6.92e-06	0.000499346	3.54346
IGKV5-2	1.25327	2.97724	0.00342987	0.0429481	-2.00247
COL6A5	1.25301	3.27819	0.00132953	0.0217419	-1.15837
FOXQ1	1.25269	4.24604	3.42e-05	0.00156827	2.06902
ACOT12	1.25239	3.57138	0.000479823	0.0103628	-0.275792
FAM83A	1.25163	3.91488	0.000126481	0.00395558	0.869847
WNT2	1.25131	3.92718	0.000131516	0.00406623	0.891357
AL513185.4	1.25065	2.62507	0.0285626	0.185684	-3.8145
CAPN6	1.25	3.41774	0.000776812	0.0147114	-0.772335
SH2D1A	1.24899	4.5301	1.05e-05	0.000668639	3.16076
CNTN1	1.24855	3.4882	0.000616983	0.0124076	-0.544764
KCNJ2	1.24579	4.73128	4.36e-06	0.000365517	3.97017
XKRX	1.24353	4.20822	3.98e-05	0.00172541	1.92887
TRBV6-5	1.24331	4.44278	1.59e-05	0.000903451	2.79231
KRT80	1.2433	4.70281	4.95e-06	0.000398521	3.8542
BEND6	1.24282	4.97563	1.46e-06	0.000174076	4.98773
SYNDIG1L	1.24183	5.0287	1.14e-06	0.000147452	5.21386
CDO1	1.24097	3.85309	0.000159774	0.00467496	0.655248
AC130404.1	1.24045	3.4242	0.00310011	0.0397376	-2.15659
AC068733.1	1.23836	3.23646	0.00615766	0.0654433	-2.73563
IGHV3-7	1.2379	2.407	0.0175393	0.134812	-3.36255
UNC5CL	1.23586	6.00536	9.63e-09	5.94e-06	9.68219
ZNF385B	1.23535	4.26305	3.32e-05	0.00153989	2.11418
AC025580.1	1.23437	5.04257	1.07e-06	0.000141506	5.27326
GBP2	1.23398	6.59688	4.12e-10	8.2e-07	12.6443
FCRL4	1.23327	3.16325	0.00210398	0.0303018	-1.47252
TNFRSF9	1.23307	4.76997	3.69e-06	0.000324037	4.12623
EPHX3	1.23245	4.99925	1.31e-06	0.000162272	5.08812
CR1	1.23194	4.44409	1.52e-05	0.000871418	2.81976
LINC02368	1.23173	2.38402	0.0335772	0.206218	-3.63144
SIGLEC6	1.23137	2.44563	0.0154817	0.123734	-3.37482
AC105036.2	1.23115	2.84209	0.0152577	0.122621	-3.53443
SLAMF6	1.23069	4.46635	1.37e-05	0.000808137	2.91232
CD3D	1.2303	4.51218	1.13e-05	0.000710157	3.09187
P2RY10	1.23025	4.16684	4.76e-05	0.00196151	1.77075
JAK3	1.22916	5.57935	8.29e-08	2.45e-05	7.66424
CD109	1.22896	4.82974	2.82e-06	0.000267496	4.37542
MAB21L4	1.22867	4.33085	2.47e-05	0.00123601	2.37891
TEX26-AS1	1.22743	4.20539	4.2e-05	0.00179927	1.90024
IGHV3OR16-9	1.22701	2.60243	0.010683	0.0960545	-2.86688
SIRPG	1.22691	4.22112	3.84e-05	0.00167941	1.97018
ARSI	1.22651	3.74092	0.000245703	0.00645892	0.27325
MTND1P28	1.22633	2.36912	0.0468119	0.253346	-3.9991
HSD11B1	1.22617	4.27125	3.17e-05	0.00148183	2.15112
RAC2	1.22588	5.37072	2.29e-07	5.04e-05	6.71405
TRBV28	1.22584	4.34621	2.26e-05	0.00116086	2.44872
DUSP5	1.22446	4.98929	1.37e-06	0.000167875	5.04575
CH25H	1.22408	4.7621	3.81e-06	0.000329358	4.09632
ERBB3	1.22356	5.76069	3.36e-08	1.41e-05	8.51073
LINC01215	1.22285	4.61348	7.41e-06	0.000524342	3.48391
MET	1.22262	6.15386	4.44e-09	3.9e-06	10.409
CTHRC1	1.22244	4.51799	1.1e-05	0.000697698	3.11474
AC244230.1	1.22234	2.25404	0.0463752	0.251889	-3.83963
SULF1	1.22191	5.35609	2.46e-07	5.22e-05	6.64841
AC025277.1	1.22018	2.56135	0.0316468	0.198675	-3.84747
TLR10	1.21928	4.62335	7.01e-06	0.000503083	3.53141
SIK1	1.21786	2.81788	0.00540531	0.0595118	-2.46708
AMPD1	1.21755	2.85827	0.00499406	0.056132	-2.29273
C10orf142	1.21716	4.05977	7.58e-05	0.00272936	1.36835
CCR2	1.21665	4.97156	1.49e-06	0.000175793	4.97045
MXRA8	1.21655	4.98986	1.37e-06	0.000167832	5.04819
SERPINA5	1.2165	3.41539	0.000804356	0.0151152	-0.765196
MS4A1	1.21563	2.78572	0.00589537	0.0633052	-2.57486
MIR5195	1.21357	2.33673	0.023149	0.162583	-3.33789
TREM1	1.21199	4.22908	3.66e-05	0.0016377	2.0066
IGKV3OR2-268	1.21067	2.61889	0.00986474	0.0911174	-2.89357
DIO3OS	1.21024	3.67095	0.00033631	0.00809364	0.0422642
MFAP4	1.20973	3.64415	0.000346726	0.00825387	-0.0495428
CFI	1.20909	5.74659	3.6e-08	1.48e-05	8.44428
NNMT	1.20855	5.1526	6.44e-07	0.000100542	5.74888
FGF10	1.20854	3.12066	0.0022582	0.031841	-1.59214
AC009549.1	1.20814	5.62897	6.49e-08	2.1e-05	7.89399
MIAT	1.20698	4.49182	1.23e-05	0.000750177	3.01195
SPIB	1.20648	3.76452	0.000223765	0.00601079	0.352746
IGKV1-33	1.20571	2.14485	0.0348313	0.211083	-3.78176
CNKSR2	1.20522	4.81655	3e-06	0.000278742	4.31821
MSLN	1.20494	3.25964	0.00132343	0.0216832	-1.25697
AC114812.4	1.20448	2.85828	0.0196533	0.145552	-3.69735
THBS2	1.20402	4.97015	1.5e-06	0.000176528	4.96445
IL36RN	1.20171	4.07283	6.91e-05	0.00255881	1.42864
LINC01644	1.20061	4.44125	1.57e-05	0.000898335	2.79559
SLCO4A1	1.19678	4.98945	1.38e-06	0.000167962	5.04329
IGHV1-58	1.19656	2.4443	0.0159123	0.126156	-3.2744
SIT1	1.19534	4.66232	5.9e-06	0.000448932	3.6902
SLAMF7	1.19458	3.82413	0.000178227	0.00510248	0.555583
ADTRP	1.19398	4.212	3.92e-05	0.0017049	1.94296
CD2	1.1934	4.61488	7.25e-06	0.000515976	3.49947
TNFSF18	1.19234	4.51538	1.12e-05	0.000706908	3.10107
H2AW	1.19152	3.71265	0.000269921	0.00691698	0.177799
ADAMDEC1	1.19104	3.19447	0.00164894	0.0255991	-1.44513
EPHB3	1.19092	5.00419	1.28e-06	0.000160223	5.10918
LINC02747	1.19043	3.02831	0.00773045	0.0766386	-2.71428
AC016717.2	1.18993	2.52138	0.0126458	0.107896	-3.1881
SCNN1A	1.18865	4.58028	8.42e-06	0.000572463	3.36135
IGHV7-34-1	1.18858	2.91741	0.00502432	0.0564079	-2.1327
CD5	1.18796	4.60572	7.57e-06	0.000531849	3.4609
IGHV3OR15-7	1.18793	2.34694	0.0209696	0.152428	-3.41476
TRAC	1.18779	4.60803	7.47e-06	0.000526937	3.47206
KCNJ5	1.18563	5.27593	3.6e-07	6.76e-05	6.29103
LOX	1.18267	4.96213	1.55e-06	0.000180624	4.93049
AC104445.1	1.18264	2.26256	0.0456951	0.249821	-3.86399
LINC02362	1.18197	3.61917	0.000386322	0.00889228	-0.127001
CSTA	1.18084	5.39422	2.05e-07	4.61e-05	6.81979
SLIT2	1.18077	5.14198	6.77e-07	0.000104384	5.70266
IGKV2D-40	1.18026	2.40969	0.0174523	0.134282	-3.34745
AC009022.2	1.18015	3.05532	0.00730039	0.0735596	-2.74793
RAB27B	1.17978	3.38556	0.000865113	0.0159446	-0.873943
IGHVIII-11-1	1.17908	2.28	0.0406772	0.232962	-3.79177
PRSS23	1.1774	5.36912	2.31e-07	5.04e-05	6.70687
PLEKHA6	1.17667	4.69079	5.21e-06	0.000411558	3.8054
TRBC2	1.17662	4.4772	1.31e-05	0.000779013	2.95469
ZNF831	1.17599	4.22242	3.76e-05	0.00165677	1.98174
CD3E	1.17579	4.56162	9.12e-06	0.000608066	3.28719
SLC17A4	1.17483	2.54494	0.0160163	0.126621	-3.00858
DCLK1	1.17465	5.20981	4.93e-07	8.31e-05	5.99921
ARNTL	1.17429	5.53279	1.04e-07	2.95e-05	7.44995
TRBV5-4	1.17404	3.63648	0.000364621	0.00856792	-0.0702948
ZBP1	1.17319	4.0285	8.16e-05	0.00288563	1.27163
CD52	1.17241	5.09554	8.41e-07	0.000121558	5.50128
BRINP1	1.17202	4.00929	8.77e-05	0.0030225	1.2039
TM4SF1	1.17185	5.39757	2.01e-07	4.59e-05	6.83488
SFTPA2	1.17081	2.61234	0.00974099	0.0903449	-3.00547
OR13A1	1.16659	3.93411	0.000124897	0.00392025	0.923163
AC134879.2	1.16624	2.26011	0.0260596	0.175573	-3.59803
SLAMF8	1.16467	5.01345	1.23e-06	0.00015506	5.14869
AL022163.1	1.16451	2.33584	0.04023	0.231003	-3.776
QPCT	1.16371	4.97158	1.49e-06	0.000175793	4.97054
EGFEM1P	1.1635	3.96298	0.000106477	0.00348151	1.03635
TGM1	1.16344	4.88917	2.16e-06	0.000222779	4.62317
STAT4	1.16327	5.93944	1.35e-08	7.37e-06	9.36332
IGHV7-81	1.16279	2.61594	0.0102139	0.0931794	-2.84916
AP006565.1	1.16262	3.93889	0.000135958	0.00417384	0.891
SYN1	1.162	4.36886	2.06e-05	0.00108602	2.53405
G0S2	1.16112	3.96454	0.000104299	0.00342308	1.04483
RHOV	1.1607	4.89181	2.13e-06	0.00022156	4.63422
CPA3	1.16031	3.33965	0.00102333	0.0179899	-1.00614
FLT3	1.16009	4.07404	6.85e-05	0.0025481	1.43445
TMEM184A	1.15964	4.59563	7.88e-06	0.000548636	3.42252
HOTAIR	1.1586	3.17619	0.00236345	0.0328608	-1.51799
TMEM59L	1.15822	3.19162	0.00165887	0.0257147	-1.45727
STAP1	1.15708	3.58971	0.000428117	0.00959086	-0.223505
RHOH	1.15621	4.58803	8.14e-06	0.000558641	3.39221
TNFRSF18	1.15536	4.47496	1.32e-05	0.000785508	2.94596
PLA2G5	1.15408	4.08919	6.44e-05	0.0024451	1.48969
POU2AF1	1.15403	3.79837	0.000196334	0.00547557	0.467418
AC010931.1	1.15296	5.13657	7.46e-07	0.000111034	5.61876
MYBPC2	1.15148	3.95076	0.000109999	0.00356723	0.996163
AC245100.8	1.15132	4.25841	3.25e-05	0.0015139	2.11535
P2RX5	1.15129	3.71639	0.000267363	0.006865	0.190684
PRELP	1.14779	4.37306	2.02e-05	0.00107251	2.55143
AP003327.1	1.14777	2.31479	0.039782	0.22928	-3.73774
DOK7	1.14684	4.04957	7.49e-05	0.00270211	1.34833
CDH22	1.14565	3.38411	0.000870293	0.0159947	-0.877734
SP140	1.14437	4.89756	2.08e-06	0.000219821	4.65831
HECW2-AS1	1.14432	4.59825	8.18e-06	0.000560345	3.40141
TNFRSF17	1.14391	2.72498	0.00710083	0.0720941	-2.70522
SLC38A4	1.14269	3.81727	0.000184938	0.00525091	0.531582
IGKV1D-33	1.14235	2.17182	0.0330905	0.20414	-3.70058
INSL3	1.1422	4.3379	2.49e-05	0.00123912	2.38566
P2RY6	1.14214	5.7242	4.03e-08	1.57e-05	8.33892
SDC4	1.14049	6.00128	9.83e-09	5.94e-06	9.66238
PTPN22	1.14028	5.09502	8.43e-07	0.000121558	5.49904
S100A2	1.1393	4.95611	1.6e-06	0.000183297	4.90498
OGN	1.13918	2.77387	0.00612467	0.0651571	-2.59636
FOXI2	1.13905	3.99256	9.37e-05	0.00316851	1.14385
CD3G	1.139	4.39472	1.85e-05	0.00100688	2.6347
WNT9B	1.13867	5.11877	7.94e-07	0.000116151	5.55954
LINC002481	1.13755	4.74117	4.18e-06	0.000353576	4.01058
IGHV1-68	1.13745	2.89888	0.00504526	0.0565694	-2.15604
LRRK2-DT	1.13643	3.40521	0.000807732	0.0151567	-0.813753
PLCD3	1.13597	5.39217	2.07e-07	4.63e-05	6.81057
LINC02345	1.13587	4.84342	2.65e-06	0.000257687	4.43224
MICALCL	1.13297	4.44059	1.53e-05	0.000873889	2.81208
ICOS	1.13267	3.95683	0.000109238	0.00354715	1.01434
AC104024.2	1.13187	3.46871	0.000675509	0.0132971	-0.595893
AC008105.3	1.13179	4.94026	1.71e-06	0.000191341	4.838
MRC1	1.13026	4.93403	1.76e-06	0.000194733	4.81169
IGLV3-27	1.13016	2.26901	0.0249204	0.170343	-3.66589
FCRL3	1.12994	3.38937	0.000854725	0.0157981	-0.861505
TNFRSF13B	1.12946	3.06444	0.00256344	0.0347814	-1.78801
TEPP	1.12939	4.13474	5.34e-05	0.00212878	1.65771
AC107976.1	1.12866	3.28872	0.00394153	0.0475499	-2.24466
RGS13	1.12857	3.34571	0.00103166	0.0180934	-0.970888
GZMK	1.12809	3.49915	0.000584281	0.011951	-0.517247
C6	1.12803	3.04422	0.00275985	0.0366875	-1.83173
GCNT4	1.12787	5.05383	1.02e-06	0.000137426	5.32159
RN7SL107P	1.12774	2.34856	0.0416779	0.236753	-3.84427
IL4I1	1.12772	4.32707	2.45e-05	0.00122847	2.37577
AC034114.2	1.12709	2.18414	0.048463	0.25833	-3.83175
FUT3	1.12637	3.26621	0.00131074	0.0215366	-1.22577
IGHV1OR15-2	1.12579	2.23134	0.0276748	0.182281	-3.6943
PLA2G2A	1.1245	2.46857	0.0144901	0.118441	-3.34497
S100A10	1.12426	5.5084	1.17e-07	3.1e-05	7.33819
RSPO3	1.12328	4.54847	9.68e-06	0.000631371	3.23328
FREM1	1.12042	3.51352	0.000555435	0.0115018	-0.470911
IGFBP5	1.12026	4.16275	4.78e-05	0.00196665	1.76062
AQP5	1.11964	3.23688	0.00142876	0.0228805	-1.32387
SLCO5A1	1.11903	4.21066	3.97e-05	0.00172541	1.93445
HDGFP1	1.11761	3.17191	0.0019036	0.0283339	-1.45478
DUSP13	1.11656	3.75431	0.000233837	0.00623632	0.318222
IGHV3-52	1.11592	2.45629	0.0158423	0.125762	-3.18488
ALDH1A3	1.11563	4.46538	1.37e-05	0.000810214	2.90856
AL513324.1	1.11524	2.37021	0.0401881	0.23085	-3.90796
AC006115.1	1.11506	2.28742	0.036485	0.21749	-3.66883
AC062021.1	1.11401	2.95519	0.0124021	0.106477	-3.2963
ENTPD2	1.11375	3.83546	0.00017078	0.00493565	0.594496
PHYHIP	1.11357	5.15871	6.26e-07	9.98e-05	5.77552
AC004704.1	1.11326	3.45648	0.00334735	0.0421389	-2.36518
CXCL10	1.11326	3.73065	0.000252584	0.00658015	0.238144
ELF3	1.11259	4.89089	2.14e-06	0.00022156	4.63036
DIRAS1	1.11099	4.28133	2.95e-05	0.001405	2.20258
PLAUR	1.11096	4.85368	2.53e-06	0.000248501	4.47496
LINC01510	1.10995	3.7594	0.000241028	0.00637352	0.334552
ADCY7	1.10984	4.76432	3.77e-06	0.000327229	4.10544
SLC17A9	1.10931	5.32306	2.88e-07	5.82e-05	6.50066
ABTB2	1.1088	5.35291	2.5e-07	5.27e-05	6.63418
ACKR1	1.10825	4.22685	3.7e-05	0.0016472	1.99734
ABHD11-AS1	1.10809	3.98221	9.74e-05	0.00326273	1.10746
OR2I1P	1.10793	2.79016	0.00587888	0.0631675	-2.53514
ADH1B	1.10759	2.77459	0.0060955	0.0649159	-2.60182
ITGA2	1.10659	4.55086	9.55e-06	0.000626584	3.24452
BICC1	1.10435	5.17781	5.73e-07	9.3e-05	5.85893
HNF1B	1.10363	3.44608	0.000708212	0.0137076	-0.679712
ETV7	1.1029	5.24966	4.08e-07	7.26e-05	6.17473
GPNMB	1.10253	4.02376	8.28e-05	0.00291864	1.25563
TRBV20-1	1.10243	3.86381	0.000156587	0.00460276	0.690326
CTSC	1.10024	6.22937	2.98e-09	3.06e-06	10.783
CLCA2	1.10014	3.11682	0.00214182	0.0306338	-1.65725
XDH	1.09962	2.73365	0.00689762	0.0706992	-2.6959
CLEC5A	1.09912	5.09707	8.38e-07	0.000121558	5.50436
MIR222HG	1.09825	4.35459	2.18e-05	0.0011359	2.48072
ANXA1	1.09683	5.51021	1.16e-07	3.09e-05	7.34648
NALCN	1.09636	3.60228	0.000403378	0.00918283	-0.186721
LINC01501	1.09524	2.76784	0.00741137	0.0741541	-2.45821
SPOCD1	1.09511	4.3949	1.85e-05	0.00100749	2.63403
SYNGR3	1.09499	4.73555	4.3e-06	0.000361881	3.98528
PCSK2	1.09481	2.36486	0.0190523	0.14224	-3.59261
NOX5	1.09416	3.17011	0.00177984	0.0270317	-1.52007
GBP6	1.09303	4.87974	2.27e-06	0.000231935	4.5781
PLAG1	1.09236	4.45169	1.46e-05	0.000845035	2.85521
IGKV1OR2-108	1.09211	2.52423	0.0124922	0.106972	-3.20056
AC104574.2	1.09173	2.16526	0.0320793	0.200433	-3.9028
IL18	1.09056	4.8264	2.86e-06	0.000270177	4.36158
CYTIP	1.08993	4.96836	1.51e-06	0.000177162	4.95689
AL590004.3	1.08807	3.69006	0.000294081	0.00736127	0.102749
MMP16	1.08699	3.77023	0.000218086	0.00592897	0.371741
AQP3	1.0867	4.7188	4.61e-06	0.000379625	3.91924
AICDA	1.08614	2.85023	0.00515326	0.0574941	-2.3033
EPHA10	1.08592	3.75992	0.000226613	0.00607784	0.336835
CD55	1.08543	4.40467	1.77e-05	0.000977055	2.67303
AC087235.2	1.0849	2.28607	0.0272831	0.180944	-3.42286
PLEKHN1	1.08429	5.46366	1.46e-07	3.6e-05	7.13415
GBP5	1.08392	4.1638	4.76e-05	0.00196151	1.76448
TIFAB	1.08345	3.6799	0.000310623	0.00763872	0.0715006
HLA-DRA	1.08339	5.28859	3.39e-07	6.59e-05	6.3472
ADAM23	1.08302	4.18571	4.39e-05	0.00186229	1.84214
LAX1	1.08291	3.37304	0.000904856	0.0164199	-0.91047
MKRN9P	1.08133	4.20741	4.05e-05	0.00174975	1.9194
PTPRC	1.08129	4.75057	4.01e-06	0.000344197	4.04906
LGALS2	1.08006	5.09318	8.5e-07	0.000122135	5.49107
LY9	1.0799	3.90566	0.000130805	0.00405561	0.83785
PCDH9	1.07971	4.04621	7.59e-05	0.00273041	1.33623
AC005798.1	1.07881	2.72867	0.0241839	0.167221	-3.67514
MMP11	1.07863	4.85544	2.51e-06	0.000247016	4.48229
TUSC3	1.07771	4.65568	6.08e-06	0.000456427	3.66339
AL162511.1	1.07767	4.51065	1.15e-05	0.000716666	3.07918
C4A-AS1	1.07727	2.43895	0.0279988	0.183444	-3.49016
INHBB	1.07679	4.81173	3.06e-06	0.000282127	4.30081
PLPPR1	1.07676	3.58523	0.000446392	0.00983773	-0.232961
EBI3	1.07665	4.96859	1.51e-06	0.000177162	4.95784
HLA-DQB1	1.07636	4.90261	2.03e-06	0.000217527	4.67952
AC011601.1	1.07577	2.78634	0.0105929	0.0955664	-2.7767
LINC01887	1.07555	2.10192	0.0451632	0.248038	-3.72674
TMEM132D	1.07554	3.92072	0.000123683	0.00388921	0.890283
RASGEF1A	1.07517	4.80529	3.14e-06	0.000286756	4.27419
BPIFB9P	1.07515	4.07011	6.95e-05	0.00256596	1.42068
CCL23	1.0747	4.28556	2.97e-05	0.00140881	2.20837
IL17RD	1.07457	5.33895	2.67e-07	5.51e-05	6.57167
AC243960.1	1.0741	4.63035	6.78e-06	0.000492323	3.56147
AL355312.4	1.07405	4.01279	8.78e-05	0.00302345	1.21258
ABCC3	1.07404	4.27842	2.99e-05	0.00141488	2.19164
ICAM3	1.07338	4.49903	1.19e-05	0.000740251	3.03856
KCNT2	1.07292	4.44999	1.47e-05	0.000849378	2.84862
AC010255.1	1.07257	3.60246	0.000414473	0.00939412	-0.179469
COL24A1	1.07202	4.811	3.1e-06	0.000283708	4.29012
SNCAIP	1.07192	4.24319	3.46e-05	0.00157726	2.05834
GPR37	1.07163	3.56569	0.000465777	0.0101355	-0.301248
CP	1.07069	3.03946	0.00270842	0.0361891	-1.89338
AC005181.1	1.07022	2.27541	0.0426889	0.24018	-3.90915
AC136475.3	1.06988	3.18283	0.00170877	0.0262291	-1.48169
SVEP1	1.06927	3.91355	0.000127126	0.0039638	0.865197
RP11-491F9.1	1.06855	4.44781	1.49e-05	0.000858407	2.8356
CXCL11	1.06806	3.37379	0.000899835	0.0163632	-0.910886
AL139020.1	1.06752	2.47151	0.0156159	0.124537	-3.11872
RN7SL646P	1.06706	3.39863	0.00409565	0.048908	-2.47037
TNFSF14	1.06642	4.1983	4.14e-05	0.00177952	1.89205
RYR1	1.06478	4.874	2.31e-06	0.000233921	4.55973
AL137789.1	1.06473	2.68175	0.0131423	0.110601	-2.9044
AC012645.3	1.06442	4.07978	6.78e-05	0.00253156	1.45105
KLRK1	1.0644	4.12495	5.74e-05	0.00224868	1.6104
TFAP2C	1.0644	5.62918	6.48e-08	2.1e-05	7.89494
RARRES2	1.06435	4.27743	3e-05	0.00141589	2.18789
HAPLN3	1.06361	5.91033	1.57e-08	8.21e-06	9.2233
CXCL3	1.06358	3.89949	0.000134603	0.00414207	0.815869
LCP1	1.06281	5.28747	3.41e-07	6.59e-05	6.34223
MST1R	1.06244	5.49788	1.24e-07	3.24e-05	7.2901
XCR1	1.06214	3.13815	0.00198425	0.02912	-1.60648
MATN3	1.06154	4.7745	3.61e-06	0.000318676	4.14727
SLC28A3	1.06135	3.9839	9.69e-05	0.00325147	1.11306
IGHD4-4	1.06127	3.15227	0.00488165	0.0552493	-2.39116
CD69	1.06093	4.33475	2.37e-05	0.00120294	2.405
TRGC2	1.06059	4.06868	6.97e-05	0.0025663	1.41613
MILR1	1.06043	5.54574	9.78e-08	2.86e-05	7.50939
SULT2B1	1.06038	4.46148	1.4e-05	0.000819318	2.89333
AC000403.1	1.05959	5.52659	1.08e-07	2.99e-05	7.41628
TMEM255A	1.0592	3.91441	0.000126711	0.00395799	0.868187
MMP3	1.05896	2.52503	0.0130265	0.110028	-3.06355
AC008006.1	1.0589	2.42387	0.0367167	0.218394	-3.87655
PTPN7	1.05861	4.59308	7.97e-06	0.000550264	3.41235
BHLHE22	1.05824	3.73474	0.000252945	0.00658622	0.253046
TMEM236	1.05787	5.2577	3.97e-07	7.12e-05	6.20199
POU2F3	1.05751	5.05365	1.02e-06	0.000137426	5.32082
HLA-DQA2	1.0574	3.27825	0.00124362	0.0208303	-1.20127
HCN4	1.05663	3.76696	0.000221749	0.00598457	0.360729
MIR4539	1.05589	2.55732	0.0135889	0.113291	-2.90977
AL049749.1	1.05532	2.92565	0.0106628	0.0959056	-3.05579
ZNF474	1.05519	4.17186	4.61e-05	0.00192201	1.79421
AC013643.3	1.05422	5.52114	1.1e-07	3.01e-05	7.39653
RNA5SP134	1.05393	2.35598	0.0477617	0.256303	-4.00537
NRP2	1.05178	5.74468	3.64e-08	1.48e-05	8.43525
GPR171	1.05152	4.24808	3.42e-05	0.00156799	2.07375
AL121827.2	1.05067	2.96742	0.0034123	0.0428108	-2.08294
LINC02560	1.05054	3.76495	0.000224089	0.00601636	0.354021
GSG1L2	1.05052	2.29442	0.0335787	0.206218	-3.5595
TGFBR3L	1.05023	3.61988	0.000379055	0.0087875	-0.128926
GPR153	1.0492	5.49348	1.26e-07	3.29e-05	7.27003
MPZL2	1.04914	6.60329	3.98e-10	8.2e-07	12.6773
RAET1E	1.04769	4.9493	1.65e-06	0.000186458	4.87618
AC233702.4	1.04747	2.4724	0.0232524	0.163022	-3.34253
FER1L4	1.04681	3.64972	0.000339779	0.00814307	-0.0311856
IGHV6-1	1.04622	1.98728	0.0493411	0.260992	-4.16097
ALOX5AP	1.04614	5.26907	3.72e-07	6.81e-05	6.26063
RUNX1	1.04544	5.48603	1.31e-07	3.34e-05	7.23603
LINC02046	1.04513	2.58484	0.021979	0.157136	-3.3842
VAT1L	1.04498	3.3447	0.000994681	0.0176058	-0.999353
PRSS12	1.04357	3.21902	0.00151448	0.0239277	-1.37758
ADAMTS9-AS1	1.04203	4.51059	1.13e-05	0.000712528	3.0856
FCER2	1.042	2.91915	0.00397801	0.0478896	-2.20401
TPSAB1	1.0419	3.10293	0.00223545	0.0315891	-1.6991
CSF2RB	1.04163	5.03975	1.09e-06	0.000142989	5.26119
LRRN4CL	1.04153	3.37707	0.000903174	0.0164009	-0.890384
IGHV3-47	1.04123	2.49351	0.0141564	0.116522	-3.13466
PLA2G2D	1.04081	2.58178	0.0106221	0.0957056	-3.07621
PMAIP1	1.03852	4.80835	3.1e-06	0.000283708	4.28685
TCERG1L	1.03835	3.02609	0.00282514	0.0372964	-1.93078
AL121985.1	1.03816	3.42433	0.000768065	0.0145707	-0.745094
SLITRK6	1.03786	2.29284	0.0232698	0.163078	-3.65997
HCG22	1.03728	2.90759	0.0040814	0.0488166	-2.25576
STEAP1	1.03683	3.45349	0.000685501	0.0134267	-0.661322
SORCS2	1.0364	3.96172	0.000105442	0.00345623	1.03486
FCGR2B	1.03638	4.80102	3.21e-06	0.00029103	4.25656
AC005479.1	1.03632	4.60921	7.48e-06	0.000526937	3.47287
TNFRSF12A	1.03621	5.13539	6.98e-07	0.000106217	5.67399
LINC02397	1.0353	3.72659	0.000271682	0.00693466	0.22421
KLK12	1.03437	2.25918	0.0252256	0.171831	-3.76276
SNX20	1.03356	4.57579	8.58e-06	0.000580392	3.34347
PHEX	1.03297	2.53061	0.0122034	0.105318	-3.21181
AC025580.2	1.03159	4.72805	4.53e-06	0.000375703	3.94026
DIPK1C	1.03133	4.08647	6.71e-05	0.00251882	1.46979
CPAMD8	1.03117	2.84383	0.00494926	0.055795	-2.42706
SLC43A3	1.03087	4.65034	6.22e-06	0.000462763	3.6419
HLA-DPA1	1.03033	4.81312	3.04e-06	0.000280879	4.30658
AQP9	1.02976	3.68908	0.000294327	0.00736387	0.0991592
CLIC5	1.02935	4.60053	7.72e-06	0.000540068	3.44208
CLEC4F	1.02894	3.96328	0.000106557	0.00348176	1.0371
PLG	1.02891	3.08389	0.00302099	0.038996	-1.72423
CHI3L2	1.02889	5.99416	1.02e-08	5.94e-06	9.62786
ACSL5	1.02881	6.38414	1.31e-09	1.65e-06	11.5587
UBASH3A	1.02721	3.79206	0.000201328	0.00558493	0.445894
AC090386.1	1.02711	2.76256	0.0176485	0.135326	-3.37494
ADGRF1	1.02676	4.67623	5.56e-06	0.000427536	3.74639
PI15	1.02644	3.93703	0.000117646	0.00374234	0.945282
MAMLD1	1.02616	4.66135	5.93e-06	0.000450171	3.68628
AC080038.4	1.02594	3.9439	0.000114586	0.00367002	0.96944
RN7SL810P	1.02563	2.49786	0.0303056	0.193315	-3.69172
CTSH	1.02418	5.30702	3.11e-07	6.19e-05	6.42919
TCIM	1.02344	4.21939	3.8e-05	0.00166867	1.97047
MTMR11	1.02324	5.887	1.77e-08	8.98e-06	9.11136
PRODH	1.0232	4.17928	4.47e-05	0.00188685	1.8216
LUCAT1	1.02318	4.48333	1.28e-05	0.000768221	2.97707
GNLY	1.02223	4.15924	4.84e-05	0.00198982	1.74767
SNX22	1.02218	4.91304	1.94e-06	0.000209676	4.72334
IGKV2-18	1.02209	2.49835	0.0152054	0.122286	-3.02954
AC092079.1	1.02172	3.10598	0.00741131	0.0741541	-2.80876
PTGER2	1.02086	4.75594	3.93e-06	0.000338464	4.06868
COL8A1	1.02082	6.20323	3.42e-09	3.28e-06	10.6532
YPEL4	1.02038	4.43231	1.58e-05	0.00090085	2.77995
SRPX2	1.02009	4.31711	2.55e-05	0.00126161	2.33795
PRMT8	1.02007	2.06008	0.0408019	0.233398	-4.21943
RGS1	1.0195	4.01066	8.72e-05	0.00301045	1.20877
ANXA3	1.01834	4.90866	1.98e-06	0.000212984	4.70491
BATF	1.01753	4.14225	5.19e-05	0.00209158	1.68525
UBE2U	1.01647	2.15543	0.042015	0.237861	-3.67367
LINC00857	1.01638	3.99261	9.5e-05	0.00319966	1.1414
SERPINB2	1.01607	2.79237	0.00593537	0.0635897	-2.49392
AC023301.1	1.01584	2.88264	0.00441687	0.0517534	-2.31582
CD22	1.01561	3.45185	0.000687179	0.0134399	-0.668156
NOD2	1.01505	4.86967	2.38e-06	0.000238899	4.53608
IGHD1-20	1.01492	2.52058	0.0274371	0.181546	-3.63053
ERMN	1.01484	4.48628	1.29e-05	0.00077265	2.97512
LCN10	1.01484	3.06565	0.00249246	0.0341028	-1.81927
RIPPLY1	1.01447	4.19918	4.24e-05	0.00181081	1.88415
LTBP1	1.01243	4.43047	1.59e-05	0.000904856	2.77281
FBN3	1.01214	3.58769	0.000425088	0.00955525	-0.234199
TGM2	1.01034	5.6621	5.5e-08	1.94e-05	8.04816
FBLN1	1.00955	3.9277	0.000120211	0.00380314	0.915012
IGHJ3P	1.00951	2.13093	0.0359623	0.215516	-3.81001
TMC8	1.00866	5.14119	6.8e-07	0.00010446	5.69921
NTS	1.00854	2.50377	0.0134647	0.112528	-3.17404
PKP1	1.00837	3.8465	0.000164064	0.00477085	0.632405
C1R	1.00767	4.32731	2.45e-05	0.00122845	2.37668
KRT6C	1.00752	2.03209	0.0462597	0.251553	-3.90318
OLAH	1.00591	3.59298	0.000418136	0.00945644	-0.216335
CADM3-AS1	1.00519	3.87175	0.00015281	0.00451971	0.716942
PYHIN1	1.00458	4.10603	6e-05	0.0023182	1.55215
COL3A1	1.00258	4.22496	3.72e-05	0.0016472	1.99123
STK17B	1.00255	5.69617	4.64e-08	1.74e-05	8.20742
GPR31	1.00255	3.52924	0.000637434	0.0126728	-0.445167
FGF20	1.00158	3.8097	0.000188745	0.00532414	0.506032
MFGE8	1.00081	5.63258	6.37e-08	2.1e-05	7.91073
FOXA3	1.00043	3.26519	0.00132342	0.0216832	-1.22303
PLEKHA4	1.00006	4.95571	1.6e-06	0.000183297	4.9033
AL589765.3	-1.00063	-2.47305	0.020082	0.147797	-3.19401
NPPC	-1.00124	-2.92176	0.00391526	0.0472991	-2.21342
CACNB4	-1.00268	-4.60622	7.53e-06	0.000529823	3.46483
BANF2	-1.0043	-3.1297	0.00221982	0.031411	-1.56375
AC105402.1	-1.00504	-2.77895	0.00742395	0.0742109	-2.44168
PYGM	-1.00599	-3.93697	0.000116001	0.00370159	0.947597
MYT1	-1.0076	-5.71087	4.34e-08	1.64e-05	8.27014
SRARP	-1.00917	-2.60891	0.0100652	0.0922782	-2.93625
HSD17B7P1	-1.0113	-3.31974	0.00128508	0.0212566	-1.03874
TRIM58	-1.01151	-4.32173	2.5e-05	0.00124354	2.3555
PRIMA1	-1.01153	-3.10871	0.00217495	0.0310048	-1.69485
MIR7-2	-1.01237	-2.81439	0.0068591	0.0704966	-2.37786
QPRT	-1.01249	-4.03192	8.02e-05	0.00284821	1.28489
C5orf47	-1.01257	-4.8374	2.95e-06	0.000275792	4.34727
INHBC	-1.01437	-3.71412	0.000273284	0.00696182	0.184932
AGTR2	-1.01551	-2.07993	0.0457224	0.249944	-3.75136
AC009292.1	-1.01751	-4.84606	3.21e-06	0.00029103	4.27949
AC024610.1	-1.01963	-2.68458	0.0172666	0.133269	-3.22833
NIM1K	-1.0207	-5.06379	9.74e-07	0.000132825	5.36439
AC025284.1	-1.02082	-3.34229	0.00112547	0.0193198	-0.969214
AC090877.2	-1.02099	-3.4298	0.00083374	0.0155377	-0.710273
AJ271736.1	-1.02357	-2.15262	0.0376566	0.221592	-3.62704
TERB2	-1.02371	-3.45999	0.00083282	0.0155262	-0.664486
LINC00440	-1.02374	-3.31625	0.00199365	0.0292054	-1.42485
AL353581.1	-1.02485	-2.12892	0.0368528	0.218877	-3.76205
CABS1	-1.02619	-2.5472	0.0181406	0.137772	-3.13702
LINC01014	-1.02796	-2.59777	0.0110251	0.098167	-2.83635
LINC01667	-1.02845	-2.71058	0.0107592	0.0965549	-2.72526
SEMA3D	-1.02868	-2.26648	0.024557	0.168876	-3.80715
NEXMIF	-1.03102	-4.52941	1.05e-05	0.000668639	3.15975
FABP4	-1.03296	-2.59849	0.0101074	0.0925822	-3.04694
TBX22	-1.03345	-2.87163	0.00468094	0.0538724	-2.29281
FER1L6	-1.03366	-2.43345	0.016	0.126607	-3.39988
AL161938.1	-1.03536	-3.5219	0.000894557	0.0163128	-0.736577
TFF3	-1.03552	-2.51016	0.0129085	0.109388	-3.2601
AC018767.2	-1.04056	-2.57483	0.0149197	0.120752	-2.95757
EPHA8	-1.04168	-3.96446	0.000120929	0.00382351	0.990663
ADIG	-1.04259	-3.19341	0.00165609	0.0256931	-1.44591
AC104809.2	-1.04313	-3.8226	0.00018973	0.00534029	0.545533
ANKRD30BL	-1.04388	-3.1041	0.00242372	0.0334554	-1.63348
RBBP8NL	-1.04425	-6.47308	8.08e-10	1.17e-06	12.0099
AC011700.1	-1.04704	-3.78494	0.000211496	0.00578016	0.42223
PNMA6A	-1.04714	-5.00791	1.26e-06	0.000157893	5.12506
AL121932.1	-1.04863	-2.2982	0.0256335	0.173841	-3.38029
LINC01731	-1.04864	-2.86369	0.00647123	0.0677098	-2.32223
LINC01249	-1.05114	-2.84193	0.00649038	0.0678653	-2.3278
AC068672.2	-1.05251	-2.04775	0.0478071	0.256444	-3.80141
LINC00881	-1.05494	-4.0716	6.88e-05	0.00255365	1.42724
AP000802.1	-1.05697	-3.817	0.000190538	0.00535354	0.529705
RNF157	-1.06167	-5.0617	9.83e-07	0.000133637	5.35541
RFX4	-1.06635	-4.00533	9.38e-05	0.00316855	1.17589
AC098483.2	-1.06884	-2.53171	0.0167057	0.130299	-3.03914
AL035425.4	-1.0705	-2.9786	0.00328045	0.041488	-2.06087
SNAP91	-1.07125	-3.33847	0.001021	0.017955	-1.01412
AC022905.1	-1.07243	-2.47714	0.0154771	0.123717	-3.0979
LINC01022	-1.0728	-2.29111	0.0458995	0.250467	-3.88309
SYT3	-1.07413	-3.73989	0.000245894	0.00645892	0.270069
EDN3	-1.07493	-2.34273	0.0202028	0.148475	-3.63597
SH2D6	-1.08007	-4.22158	3.77e-05	0.001661	1.97861
AL713998.1	-1.08022	-2.63809	0.00994076	0.0915681	-2.76055
CHL1-AS1	-1.08108	-3.76182	0.000369701	0.00866662	0.0321531
OR2W3	-1.08169	-5.06652	9.61e-07	0.000132078	5.37616
AL590867.1	-1.08182	-3.13233	0.00240809	0.0333282	-1.56125
ADGRV1	-1.08266	-3.83957	0.000168153	0.00487062	0.608628
AL080312.2	-1.08272	-4.62647	6.96e-06	0.00050081	3.53999
AC010857.1	-1.08277	-2.42563	0.0169144	0.131472	-3.26787
WSCD2	-1.08368	-2.23857	0.0263528	0.176995	-3.86645
DCXR-DT	-1.08412	-5.26407	4.71e-07	8.02e-05	6.04662
AC106795.2	-1.08512	-4.56784	8.88e-06	0.000595904	3.31186
CHRNA7	-1.08886	-5.2414	4.26e-07	7.51e-05	6.13421
AL353747.2	-1.08969	-3.73235	0.000349566	0.00831223	0.0907818
ZDHHC22	-1.0897	-3.39616	0.000870056	0.0159947	-0.817926
ATP4A	-1.08988	-3.61922	0.000381451	0.00881296	-0.129661
NCAM1	-1.09211	-3.68278	0.000301195	0.00746778	0.078213
RP11-508M8.1	-1.09233	-2.19038	0.0479165	0.256787	-3.80999
RGS8	-1.09274	-2.68127	0.00799868	0.0784122	-2.8389
CACNA2D1-AS1	-1.09277	-3.12721	0.00250516	0.0342057	-1.58533
RPS27P25	-1.09344	-3.57633	0.000541819	0.0112921	-0.299933
AC055876.5	-1.09397	-2.15665	0.046982	0.253828	-3.84397
LAMA5-AS1	-1.09445	-4.65997	6.04e-06	0.000455383	3.67253
H3C14	-1.09456	-2.91548	0.00458325	0.0532451	-2.10404
MAPK4	-1.09551	-3.68151	0.000302601	0.00749484	0.0739848
AC034243.1	-1.09854	-3.54291	0.000502429	0.0107302	-0.37553
NRBF2P1	-1.09886	-3.03915	0.0106336	0.0957763	-3.14895
CFAP47	-1.09992	-3.49286	0.000611166	0.0123401	-0.526714
KCTD8	-1.10493	-4.4534	1.46e-05	0.000845035	2.85762
KRT28	-1.10567	-2.41537	0.020306	0.148959	-3.19447
TRPV6	-1.10588	-4.45916	1.41e-05	0.00082365	2.88429
AC013470.2	-1.10719	-2.17188	0.043775	0.24384	-3.75799
CNNM1	-1.1073	-4.23441	3.68e-05	0.00164602	2.01497
OTOS	-1.10804	-3.8002	0.00019499	0.00544688	0.473676
TDH	-1.10853	-4.17697	4.54e-05	0.00190701	1.811
RPL23AP49	-1.10968	-4.09536	6.25e-05	0.00238864	1.51399
OGDHL	-1.11013	-4.53393	1.03e-05	0.000660748	3.1776
TRAPPC13P1	-1.11142	-2.68628	0.00980192	0.090731	-2.65277
FAM240C	-1.11181	-3.58349	0.000434264	0.00967752	-0.245223
AC008708.1	-1.11413	-2.93755	0.00438269	0.0514896	-2.05091
DDX11L16	-1.11421	-2.83361	0.00977035	0.0905037	-2.76707
AC063976.3	-1.11429	-2.63372	0.0257687	0.174293	-3.6255
SLC29A4	-1.11632	-5.69447	4.68e-08	1.74e-05	8.19946
NPY4R	-1.1175	-2.82978	0.00636876	0.0669043	-2.32427
AC022616.6	-1.11908	-2.61847	0.0116816	0.102022	-2.78988
AC109809.1	-1.11945	-5.03603	1.4e-06	0.000168939	5.03891
CT75	-1.12011	-3.45286	0.000691721	0.0134728	-0.658511
BX284668.3	-1.12111	-2.58957	0.0139601	0.115369	-2.90582
HS6ST3	-1.12219	-3.65028	0.000339094	0.00813417	-0.0293539
ATP2B3	-1.12549	-2.85467	0.00536406	0.0592713	-2.25383
GLDCP1	-1.12632	-2.34071	0.0222961	0.158528	-3.33874
AL133330.2	-1.13087	-2.95601	0.00418489	0.0497556	-2.01308
LINC01497	-1.13237	-4.22612	3.98e-05	0.00172541	1.96282
GUSBP8	-1.13441	-3.2202	0.00459271	0.0533071	-2.33616
RIMS4	-1.13538	-3.52887	0.000524267	0.0110418	-0.423904
OR2T8	-1.13562	-5.21157	5.11e-07	8.56e-05	5.96946
LINC01586	-1.13567	-3.72274	0.00026353	0.00678678	0.214063
C11orf97	-1.13584	-3.29138	0.00195383	0.0289193	-1.38473
HGD	-1.13598	-3.91048	0.000128415	0.00399677	0.854693
AC138649.1	-1.13971	-4.38723	1.96e-05	0.00104687	2.59262
AC105411.1	-1.14049	-5.28483	3.64e-07	6.8e-05	6.28562
AC022166.1	-1.141	-2.35985	0.0437819	0.24384	-3.95404
FAM167A	-1.14623	-3.93151	0.000118462	0.00375928	0.928408
RARRES2P1	-1.14715	-3.67492	0.000336714	0.00809959	0.0546252
GABRG1	-1.15335	-3.42434	0.000776898	0.0147114	-0.737073
AC005225.2	-1.15676	-5.26393	3.97e-07	7.12e-05	6.20308
AC004069.2	-1.15727	-2.41571	0.0220873	0.15764	-3.2372
SCGN	-1.15901	-3.43731	0.000752629	0.0143674	-0.693663
CHCHD2P1	-1.15955	-2.29256	0.0383535	0.224165	-3.68329
TDGF1P7	-1.16044	-3.8126	0.000220482	0.00596281	0.469623
CLPSL1	-1.16121	-3.20165	0.00203865	0.0296744	-1.40699
RN7SL215P	-1.16758	-2.09047	0.0430377	0.24123	-3.7258
TPO	-1.17002	-2.62958	0.00925462	0.08724	-2.97301
SCGB2A1	-1.17014	-4.49164	1.23e-05	0.000750177	3.01123
LINC01529	-1.1707	-4.1864	4.59e-05	0.00191948	1.82476
WASIR2	-1.17185	-4.0012	9.22e-05	0.00313729	1.17117
AC096669.1	-1.1727	-3.33133	0.00107965	0.018682	-1.00914
EBF4	-1.17484	-4.98331	1.41e-06	0.000168939	5.02032
KCNAB1	-1.17982	-4.0786	6.68e-05	0.00251159	1.45318
TMEM238L	-1.18036	-4.56951	1.21e-05	0.000749673	3.0685
IGFBPL1	-1.18351	-3.97568	0.000100621	0.00333095	1.08295
PIP	-1.18436	-2.96887	0.00364043	0.0449006	-1.99167
LINC01789	-1.18536	-3.23333	0.00144821	0.0230849	-1.33232
AC090572.2	-1.18704	-3.2556	0.00547405	0.0600892	-2.65432
AL031687.1	-1.18731	-2.68286	0.0173256	0.133645	-3.23017
WFDC6	-1.18858	-3.00032	0.00358756	0.044471	-1.89749
C19orf81	-1.19011	-3.53335	0.000532709	0.0111651	-0.398169
SLC6A17	-1.19056	-4.36309	2.12e-05	0.00110986	2.51083
OR6R1P	-1.19081	-3.75109	0.000262133	0.0067609	0.295211
AC131097.2	-1.1914	-4.07056	7.03e-05	0.00258211	1.41921
ARSF	-1.19298	-2.59943	0.0104933	0.0948925	-2.91778
NPY4R2	-1.20151	-3.52669	0.000881597	0.0161335	-0.735105
NEU4	-1.20246	-4.13879	5.55e-05	0.00219084	1.65301
BEX1	-1.20382	-3.9113	0.000128012	0.00398662	0.857565
AC005077.4	-1.20603	-5.30377	3.17e-07	6.28e-05	6.41038
AL118505.1	-1.21031	-4.25428	3.53e-05	0.00160265	2.0685
AC138646.1	-1.21134	-2.47133	0.0317486	0.199111	-3.67086
CRISP2	-1.21578	-2.53921	0.0136491	0.11361	-2.94759
AL032819.2	-1.22001	-4.38361	1.94e-05	0.00103919	2.59194
APOA5	-1.22139	-3.44012	0.000873666	0.0160333	-0.706948
LINC00051	-1.22639	-3.65279	0.000441048	0.00976983	-0.113016
KLK15	-1.22655	-3.30857	0.00117644	0.020029	-1.0757
LINC01956	-1.22811	-3.29085	0.00170812	0.0262287	-1.2585
TRPM3	-1.23156	-3.86316	0.000154036	0.004543	0.690218
DPP6	-1.23158	-2.5895	0.0103656	0.0940495	-3.06874
CNTNAP2	-1.23182	-3.88277	0.000142747	0.00432079	0.758075
SIAH1P1	-1.23187	-2.36807	0.0380316	0.22311	-3.75094
RASSF10	-1.23211	-4.19851	4.28e-05	0.00182477	1.87867
PWWP3B	-1.23324	-3.80666	0.000190325	0.00535303	0.495736
LRRTM4	-1.23475	-2.90129	0.00467544	0.0538331	-2.14383
CYP4F32P	-1.23727	-3.83856	0.000169875	0.00491772	0.605224
AL161908.1	-1.23844	-2.46569	0.0156014	0.12446	-3.14761
RNU1-89P	-1.24158	-2.60308	0.032771	0.202896	-3.84168
NXPH2	-1.24601	-3.35086	0.00200097	0.0292741	-1.49264
AC020907.2	-1.25594	-2.63884	0.0198037	0.146394	-3.89393
FAM167A-AS1	-1.25672	-3.66204	0.000364199	0.0085658	0.00482578
AP006333.2	-1.25967	-3.49297	0.000834486	0.0155461	-0.679196
KRT71	-1.26208	-4.48451	1.65e-05	0.000924298	2.79154
NDST4	-1.26261	-2.97356	0.0042673	0.0504574	-2.00168
AC084030.1	-1.26949	-2.83575	0.00614958	0.0653843	-2.30684
AC109462.2	-1.27416	-2.91364	0.00551628	0.0604503	-2.21516
AC061975.6	-1.27714	-3.98898	0.000112867	0.0036239	1.0591
SPX	-1.27995	-4.83604	2.74e-06	0.000263096	4.40159
AMELY	-1.2803	-3.07481	0.00336305	0.0422851	-1.80292
TECTB	-1.28103	-3.58516	0.000460815	0.0100571	-0.230359
AC010980.2	-1.28187	-4.06284	7.35e-05	0.00267196	1.3865
DPPA2	-1.28806	-2.41454	0.0304523	0.193852	-3.55476
LINC00492	-1.30602	-2.37734	0.024101	0.166883	-3.30122
AC120498.3	-1.31464	-4.84936	3.01e-06	0.000278742	4.33607
DDX43P3	-1.31564	-2.1852	0.0359417	0.215417	-3.58978
AC147055.1	-1.323	-2.55532	0.0190345	0.142127	-3.21728
MMEL1	-1.32568	-4.68988	5.29e-06	0.000413485	3.79529
RAG2	-1.32926	-2.32698	0.021326	0.154127	-3.58696
RN7SKP86	-1.32991	-2.83062	0.0184854	0.139435	-3.52719
PLEKHD1	-1.33261	-4.23595	3.56e-05	0.00160518	2.03224
AC022616.8	-1.33613	-2.97217	0.00413066	0.0492692	-1.98128
PRRT4	-1.33679	-3.70404	0.000280585	0.00710239	0.150535
AL049543.1	-1.33781	-5.38687	2.38e-07	5.16e-05	6.68059
RASSF10-DT	-1.34112	-5.4722	3.56e-07	6.71e-05	6.19756
XXbac-BPG308J9.3	-1.35122	-3.01369	0.0135892	0.113291	-3.54658
LGALS13	-1.35149	-2.37262	0.0204705	0.149847	-3.30006
AL031710.1	-1.35332	-4.26111	3.25e-05	0.0015139	2.12046
LGI3	-1.35479	-5.09126	8.57e-07	0.000122671	5.4828
FLRT1	-1.35813	-4.85945	3.25e-06	0.000293987	4.26855
DLL3	-1.35931	-4.56098	9.4e-06	0.000621046	3.26817
AL353746.1	-1.35997	-3.20094	0.00168883	0.0260311	-1.38449
SLC4A4	-1.36237	-4.57519	8.61e-06	0.000580392	3.34107
LINC01885	-1.36471	-3.69685	0.00031511	0.00771974	0.121668
PRR23B	-1.36489	-2.637	0.0175321	0.134796	-3.2275
SLC25A47	-1.36738	-5.11619	7.85e-07	0.000115436	5.56842
AC063926.1	-1.36782	-4.15867	5.6e-05	0.00220776	1.67492
LINGO2	-1.36895	-3.21642	0.00155147	0.0244297	-1.36614
OR2M4	-1.37453	-3.62378	0.00366807	0.0451174	-2.81792
AC097374.1	-1.38585	-4.3633	2.52e-05	0.0012494	2.40238
MSI1	-1.38946	-4.42617	1.62e-05	0.000916304	2.75615
GNAT3	-1.40043	-3.40548	0.00119794	0.0203214	-0.961002
AC005176.1	-1.40485	-2.57839	0.0133808	0.112044	-2.88319
DMRTB1	-1.40606	-3.25805	0.00150139	0.0237644	-1.20981
LINC02306	-1.40871	-3.15437	0.00259412	0.0350904	-1.59599
AC027458.1	-1.41168	-2.95737	0.0123525	0.106197	-3.19121
CAPSL	-1.41398	-4.28392	2.93e-05	0.00139722	2.2113
KLK3	-1.41542	-3.10929	0.00224558	0.0317149	-1.64859
APOA1	-1.42471	-4.68839	5.29e-06	0.000413485	3.79349
AC022784.2	-1.4308	-3.97031	0.000145638	0.00438779	0.853041
BTBD17	-1.432	-3.31776	0.00116305	0.019827	-1.0419
OR4A47	-1.43272	-2.46888	0.0219513	0.157046	-3.26367
DIS3L2P1	-1.44071	-2.93244	0.0063129	0.0666418	-2.36442
AC096577.1	-1.4514	-2.22526	0.0304581	0.193852	-3.54368
Z93403.1	-1.45208	-2.26105	0.0307748	0.195059	-3.47445
LINC02152	-1.45871	-3.84674	0.000240049	0.00635915	0.416168
ISL1	-1.46298	-2.96862	0.0037163	0.0455651	-1.98458
CUX2	-1.46544	-2.95543	0.00353654	0.0440071	-2.11664
DNTT	-1.46742	-4.59406	9.99e-06	0.000645384	3.24369
CNTFR	-1.4681	-2.98351	0.00323925	0.0410877	-2.0414
GLDC	-1.47497	-4.13994	5.23e-05	0.00210446	1.67677
AC006205.1	-1.47518	-2.47722	0.0396898	0.22885	-4.1144
PAX1	-1.4786	-2.99091	0.00325691	0.0412712	-1.97445
CTNND2	-1.48141	-4.68921	5.28e-06	0.000413485	3.79484
AJ239321.1	-1.48188	-2.69899	0.0186268	0.140134	-3.37103
RN7SL205P	-1.48798	-2.96749	0.0112036	0.0992531	-3.22619
MT1F	-1.48832	-5.40376	1.95e-07	4.54e-05	6.86279
SERTM1	-1.50388	-3.68601	0.0003006	0.00746778	0.0908315
C20orf85	-1.51217	-2.32269	0.0254189	0.172739	-3.35945
AC016717.3	-1.51837	-3.00795	0.0210727	0.152915	-3.82734
LINC02237	-1.52077	-5.31682	8.64e-07	0.000123223	5.33809
MRO	-1.52668	-4.26844	3.11e-05	0.00146091	2.15406
SMIM32	-1.52754	-4.2164	4.24e-05	0.00181081	1.91556
AC010132.1	-1.53437	-2.57927	0.0282503	0.18436	-3.69018
TEKT4	-1.53471	-5.42419	1.83e-07	4.33e-05	6.92537
AC068254.1	-1.53513	-3.397	0.00138401	0.0223156	-1.10529
NWD2	-1.53562	-3.35786	0.00107781	0.0186626	-0.926213
STXBP5L	-1.54152	-4.05394	7.4e-05	0.00268652	1.36288
AC093775.1	-1.54235	-3.28916	0.006081	0.0647748	-2.8548
IRX6	-1.5455	-3.69565	0.00029377	0.00735705	0.124023
OR52E8	-1.56285	-2.50046	0.016331	0.128261	-3.03745
LINC02645	-1.56549	-2.66175	0.0212184	0.15365	-3.52069
KRT25	-1.57366	-3.50777	0.000997314	0.0176403	-0.835783
LMNTD1	-1.57427	-4.53946	1.27e-05	0.000767827	3.02493
BX322559.1	-1.57639	-2.30977	0.0340314	0.207914	-3.57694
CIB4	-1.57905	-4.34471	2.39e-05	0.00120967	2.41824
AP006333.3	-1.57984	-5.05024	1.3e-06	0.000162272	5.10878
LINC00951	-1.58006	-2.96672	0.00520684	0.0579172	-2.16262
SLC5A8	-1.58348	-3.44708	0.000700964	0.0136017	-0.680348
PRXL2AP1	-1.58839	-3.29588	0.0116916	0.102059	-3.60352
SFTPC	-1.59015	-4.89614	2.14e-06	0.00022156	4.63499
LINC02232	-1.59188	-3.14616	0.00221827	0.0313977	-1.5143
HSPD1P21	-1.60462	-3.73024	0.000492107	0.0105577	-0.253576
AC008163.1	-1.60533	-4.70171	6.34e-06	0.000469342	3.65589
LRTM2	-1.61311	-4.47816	1.74e-05	0.000963248	2.74171
ABCC8	-1.61651	-4.24764	3.39e-05	0.00156056	2.07599
LINC00348	-1.61842	-2.41509	0.0218993	0.156807	-3.23193
LINC01886	-1.62743	-3.23712	0.00144776	0.0230849	-1.30726
COL9A3	-1.62924	-4.03391	7.96e-05	0.00282993	1.29205
AL499627.2	-1.65665	-3.73478	0.000399584	0.00911651	-0.0984328
WNT4	-1.68746	-5.66552	5.41e-08	1.92e-05	8.06415
KCNK16	-1.69303	-3.83734	0.00017922	0.00511395	0.595843
AP001453.3	-1.69385	-5.08567	1.58e-06	0.000182417	4.86388
ETNPPL	-1.69426	-4.57091	9.07e-06	0.000605313	3.30315
AC010478.1	-1.69494	-4.44052	1.84e-05	0.00100192	2.68864
LINC00940	-1.7062	-3.91432	0.000154976	0.00456813	0.786771
RNA5SP174	-1.70628	-4.15505	0.000340906	0.0081551	-0.441739
RNU7-81P	-1.70848	-2.51856	0.0479989	0.256857	-4.19489
CYP4F34P	-1.722	-2.30616	0.0273997	0.181438	-3.39672
NAT16	-1.74523	-4.70139	5.06e-06	0.000403148	3.83724
AC011504.1	-1.77194	-5.11293	1.14e-06	0.000147434	5.21871
SOX3	-1.77336	-3.47685	0.000687896	0.0134438	-0.561929
CLCNKA	-1.79694	-5.47263	1.4e-07	3.48e-05	7.17495
AP006333.1	-1.80815	-5.73225	3.87e-08	1.54e-05	8.37676
AL162411.1	-1.81639	-5.66647	5.91e-08	2.01e-05	7.97857
TRIM48	-1.82305	-2.45795	0.0346676	0.21046	-3.74649
KIF1A	-1.8387	-5.77208	3.17e-08	1.36e-05	8.56455
AC098592.1	-1.84426	-2.62204	0.0419652	0.237735	-4.17083
KCTD10P1	-1.88497	-2.1804	0.0394286	0.228106	-3.66689
ZMAT4	-1.89642	-3.64	0.000357862	0.00846674	-0.0585956
MMEL1-AS1	-1.905	-2.61735	0.0129227	0.109482	-2.90938
MT1H	-1.91023	-3.88319	0.000142515	0.00431628	0.759561
SELENOV	-1.93339	-4.73369	4.38e-06	0.000365624	3.97088
HPRT1P1	-1.93905	-2.82686	0.0322988	0.201397	-4.126
AF131216.3	-1.93981	-5.67597	5.27e-08	1.91e-05	8.08872
ZNF536	-1.95582	-4.86775	2.45e-06	0.000244399	4.51099
LINC01899	-1.96685	-3.51005	0.00167832	0.0259463	-1.49179
AC044798.2	-1.98941	-2.60761	0.0193157	0.143668	-3.26842
AC016868.1	-2.01521	-2.74918	0.0194776	0.144596	-3.45805
AC011298.1	-2.05647	-4.45901	1.61e-05	0.00091139	2.80156
AL592402.1	-2.06556	-3.00646	0.0211157	0.15312	-4.01468
LINC01242	-2.06591	-2.61217	0.0184518	0.139286	-3.22715
AC005100.1	-2.1153	-2.93118	0.00526136	0.0583612	-2.16602
AC005048.1	-2.12741	-3.12901	0.0221893	0.157952	-4.06646
AC116038.1	-2.14225	-2.71169	0.0458074	0.250197	-4.22992
RN7SL143P	-2.14264	-2.70997	0.0458974	0.250467	-4.2302
PAGE3	-2.17107	-2.60232	0.0370747	0.219641	-4.11925
DIO1	-2.19221	-4.27827	2.99e-05	0.00141488	2.19107
NR2E1	-2.209	-4.19705	6.71e-05	0.00251882	1.50872
AP001631.1	-2.2133	-2.1954	0.0474809	0.255457	-3.86139
APOA4	-2.21437	-4.2411	6.02e-05	0.00232078	1.59793
MT1G	-2.21803	-4.93586	1.75e-06	0.000193947	4.81943
RNA5SP57	-2.23433	-2.8243	0.0403465	0.231452	-4.21176
AL591610.1	-2.236	-2.70021	0.0464094	0.251952	-4.23183
AC022201.1	-2.24646	-2.6695	0.0209205	0.152237	-3.45228
AC073023.1	-2.24811	-3.22404	0.0197737	0.146234	-4.04929
MTCO2P31	-2.30467	-2.8144	0.040796	0.233398	-4.21331
LINC01078	-2.31717	-3.18798	0.0165062	0.12923	-3.97248
RP1-116K23.1	-2.3552	-3.12802	0.0178965	0.136524	-3.9861
AC063980.1	-2.48745	-3.49627	0.0109799	0.0979412	-3.90731
AL353608.1	-2.52596	-3.091	0.0301114	0.19248	-4.17253
ZNF317P1	-2.66428	-3.45951	0.014951	0.120924	-4.00972
GATA5	-2.75852	-5.58174	9.77e-08	2.86e-05	7.50556
AL512310.1	-3.28331	-3.7772	0.0149465	0.120912	-4.0927
KIRREL3-AS3	-3.33452	-3.65684	0.00303464	0.0391247	-2.48835
AL138889.2	-3.50781	-3.40622	0.0316446	0.198675	-4.28745
AC243773.1	-3.54835	-5.21668	0.00241379	0.0333888	-3.81608
AC006450.3	-4.19236	-3.67972	0.00134218	0.0218589	-1.46577
CT83	-4.29068	-2.87398	0.0171836	0.132893	-3.62172
AL137078.1	-4.90123	-5.7473	0.00288645	0.0378263	-3.96861
AC091133.3	-5.90929	-8.51122	8.38e-05	0.00294603	-3.47596

## Sheet: Supplementary Table2
Supplementary Table 2: Distinct immune cell infiltration levels across all samples in the TCGA-THCA cohort.
cancer_type	aliquot	sample_name	CD4_naive	CD8_naive	Cytotoxic	Exhausted	Tr1	nTreg	iTreg	Th1	Th2	Th17	Tfh	Central_memory	Effector_memory	NKT	MAIT	DC	Bcell	Monocyte	Macrophage	NK	Neutrophil	Gamma_delta	CD4_T	CD8_T	InfiltrationScore
THCA	TCGA-BJ-A0ZB-01A-11R-A10U-07	TCGA-BJ-A0ZB	0	0.069	0.373	0.046	0.15	0.129	0.261	0.267	0.071	0.179	0.113	0.003	0.037	0.093	0.1	0.214	0.051	0.225	0.175	0.238	0.167	0.009	0.087	0.088	0.648
THCA	TCGA-BJ-A28T-01A-11R-A16R-07	TCGA-BJ-A28T	0	0.001	0.463	0.103	0.227	0.068	0.273	0.373	0.237	0.084	0.413	0.111	0.003	0.058	0.104	0.209	0.15	0.145	0.234	0.358	0.07	0.096	0.142	0.183	0.776
THCA	TCGA-BJ-A28Z-01A-11R-A16R-07	TCGA-BJ-A28Z	0	0	0.473	0.124	0.225	0.062	0.202	0.378	0.21	0.083	0.422	0.118	0.004	0.058	0.15	0.22	0.128	0.164	0.305	0.368	0.071	0.075	0.104	0.216	0.819
THCA	TCGA-BJ-A45J-01A-11R-A23W-07	TCGA-BJ-A45J	0	0.048	0.351	0.02	0.109	0.087	0.148	0.217	0.094	0.276	0.242	0	0.068	0.09	0.158	0.209	0.04	0.249	0.187	0.248	0.17	0	0.104	0.104	0.683
THCA	TCGA-BJ-A4O8-01A-11R-A250-07	TCGA-BJ-A4O8	0	0.069	0.419	0.037	0.195	0.1	0.259	0.22	0.23	0.132	0.292	0.064	0.038	0.078	0.091	0.305	0.07	0.273	0.249	0.295	0.128	0.001	0.152	0.114	0.824
THCA	TCGA-CE-A3MD-01A-11R-A20F-07	TCGA-CE-A3MD	0	0.013	0.404	0.039	0.153	0.053	0.172	0.286	0.29	0.146	0.273	0.009	0.057	0.061	0.185	0.156	0.057	0.181	0.227	0.32	0.158	0.035	0.146	0.146	0.724
THCA	TCGA-CE-A482-01A-11R-A23W-07	TCGA-CE-A482	0	0	0.365	0.035	0.168	0.114	0.223	0.237	0.186	0.18	0.123	0.007	0.048	0.111	0.156	0.234	0.057	0.23	0.224	0.245	0.156	0.017	0.112	0.126	0.72
THCA	TCGA-DE-A0XZ-01A-11R-A180-07	TCGA-DE-A0XZ	0	0	0.413	0.101	0.204	0.087	0.185	0.353	0.173	0.118	0.369	0.086	0.071	0.067	0.113	0.145	0.106	0.161	0.235	0.295	0.108	0.082	0.162	0.181	0.725
THCA	TCGA-DE-A0Y2-01A-11R-A10U-07	TCGA-DE-A0Y2	0	0.072	0.319	0	0.1	0.067	0.095	0.209	0.201	0.218	0.273	0.073	0.002	0.057	0.103	0.264	0.042	0.265	0.244	0.105	0.192	0	0.097	0.084	0.673
THCA	TCGA-DE-A4M8-01A-21R-A250-07	TCGA-DE-A4M8	0	0	0.483	0.119	0.233	0.027	0.175	0.377	0.206	0.071	0.45	0.117	0.02	0.033	0.144	0.148	0.128	0.151	0.269	0.359	0.073	0.101	0.159	0.199	0.773
THCA	TCGA-DJ-A1QD-01A-11R-A14Y-07	TCGA-DJ-A1QD	0.001	0.051	0.377	0.018	0.086	0.105	0.203	0.219	0.233	0.178	0.246	0.068	0.041	0.038	0.101	0.254	0.042	0.222	0.204	0.22	0.185	0.001	0.097	0.1	0.689
THCA	TCGA-DJ-A2PR-01A-11R-A19O-07	TCGA-DJ-A2PR	0	0	0.44	0.079	0.157	0.09	0.173	0.34	0.272	0.11	0.346	0.057	0.074	0.043	0.089	0.162	0.054	0.151	0.176	0.288	0.146	0.077	0.095	0.188	0.656
THCA	TCGA-DJ-A2PS-01A-11R-A18C-07	TCGA-DJ-A2PS	0	0	0.428	0.031	0.178	0.053	0.146	0.243	0.219	0.149	0.354	0.14	0.047	0.049	0.161	0.215	0.081	0.145	0.18	0.236	0.126	0.03	0.164	0.134	0.667
THCA	TCGA-DJ-A2Q1-01A-22R-A19O-07	TCGA-DJ-A2Q1	0	0.005	0.391	0.022	0.164	0.11	0.24	0.228	0.257	0.164	0.463	0.099	0.008	0.066	0.156	0.314	0.156	0.2	0.138	0.318	0.089	0.056	0.107	0.203	0.793
THCA	TCGA-DJ-A2Q3-01A-11R-A18C-07	TCGA-DJ-A2Q3	0	0	0.403	0.071	0.191	0.075	0.211	0.351	0.245	0.117	0.357	0.104	0.046	0.097	0.101	0.239	0.12	0.179	0.265	0.301	0.086	0.08	0.117	0.15	0.757
THCA	TCGA-DJ-A2Q4-01A-21R-A18C-07	TCGA-DJ-A2Q4	0	0.044	0.413	0.034	0.15	0.066	0.178	0.311	0.22	0.19	0.238	0.035	0.062	0.099	0.127	0.257	0.047	0.194	0.182	0.26	0.14	0.06	0.095	0.134	0.681
THCA	TCGA-DJ-A2Q6-01A-11R-A18C-07	TCGA-DJ-A2Q6	0	0.049	0.385	0.017	0.144	0.088	0.256	0.288	0.19	0.186	0.263	0.075	0.037	0.127	0.097	0.219	0.061	0.216	0.154	0.228	0.13	0.069	0.118	0.125	0.651
THCA	TCGA-DJ-A2Q9-01A-21R-A18C-07	TCGA-DJ-A2Q9	0	0.009	0.325	0.066	0.203	0.108	0.277	0.261	0.275	0.091	0.449	0.155	0	0.1	0.137	0.241	0.223	0.177	0.196	0.306	0.08	0.02	0.116	0.163	0.782
THCA	TCGA-DJ-A2QB-01A-11R-A19O-07	TCGA-DJ-A2QB	0.007	0.035	0.338	0	0.084	0.066	0.105	0.178	0.182	0.202	0.025	0.02	0	0.096	0.206	0.195	0.06	0.243	0.241	0.167	0.243	0.022	0.06	0.046	0.652
THCA	TCGA-DJ-A3UQ-01A-11R-A22L-07	TCGA-DJ-A3UQ	0	0.061	0.394	0.04	0.173	0.152	0.294	0.245	0.186	0.151	0.255	0.052	0.042	0.102	0.091	0.298	0.026	0.255	0.222	0.244	0.123	0.005	0.113	0.123	0.731
THCA	TCGA-DJ-A3UR-01A-11R-A22L-07	TCGA-DJ-A3UR	0	0.06	0.315	0.019	0.082	0.054	0.096	0.203	0.199	0.19	0.141	0.021	0.009	0.109	0.17	0.146	0.046	0.163	0.215	0.236	0.189	0.058	0.107	0.113	0.632
THCA	TCGA-DJ-A3V0-01A-11R-A22U-07	TCGA-DJ-A3V0	0	0.057	0.394	0.069	0.121	0.076	0.197	0.289	0.26	0.146	0.234	0	0.077	0.127	0.091	0.226	0.023	0.244	0.231	0.369	0.127	0.024	0.1	0.1	0.739
THCA	TCGA-DJ-A3V2-01A-11R-A22U-07	TCGA-DJ-A3V2	0	0	0.477	0.107	0.19	0.041	0.149	0.382	0.261	0.094	0.427	0.127	0.041	0	0.161	0.217	0.102	0.125	0.296	0.348	0.065	0.074	0.135	0.224	0.786
THCA	TCGA-DJ-A3V4-01A-11R-A22U-07	TCGA-DJ-A3V4	0	0.043	0.378	0.005	0.143	0.08	0.218	0.227	0.251	0.183	0.205	0.026	0.057	0.099	0.124	0.235	0.051	0.213	0.195	0.242	0.159	0.026	0.145	0.09	0.692
THCA	TCGA-DJ-A3V9-01A-11R-A23N-07	TCGA-DJ-A3V9	0	0.047	0.363	0	0.133	0.081	0.196	0.228	0.266	0.199	0.277	0.058	0.037	0.07	0.139	0.201	0.07	0.192	0.201	0.226	0.172	0.011	0.152	0.108	0.687
THCA	TCGA-DJ-A3VA-01A-11R-A23N-07	TCGA-DJ-A3VA	0	0.009	0.385	0.012	0.121	0.098	0.207	0.281	0.194	0.192	0.282	0.064	0.07	0.076	0.114	0.148	0.058	0.171	0.159	0.255	0.148	0.062	0.12	0.161	0.634
THCA	TCGA-DJ-A3VD-01A-11R-A23N-07	TCGA-DJ-A3VD	0	0.003	0.384	0.071	0.216	0.115	0.287	0.296	0.262	0.077	0.437	0.144	0	0.042	0.082	0.236	0.198	0.202	0.23	0.305	0.062	0.047	0.135	0.2	0.815
THCA	TCGA-DJ-A3VF-01A-11R-A23N-07	TCGA-DJ-A3VF	0	0.043	0.38	0.046	0.204	0.149	0.296	0.263	0.131	0.155	0.391	0.108	0.038	0.095	0.099	0.315	0.023	0.229	0.24	0.255	0.108	0	0.127	0.129	0.742
THCA	TCGA-DJ-A3VI-01A-11R-A23N-07	TCGA-DJ-A3VI	0	0.02	0.376	0.003	0.113	0.1	0.182	0.311	0.225	0.248	0.23	0.023	0.095	0.019	0.088	0.15	0.089	0.177	0.113	0.227	0.155	0.053	0.101	0.151	0.605
THCA	TCGA-DJ-A3VJ-01A-11R-A23N-07	TCGA-DJ-A3VJ	0	0.03	0.456	0.046	0.157	0.107	0.196	0.328	0.223	0.154	0.389	0.088	0.035	0.036	0.169	0.206	0.024	0.178	0.184	0.308	0.111	0.027	0.126	0.161	0.675
THCA	TCGA-DJ-A4UP-01A-11R-A250-07	TCGA-DJ-A4UP	0	0	0.406	0.076	0.18	0.06	0.204	0.32	0.264	0.102	0.48	0.12	0.028	0.04	0.116	0.151	0.185	0.097	0.158	0.322	0.101	0.043	0.184	0.183	0.718
THCA	TCGA-DJ-A4UQ-01A-11R-A250-07	TCGA-DJ-A4UQ	0	0.021	0.351	0.031	0.137	0.074	0.176	0.264	0.225	0.164	0.307	0.048	0.054	0.102	0.135	0.189	0.074	0.222	0.177	0.218	0.169	0.058	0.13	0.126	0.678
THCA	TCGA-DJ-A4UR-01A-11R-A250-07	TCGA-DJ-A4UR	0	0.066	0.343	0.047	0.098	0.047	0.159	0.249	0.298	0.124	0.258	0.002	0.064	0.064	0.2	0.106	0.097	0.167	0.187	0.265	0.143	0.075	0.151	0.129	0.648
THCA	TCGA-DJ-A4UW-01A-11R-A250-07	TCGA-DJ-A4UW	0	0.077	0.362	0	0.163	0.028	0.161	0.205	0.24	0.17	0.363	0.043	0.015	0.092	0.164	0.22	0.04	0.213	0.146	0.21	0.13	0.036	0.169	0.137	0.658
THCA	TCGA-E3-A3DY-01A-11R-A20F-07	TCGA-E3-A3DY	0	0.022	0.438	0.051	0.183	0.087	0.187	0.286	0.203	0.146	0.257	0.085	0.039	0.06	0.118	0.241	0.064	0.189	0.275	0.229	0.138	0.041	0.089	0.153	0.716
THCA	TCGA-E3-A3E2-01A-11R-A20F-07	TCGA-E3-A3E2	0	0	0.447	0.092	0.177	0.046	0.166	0.359	0.28	0.076	0.428	0.123	0.036	0.035	0.14	0.136	0.235	0.106	0.112	0.364	0.061	0.083	0.123	0.2	0.696
THCA	TCGA-E3-A3E5-01A-11R-A20F-07	TCGA-E3-A3E5	0	0.037	0.331	0.024	0.086	0.071	0.129	0.212	0.241	0.177	0.239	0.035	0.064	0.101	0.167	0.145	0.049	0.182	0.115	0.226	0.189	0.021	0.134	0.148	0.618
THCA	TCGA-E8-A2JQ-01A-11R-A180-07	TCGA-E8-A2JQ	0	0	0.475	0.145	0.198	0.088	0.282	0.409	0.236	0.05	0.432	0.126	0.027	0	0.094	0.184	0.103	0.166	0.233	0.354	0.05	0.074	0.113	0.244	0.752
THCA	TCGA-E8-A415-01A-11R-A23N-07	TCGA-E8-A415	0	0.049	0.364	0.038	0.095	0.094	0.194	0.307	0.213	0.194	0.256	0	0.084	0.021	0.075	0.225	0.046	0.21	0.239	0.239	0.177	0.047	0.143	0.117	0.725
THCA	TCGA-EL-A3GX-01A-11R-A206-07	TCGA-EL-A3GX	0	0.003	0.419	0.039	0.19	0.131	0.267	0.286	0.13	0.161	0.31	0.062	0.049	0.034	0.09	0.319	0.052	0.205	0.383	0.21	0.136	0.018	0.091	0.125	0.792
THCA	TCGA-EL-A3H5-01A-11R-A206-07	TCGA-EL-A3H5	0	0.042	0.405	0.014	0.186	0.071	0.265	0.248	0.243	0.144	0.364	0.128	0.013	0.159	0.12	0.256	0.085	0.245	0.233	0.334	0.102	0.026	0.096	0.107	0.759
THCA	TCGA-EL-A3H8-01A-11R-A20F-07	TCGA-EL-A3H8	0	0.055	0.388	0.001	0.182	0.111	0.205	0.219	0.026	0.22	0.167	0.05	0.001	0.075	0.14	0.259	0.029	0.217	0.178	0.144	0.172	0.014	0.116	0.096	0.63
THCA	TCGA-EL-A3TB-01A-11R-A22L-07	TCGA-EL-A3TB	0	0.042	0.302	0.041	0.12	0.093	0.176	0.302	0.268	0.163	0.234	0	0.084	0.057	0.167	0.193	0.064	0.163	0.189	0.223	0.142	0.034	0.128	0.15	0.651
THCA	TCGA-EL-A3ZN-01A-11R-A23N-07	TCGA-EL-A3ZN	0	0.057	0.338	0.047	0.07	0.05	0.161	0.26	0.242	0.167	0.292	0	0.026	0.039	0.174	0.143	0.008	0.197	0.173	0.333	0.202	0.071	0.139	0.098	0.672
THCA	TCGA-EL-A3ZS-01A-12R-A23N-07	TCGA-EL-A3ZS	0	0.009	0.425	0.087	0.184	0.078	0.231	0.368	0.229	0.088	0.443	0.127	0.032	0.02	0.115	0.165	0.118	0.175	0.2	0.313	0.079	0.069	0.177	0.198	0.741
THCA	TCGA-EL-A4JZ-01A-11R-A250-07	TCGA-EL-A4JZ	0	0.022	0.428	0.066	0.169	0.066	0.222	0.385	0.23	0.113	0.347	0.075	0.047	0.029	0.15	0.21	0.081	0.233	0.281	0.243	0.089	0.064	0.133	0.16	0.744
THCA	TCGA-EM-A1CT-01A-11R-A13Y-07	TCGA-EM-A1CT	0	0.033	0.406	0.011	0.186	0.088	0.24	0.264	0.115	0.144	0.362	0.111	0.024	0.068	0.086	0.221	0.07	0.222	0.264	0.184	0.161	0.015	0.148	0.092	0.709
THCA	TCGA-EM-A22K-01A-11R-A180-07	TCGA-EM-A22K	0	0.038	0.316	0.041	0.083	0.052	0.142	0.217	0.191	0.177	0.149	0	0.005	0.026	0.197	0.098	0.07	0.143	0.189	0.256	0.215	0.079	0.123	0.105	0.624
THCA	TCGA-EM-A22P-01A-11R-A19O-07	TCGA-EM-A22P	0	0	0.385	0.063	0.209	0.058	0.247	0.293	0.261	0.11	0.45	0.139	0	0.09	0.151	0.194	0.167	0.139	0.215	0.334	0.055	0.075	0.163	0.175	0.75
THCA	TCGA-EM-A2CK-01A-11R-A180-07	TCGA-EM-A2CK	0	0.058	0.293	0.063	0.028	0.071	0.171	0.214	0.205	0.176	0.129	0	0.032	0	0.223	0.071	0.072	0.139	0.125	0.221	0.193	0.061	0.075	0.137	0.537
THCA	TCGA-EM-A2CQ-01A-11R-A180-07	TCGA-EM-A2CQ	0	0.071	0.279	0	0.084	0.024	0.074	0.185	0.242	0.192	0.098	0.015	0	0.139	0.16	0.173	0.082	0.202	0.139	0.121	0.228	0.031	0.074	0.076	0.569
THCA	TCGA-EM-A2OX-01A-11R-A206-07	TCGA-EM-A2OX	0	0.015	0.482	0.019	0.194	0.089	0.17	0.28	0.204	0.153	0.128	0.016	0.048	0.082	0.171	0.249	0.034	0.171	0.234	0.327	0.15	0.044	0.091	0.135	0.724
THCA	TCGA-EM-A2P0-01A-11R-A206-07	TCGA-EM-A2P0	0	0.028	0.375	0.04	0.129	0.088	0.187	0.28	0.17	0.221	0.166	0	0.034	0.105	0.135	0.246	0.019	0.183	0.2	0.233	0.164	0.054	0.099	0.09	0.642
THCA	TCGA-EM-A3AN-01A-11R-A206-07	TCGA-EM-A3AN	0	0.021	0.384	0.025	0.146	0.078	0.16	0.266	0.216	0.18	0.175	0	0.056	0.054	0.184	0.25	0.039	0.186	0.192	0.235	0.158	0.064	0.087	0.139	0.669
THCA	TCGA-EM-A3AR-01A-12R-A20F-07	TCGA-EM-A3AR	0	0.053	0.309	0	0.164	0.065	0.184	0.208	0.248	0.173	0.328	0.044	0.046	0.107	0.153	0.198	0.047	0.161	0.129	0.184	0.165	0.037	0.144	0.13	0.603
THCA	TCGA-EM-A3FJ-01A-11R-A21D-07	TCGA-EM-A3FJ	0	0.059	0.379	0.053	0.136	0.073	0.17	0.273	0.154	0.173	0.187	0	0.062	0.064	0.128	0.255	0.044	0.2	0.19	0.253	0.157	0.061	0.098	0.095	0.672
THCA	TCGA-EM-A3FK-01A-11R-A21D-07	TCGA-EM-A3FK	0	0.092	0.246	0	0.033	0	0	0.278	0.03	0.252	0.091	0.045	0	0.069	0.116	0.207	0.078	0.219	0.146	0.146	0.231	0	0.047	0.066	0.593
THCA	TCGA-EM-A3FM-01A-11R-A21D-07	TCGA-EM-A3FM	0	0.034	0.392	0.056	0.178	0.13	0.223	0.268	0.185	0.168	0.177	0.002	0.028	0.09	0.113	0.299	0.061	0.269	0.287	0.23	0.129	0.019	0.039	0.156	0.764
THCA	TCGA-EM-A3SU-01A-11R-A22U-07	TCGA-EM-A3SU	0	0	0.489	0.052	0.192	0.072	0.185	0.311	0.185	0.13	0.352	0.016	0.077	0.048	0.13	0.296	0.084	0.219	0.355	0.264	0.095	0.071	0.113	0.184	0.837
THCA	TCGA-EM-A4FF-01A-11R-A250-07	TCGA-EM-A4FF	0	0.007	0.427	0.075	0.174	0.1	0.178	0.297	0.236	0.139	0.33	0.056	0.052	0.064	0.107	0.216	0.083	0.221	0.268	0.25	0.12	0.009	0.136	0.142	0.747
THCA	TCGA-EM-A4FN-01A-11R-A250-07	TCGA-EM-A4FN	0	0.037	0.41	0.065	0.177	0.069	0.184	0.293	0.128	0.135	0.306	0.014	0.05	0.08	0.157	0.288	0.04	0.226	0.304	0.267	0.132	0.017	0.133	0.079	0.763
THCA	TCGA-ET-A25N-01A-11R-A16R-07	TCGA-ET-A25N	0.008	0.047	0.387	0.029	0.084	0.06	0.131	0.163	0.295	0.197	0.123	0.036	0	0.024	0.158	0.256	0.038	0.206	0.258	0.222	0.242	0	0.04	0.06	0.687
THCA	TCGA-ET-A25O-01A-11R-A16R-07	TCGA-ET-A25O	0	0.06	0.352	0.005	0	0.076	0.069	0.203	0.127	0.213	0.04	0.029	0.007	0.024	0.157	0.102	0.089	0.165	0.15	0.22	0.225	0.061	0.065	0.109	0.585
THCA	TCGA-ET-A2MX-01A-11R-A23N-07	TCGA-ET-A2MX	0	0.051	0.267	0	0.154	0.067	0.077	0.141	0.049	0.275	0.057	0	0	0.025	0.116	0.258	0.083	0.275	0.257	0.131	0.207	0	0.057	0.052	0.687
THCA	TCGA-ET-A2N0-01A-11R-A18C-07	TCGA-ET-A2N0	0	0	0.439	0.074	0.14	0.074	0.139	0.284	0.298	0.116	0.459	0.005	0.054	0.071	0.132	0.179	0.147	0.146	0.183	0.362	0.118	0.071	0.093	0.209	0.747
THCA	TCGA-ET-A3BU-01A-11R-A19O-07	TCGA-ET-A3BU	0.007	0	0.36	0.044	0.199	0.06	0.1	0.238	0.095	0.187	0.203	0.063	0	0.128	0.155	0.241	0.05	0.232	0.238	0.136	0.198	0.022	0.11	0.08	0.669
THCA	TCGA-ET-A3DR-01A-11R-A19O-07	TCGA-ET-A3DR	0	0.078	0.227	0.016	0.107	0.027	0.091	0.164	0.16	0.246	0.153	0.006	0.034	0.052	0.137	0.177	0.057	0.178	0.103	0.135	0.209	0.046	0.075	0.095	0.535
THCA	TCGA-ET-A3DU-01A-11R-A19O-07	TCGA-ET-A3DU	0	0	0.474	0.13	0.23	0.058	0.229	0.389	0.253	0.072	0.423	0.088	0.021	0.028	0.073	0.187	0.117	0.194	0.299	0.367	0.07	0.109	0.075	0.208	0.789
THCA	TCGA-FE-A3PB-01A-11R-A220-07	TCGA-FE-A3PB	0	0.045	0.406	0.056	0.16	0.093	0.269	0.324	0.241	0.135	0.394	0.07	0.052	0.061	0.107	0.269	0.083	0.19	0.181	0.346	0.086	0.037	0.157	0.156	0.764
THCA	TCGA-FK-A3SB-01A-11R-A22L-07	TCGA-FK-A3SB	0	0.057	0.275	0	0.108	0.037	0.114	0.204	0.143	0.22	0.154	0.017	0	0.132	0.133	0.203	0.038	0.195	0.179	0.186	0.187	0.009	0.105	0.098	0.619
THCA	TCGA-FK-A4UB-01A-11R-A250-07	TCGA-FK-A4UB	0	0.072	0.329	0.056	0.125	0.018	0.105	0.239	0.233	0.154	0.249	0	0.02	0.092	0.191	0.114	0.077	0.178	0.124	0.236	0.159	0.076	0.117	0.137	0.594
THCA	TCGA-FY-A3NN-01A-11R-A21D-07	TCGA-FY-A3NN	0	0.007	0.407	0.052	0.164	0.073	0.121	0.222	0.197	0.169	0.206	0.043	0.052	0.064	0.098	0.246	0.058	0.205	0.303	0.173	0.203	0	0.083	0.094	0.71
THCA	TCGA-FY-A3R6-01A-11R-A220-07	TCGA-FY-A3R6	0	0	0.466	0.113	0.189	0.059	0.161	0.379	0.25	0.118	0.43	0.132	0.022	0.038	0.117	0.182	0.138	0.108	0.218	0.335	0.095	0.07	0.117	0.197	0.722
THCA	TCGA-FY-A3R7-01A-11R-A220-07	TCGA-FY-A3R7	0	0.011	0.381	0.061	0.161	0.068	0.187	0.334	0.241	0.138	0.361	0.101	0.061	0.059	0.115	0.186	0.051	0.127	0.195	0.272	0.147	0.059	0.143	0.152	0.662
THCA	TCGA-FY-A3YR-01A-11R-A22U-07	TCGA-FY-A3YR	0	0.054	0.416	0.06	0.191	0.149	0.287	0.332	0.18	0.142	0.208	0.029	0.099	0.055	0.069	0.224	0.021	0.206	0.175	0.268	0.12	0.025	0.105	0.147	0.659
THCA	TCGA-FY-A40L-01A-11R-A23N-07	TCGA-FY-A40L	0	0.031	0.415	0.075	0.157	0.098	0.217	0.377	0.211	0.142	0.279	0.031	0.092	0.045	0.084	0.233	0.04	0.226	0.247	0.281	0.127	0.021	0.126	0.114	0.726
THCA	TCGA-FY-A4B3-01A-11R-A23W-07	TCGA-FY-A4B3	0	0.095	0.303	0	0.196	0.093	0.159	0.279	0.047	0.223	0.193	0.02	0	0.087	0.133	0.254	0.027	0.232	0.16	0.15	0.175	0	0.127	0.073	0.623
THCA	TCGA-FY-A4B4-01A-11R-A23W-07	TCGA-FY-A4B4	0	0.019	0.39	0.041	0.183	0.097	0.222	0.265	0.172	0.141	0.324	0.052	0.046	0.054	0.163	0.285	0.037	0.217	0.293	0.218	0.124	0.035	0.143	0.114	0.744
THCA	TCGA-H2-A421-01A-11R-A23N-07	TCGA-H2-A421	0	0.009	0.416	0.103	0.188	0.101	0.228	0.386	0.205	0.101	0.41	0.074	0.074	0.036	0.095	0.205	0.092	0.188	0.25	0.276	0.07	0.038	0.143	0.219	0.751
THCA	TCGA-J8-A3YD-01A-11R-A22U-07	TCGA-J8-A3YD	0	0.071	0.312	0.009	0.091	0.097	0.157	0.199	0.19	0.213	0.143	0	0.063	0.071	0.159	0.187	0.069	0.185	0.121	0.228	0.185	0.041	0.124	0.094	0.621
THCA	TCGA-J8-A3YF-01A-12R-A23N-07	TCGA-J8-A3YF	0	0.02	0.422	0.096	0.2	0.076	0.227	0.38	0.191	0.111	0.381	0.076	0.062	0.022	0.117	0.18	0.097	0.201	0.221	0.28	0.096	0.037	0.13	0.169	0.715
THCA	TCGA-J8-A42S-01A-11R-A23N-07	TCGA-J8-A42S	0	0.075	0.368	0.002	0.119	0.089	0.142	0.222	0.237	0.199	0.192	0	0.038	0.096	0.171	0.23	0.038	0.172	0.18	0.27	0.158	0.011	0.129	0.087	0.657
THCA	TCGA-KS-A41F-01A-11R-A23N-07	TCGA-KS-A41F	0	0.058	0.334	0.077	0	0	0.035	0.245	0.132	0.145	0.128	0	0.07	0.124	0.125	0.109	0.058	0.203	0.196	0.2	0.212	0.049	0.047	0.166	0.619
THCA	TCGA-KS-A41J-01A-11R-A23N-07	TCGA-KS-A41J	0	0	0.457	0.072	0.16	0.09	0.164	0.348	0.226	0.136	0.352	0	0.089	0.049	0.127	0.288	0.056	0.193	0.301	0.303	0.117	0.061	0.089	0.215	0.813
THCA	TCGA-KS-A4I3-01A-11R-A250-07	TCGA-KS-A4I3	0	0.011	0.383	0.041	0.049	0.084	0.143	0.315	0.235	0.166	0.297	0.03	0.087	0.08	0.118	0.16	0.039	0.171	0.112	0.31	0.171	0.068	0.114	0.148	0.638
THCA	TCGA-KS-A4I5-01A-11R-A250-07	TCGA-KS-A4I5	0	0.071	0.362	0.033	0.085	0.065	0.117	0.228	0.212	0.197	0.195	0	0.05	0.094	0.124	0.206	0.036	0.188	0.205	0.286	0.177	0.059	0.088	0.074	0.655
THCA	TCGA-KS-A4IC-01A-11R-A250-07	TCGA-KS-A4IC	0	0.031	0.436	0.024	0.147	0.087	0.217	0.269	0.151	0.203	0.29	0	0.043	0.068	0.127	0.221	0.053	0.16	0.213	0.286	0.168	0.028	0.121	0.132	0.703
THCA	TCGA-BJ-A0YZ-01A-11R-A10U-07	TCGA-BJ-A0YZ	0	0.086	0.283	0	0.096	0	0.056	0.184	0.142	0.2	0	0.033	0	0.047	0.185	0.17	0.066	0.22	0.255	0.214	0.22	0.041	0.093	0.038	0.663
THCA	TCGA-BJ-A0Z0-01A-11R-A10U-07	TCGA-BJ-A0Z0	0.006	0.081	0.226	0.011	0.099	0.001	0.066	0.184	0.061	0.229	0	0.035	0	0.012	0.186	0.108	0.106	0.171	0.144	0.09	0.24	0.015	0.102	0.077	0.54
THCA	TCGA-BJ-A0Z2-01A-11R-A10U-07	TCGA-BJ-A0Z2	0	0.018	0.137	0.001	0.141	0.102	0.236	0.24	0.189	0.154	0.259	0.045	0.058	0.087	0.188	0.137	0.075	0.136	0.082	0.176	0.17	0.026	0.16	0.058	0.518
THCA	TCGA-BJ-A0Z9-01A-11R-A10U-07	TCGA-BJ-A0Z9	0	0.024	0.266	0	0.211	0.133	0.243	0.266	0.154	0.193	0.279	0.089	0.069	0.05	0.042	0.313	0.061	0.254	0.344	0.129	0.166	0	0.075	0.071	0.735
THCA	TCGA-BJ-A0ZA-01A-11R-A10U-07	TCGA-BJ-A0ZA	0	0.025	0.386	0.074	0.159	0.074	0.167	0.263	0.15	0.136	0.218	0.025	0.037	0.076	0.159	0.157	0.097	0.153	0.192	0.209	0.173	0.05	0.119	0.097	0.622
THCA	TCGA-BJ-A0ZC-01A-12R-A13Y-07	TCGA-BJ-A0ZC	0	0.055	0.321	0	0.102	0.057	0.171	0.266	0.259	0.219	0.126	0.043	0.041	0	0.185	0.103	0.095	0.172	0.123	0.21	0.191	0.089	0.112	0.139	0.595
THCA	TCGA-BJ-A0ZE-01A-11R-A10U-07	TCGA-BJ-A0ZE	0.011	0.094	0.379	0.01	0.06	0.018	0.075	0.199	0.053	0.167	0	0	0	0	0.195	0.098	0.135	0.181	0.18	0.184	0.248	0.022	0.039	0.053	0.582
THCA	TCGA-BJ-A0ZF-01A-11R-A10U-07	TCGA-BJ-A0ZF	0	0.054	0.31	0	0.165	0	0.072	0.238	0.238	0.191	0.11	0.019	0.023	0.072	0.207	0.164	0.065	0.145	0.246	0.209	0.202	0.029	0.122	0.128	0.666
THCA	TCGA-BJ-A0ZG-01A-11R-A10U-07	TCGA-BJ-A0ZG	0	0.013	0.385	0.008	0.157	0.038	0.141	0.294	0.305	0.155	0.298	0.024	0.051	0.057	0.169	0.067	0.087	0.111	0.09	0.278	0.207	0.084	0.128	0.142	0.577
THCA	TCGA-BJ-A190-01A-11R-A13Y-07	TCGA-BJ-A190	0.039	0.046	0.102	0	0.126	0	0	0.117	0.048	0.207	0.06	0.026	0	0.064	0.056	0.067	0.117	0.193	0.138	0.138	0.257	0.092	0.088	0.034	0.537
THCA	TCGA-BJ-A28R-01A-11R-A16R-07	TCGA-BJ-A28R	0	0	0.457	0.064	0.193	0.085	0.193	0.359	0.226	0.154	0.373	0.123	0.075	0.01	0.109	0.17	0.078	0.151	0.202	0.313	0.123	0.026	0.131	0.161	0.692
THCA	TCGA-BJ-A28S-01A-11R-A19O-07	TCGA-BJ-A28S	0.013	0.086	0.243	0	0.107	0.012	0.037	0.107	0.106	0.195	0	0.017	0	0.047	0.119	0.125	0.104	0.218	0.145	0.16	0.239	0.038	0.134	0.048	0.61
THCA	TCGA-BJ-A28V-01A-11R-A19O-07	TCGA-BJ-A28V	0.008	0.071	0.248	0	0.076	0	0	0.171	0.008	0.218	0.038	0.055	0	0.061	0.122	0.038	0.106	0.188	0.093	0.132	0.257	0.047	0.092	0.075	0.51
THCA	TCGA-BJ-A28W-01A-11R-A32Y-07	TCGA-BJ-A28W	0	0	0.468	0.132	0.19	0.054	0.195	0.376	0.23	0.002	0.451	0.078	0.012	0.06	0.105	0.166	0.321	0.021	0.207	0.39	0.036	0.112	0.144	0.285	0.817
THCA	TCGA-BJ-A2N9-01A-11R-A18C-07	TCGA-BJ-A2N9	0	0.015	0.399	0.084	0.142	0.036	0.106	0.405	0.318	0.099	0.319	0.002	0.113	0	0.153	0.214	0.087	0.17	0.311	0.305	0.135	0.09	0.084	0.2	0.784
THCA	TCGA-BJ-A2P4-01A-11R-A18C-07	TCGA-BJ-A2P4	0	0.072	0.378	0.02	0.092	0	0.038	0.242	0.212	0.146	0.163	0	0.015	0.137	0.242	0.127	0.081	0.17	0.191	0.286	0.195	0.064	0.11	0.129	0.671
THCA	TCGA-BJ-A45D-01A-11R-A23W-07	TCGA-BJ-A45D	0	0	0.359	0.031	0.156	0.039	0.135	0.208	0.294	0.15	0.311	0	0.05	0.108	0.197	0.22	0.05	0.175	0.305	0.283	0.177	0.038	0.116	0.156	0.771
THCA	TCGA-BJ-A4O9-01A-11R-A250-07	TCGA-BJ-A4O9	0	0.069	0.355	0.015	0	0.077	0.101	0.243	0.2	0.193	0.17	0.042	0.053	0.011	0.154	0.054	0.092	0.156	0.119	0.244	0.226	0.082	0.047	0.13	0.555
THCA	TCGA-CE-A3ME-01A-11R-A20F-07	TCGA-CE-A3ME	0	0.045	0.391	0.048	0.093	0.089	0.179	0.275	0.212	0.171	0.206	0.027	0.094	0.042	0.12	0.201	0.07	0.197	0.216	0.265	0.166	0.028	0.085	0.117	0.684
THCA	TCGA-DE-A69K-01A-11R-A39I-07	TCGA-DE-A69K	0	0	0.359	0.023	0.162	0.095	0.19	0.241	0.193	0.174	0.231	0.009	0.067	0.1	0.164	0.215	0.039	0.221	0.251	0.212	0.171	0.027	0.096	0.131	0.695
THCA	TCGA-DJ-A13R-01A-11R-A10U-07	TCGA-DJ-A13R	0	0	0.494	0.122	0.173	0.099	0.199	0.378	0.237	0.062	0.419	0.076	0.009	0.017	0.137	0.222	0.055	0.165	0.288	0.363	0.077	0.148	0.124	0.273	0.815
THCA	TCGA-DJ-A13X-01A-11R-A10U-07	TCGA-DJ-A13X	0	0.019	0.362	0.055	0.137	0.066	0.161	0.227	0.154	0.169	0.23	0.047	0.019	0.086	0.136	0.192	0.051	0.207	0.252	0.198	0.181	0.014	0.095	0.115	0.672
THCA	TCGA-DJ-A1QF-01A-12R-A14Y-07	TCGA-DJ-A1QF	0	0.042	0.335	0.003	0.132	0.061	0.125	0.207	0.151	0.216	0.109	0.047	0	0.062	0.129	0.193	0.067	0.214	0.279	0.169	0.201	0	0.107	0.087	0.685
THCA	TCGA-DJ-A1QI-01A-11R-A14Y-07	TCGA-DJ-A1QI	0	0.002	0.343	0.032	0.172	0.07	0.167	0.242	0.184	0.175	0.337	0.083	0.067	0.054	0.117	0.235	0.044	0.174	0.226	0.166	0.143	0.049	0.133	0.14	0.656
THCA	TCGA-DJ-A1QQ-01A-11R-A14Y-07	TCGA-DJ-A1QQ	0	0.047	0.409	0.03	0.195	0.096	0.201	0.253	0.152	0.203	0.104	0	0.046	0.099	0.121	0.247	0.06	0.218	0.223	0.211	0.17	0.001	0.094	0.08	0.679
THCA	TCGA-DJ-A2PP-01A-11R-A19O-07	TCGA-DJ-A2PP	0	0.066	0.257	0	0	0	0.006	0.122	0.194	0.222	0.001	0.045	0	0.053	0.201	0.064	0.103	0.208	0.115	0.234	0.267	0.017	0.054	0.06	0.575
THCA	TCGA-DJ-A2PU-01A-12R-A19O-07	TCGA-DJ-A2PU	0	0.034	0.372	0.02	0.162	0.073	0.219	0.227	0.244	0.176	0.247	0.07	0.025	0.076	0.142	0.22	0.041	0.161	0.219	0.273	0.161	0.033	0.104	0.144	0.688
THCA	TCGA-DJ-A2PV-01A-11R-A19O-07	TCGA-DJ-A2PV	0	0.024	0.378	0.037	0.157	0.053	0.144	0.246	0.23	0.171	0.243	0.056	0.017	0.114	0.124	0.205	0.047	0.212	0.262	0.205	0.172	0.046	0.116	0.109	0.69
THCA	TCGA-DJ-A2Q0-01A-11R-A206-07	TCGA-DJ-A2Q0	0	0.07	0.332	0.011	0.014	0	0.018	0.13	0.262	0.189	0.048	0.028	0	0.037	0.163	0.144	0.089	0.226	0.242	0.189	0.234	0.051	0.053	0.015	0.619
THCA	TCGA-DJ-A2Q2-01A-11R-A19O-07	TCGA-DJ-A2Q2	0	0.021	0.339	0	0.142	0.046	0.147	0.233	0.319	0.205	0.331	0.091	0.019	0.033	0.164	0.208	0.052	0.182	0.227	0.223	0.166	0.057	0.118	0.115	0.671
THCA	TCGA-DJ-A3VM-01A-11R-A23N-07	TCGA-DJ-A3VM	0	0.061	0.279	0.038	0.132	0.096	0.145	0.182	0.265	0.201	0.09	0.005	0.041	0.064	0.129	0.113	0.073	0.202	0.186	0.21	0.213	0	0.127	0.058	0.615
THCA	TCGA-DJ-A4V2-01A-11R-A250-07	TCGA-DJ-A4V2	0	0.034	0.37	0	0.191	0.101	0.234	0.242	0.166	0.193	0.329	0.048	0.042	0.088	0.12	0.276	0.035	0.257	0.258	0.161	0.152	0.009	0.142	0.082	0.709
THCA	TCGA-E3-A3DZ-01A-11R-A20F-07	TCGA-E3-A3DZ	0.002	0.099	0.239	0.054	0.058	0.015	0.106	0.158	0.038	0.167	0.123	0.038	0	0.035	0.251	0.066	0.084	0.136	0.068	0.086	0.217	0.026	0.137	0.097	0.463
THCA	TCGA-E3-A3E3-01A-11R-A20F-07	TCGA-E3-A3E3	0	0.076	0.352	0.032	0.139	0.091	0.186	0.214	0.213	0.167	0.191	0.043	0.054	0.074	0.135	0.261	0.054	0.21	0.194	0.17	0.164	0	0.106	0.091	0.65
THCA	TCGA-E8-A414-01A-11R-A23N-07	TCGA-E8-A414	0	0.037	0.388	0.056	0.171	0.111	0.267	0.305	0.235	0.134	0.365	0.065	0.05	0.094	0.071	0.249	0.069	0.212	0.225	0.272	0.114	0.029	0.157	0.124	0.739
THCA	TCGA-E8-A418-01A-11R-A23N-07	TCGA-E8-A418	0	0.01	0.449	0.057	0.167	0.099	0.239	0.395	0.221	0.147	0.317	0.042	0.093	0.045	0.063	0.255	0.016	0.18	0.239	0.293	0.121	0.016	0.141	0.117	0.709
THCA	TCGA-E8-A432-01A-11R-A23N-07	TCGA-E8-A432	0	0.043	0.323	0.043	0.216	0.103	0.247	0.248	0.297	0.139	0.193	0.04	0.04	0.094	0.174	0.24	0.032	0.184	0.26	0.299	0.138	0	0.137	0.129	0.738
THCA	TCGA-E8-A433-01A-11R-A23N-07	TCGA-E8-A433	0	0.032	0.423	0.059	0.166	0.101	0.145	0.328	0.207	0.143	0.285	0	0.091	0.102	0.106	0.25	0.051	0.184	0.23	0.34	0.132	0.02	0.13	0.16	0.769
THCA	TCGA-EL-A3CS-01A-21R-A19O-07	TCGA-EL-A3CS	0	0.081	0.202	0.019	0.12	0.129	0.185	0.253	0.022	0.176	0.145	0.046	0	0.089	0.134	0.241	0.034	0.201	0.153	0.164	0.231	0.002	0.077	0.022	0.584
THCA	TCGA-EL-A3CX-01A-11R-A19O-07	TCGA-EL-A3CX	0	0.062	0.261	0	0.258	0.082	0.165	0.138	0.279	0.144	0.017	0	0	0	0.237	0.179	0.072	0.25	0.415	0.333	0.206	0.026	0.086	0.005	0.805
THCA	TCGA-EL-A3D1-01A-11R-A19O-07	TCGA-EL-A3D1	0	0	0.374	0.058	0.211	0.07	0.113	0.157	0.283	0.209	0.119	0	0.014	0.116	0.144	0.246	0.044	0.193	0.253	0.283	0.178	0	0.088	0.178	0.761
THCA	TCGA-EL-A3GO-01A-11R-A206-07	TCGA-EL-A3GO	0	0.04	0.415	0.032	0.129	0.042	0.156	0.292	0.192	0.141	0.236	0.059	0.05	0.013	0.149	0.154	0.087	0.149	0.225	0.231	0.181	0.066	0.074	0.109	0.629
THCA	TCGA-EL-A3GQ-01A-11R-A206-07	TCGA-EL-A3GQ	0	0.03	0.422	0	0.138	0.052	0.187	0.271	0.169	0.166	0.309	0.081	0.018	0.122	0.158	0.232	0.027	0.216	0.222	0.216	0.15	0.057	0.139	0.106	0.681
THCA	TCGA-EL-A3GW-01A-11R-A206-07	TCGA-EL-A3GW	0	0.073	0.237	0.016	0.118	0.038	0.057	0.131	0.234	0.181	0.05	0	0	0.056	0.267	0.176	0.037	0.191	0.211	0.158	0.231	0	0.049	0.122	0.611
THCA	TCGA-EL-A3GZ-01A-11R-A20F-07	TCGA-EL-A3GZ	0	0.051	0.373	0.007	0.135	0.066	0.144	0.248	0.265	0.167	0.316	0.051	0.082	0.103	0.165	0.214	0.028	0.184	0.165	0.254	0.142	0.039	0.147	0.123	0.653
THCA	TCGA-EL-A3H2-01A-11R-A20F-07	TCGA-EL-A3H2	0	0.072	0.414	0	0.018	0.008	0.083	0.29	0.181	0.196	0.173	0	0.025	0	0.185	0.118	0.066	0.172	0.21	0.367	0.216	0.106	0.077	0.124	0.702
THCA	TCGA-EL-A3MW-01A-11R-A20F-07	TCGA-EL-A3MW	0	0.032	0.383	0.023	0.189	0.006	0.095	0.216	0.239	0.169	0.21	0.022	0.025	0.065	0.159	0.227	0.045	0.227	0.323	0.291	0.169	0.04	0.099	0.114	0.778
THCA	TCGA-EL-A3T1-01A-11R-A22L-07	TCGA-EL-A3T1	0	0.016	0.442	0.063	0.201	0.091	0.259	0.359	0.166	0.124	0.369	0.105	0.083	0.026	0.045	0.216	0.085	0.173	0.277	0.272	0.09	0.041	0.137	0.122	0.714
THCA	TCGA-EL-A3T3-01A-11R-A22L-07	TCGA-EL-A3T3	0	0.035	0.314	0.045	0.152	0.09	0.152	0.188	0.142	0.222	0.214	0	0.031	0.066	0.135	0.271	0.026	0.248	0.286	0.201	0.16	0.011	0.124	0.071	0.722
THCA	TCGA-EL-A3T6-01A-11R-A220-07	TCGA-EL-A3T6	0	0	0.472	0.077	0.186	0.123	0.242	0.4	0.235	0.109	0.38	0.104	0.047	0.041	0.067	0.273	0.058	0.197	0.286	0.293	0.102	0.061	0.109	0.171	0.775
THCA	TCGA-EL-A3T8-01A-21R-A22L-07	TCGA-EL-A3T8	0	0.039	0.403	0.03	0.133	0.065	0.165	0.283	0.131	0.176	0.229	0	0.021	0.136	0.133	0.184	0.037	0.2	0.198	0.283	0.167	0.08	0.108	0.081	0.654
THCA	TCGA-EL-A3TA-01A-12R-A22L-07	TCGA-EL-A3TA	0	0.026	0.429	0.028	0.171	0.057	0.184	0.245	0.244	0.119	0.406	0.056	0.009	0.091	0.181	0.248	0.039	0.193	0.288	0.331	0.12	0.063	0.143	0.181	0.803
THCA	TCGA-EL-A3ZG-01A-11R-A23N-07	TCGA-EL-A3ZG	0	0	0.368	0.056	0.085	0.071	0.13	0.28	0.195	0.155	0.248	0.044	0.065	0.05	0.146	0.127	0.061	0.168	0.168	0.296	0.194	0.047	0.078	0.104	0.622
THCA	TCGA-EL-A3ZQ-01A-11R-A23N-07	TCGA-EL-A3ZQ	0	0.002	0.5	0.087	0	0	0.057	0.279	0.274	0.123	0.412	0	0.09	0.042	0.157	0.171	0.087	0.128	0.258	0.411	0.123	0.11	0.072	0.236	0.772
THCA	TCGA-EL-A3ZT-01A-12R-A23N-07	TCGA-EL-A3ZT	0	0.067	0.38	0.048	0.099	0.083	0.214	0.253	0.148	0.166	0.319	0.014	0.049	0.058	0.153	0.185	0.014	0.222	0.175	0.308	0.155	0.026	0.15	0.097	0.68
THCA	TCGA-EL-A4JV-01A-11R-A250-07	TCGA-EL-A4JV	0	0.064	0.344	0.026	0.096	0.005	0.073	0.228	0.3	0.19	0.224	0	0	0.005	0.211	0.087	0.063	0.153	0.126	0.259	0.18	0.076	0.13	0.131	0.587
THCA	TCGA-EL-A4JX-01A-12R-A250-07	TCGA-EL-A4JX	0	0	0.465	0.128	0.223	0.091	0.269	0.405	0.218	0.11	0.422	0.107	0.049	0.021	0.065	0.231	0.12	0.183	0.292	0.355	0.076	0.032	0.116	0.181	0.809
THCA	TCGA-EL-A4K9-01A-11R-A250-07	TCGA-EL-A4K9	0	0.026	0.356	0.046	0.159	0.054	0.1	0.228	0.252	0.176	0.187	0.014	0.057	0.123	0.201	0.244	0.032	0.189	0.229	0.23	0.144	0.033	0.129	0.12	0.685
THCA	TCGA-EL-A4KG-01A-11R-A250-07	TCGA-EL-A4KG	0	0.027	0.403	0.05	0.166	0.062	0.171	0.265	0.143	0.159	0.219	0.005	0.067	0.09	0.101	0.266	0.07	0.283	0.327	0.18	0.186	0.007	0.115	0.061	0.774
THCA	TCGA-EL-A4KI-01A-11R-A250-07	TCGA-EL-A4KI	0	0.133	0.303	0.015	0.121	0	0	0.062	0	0.147	0.06	0	0	0.097	0.118	0.113	0.085	0.23	0.18	0.189	0.214	0.062	0.054	0.087	0.599
THCA	TCGA-EM-A1CW-01A-21R-A13Y-07	TCGA-EM-A1CW	0	0	0.417	0.085	0.155	0.054	0.12	0.344	0.292	0.155	0.363	0.077	0.041	0	0.148	0.145	0.115	0.101	0.2	0.288	0.178	0.068	0.073	0.18	0.666
THCA	TCGA-EM-A1YC-01A-11R-A14Y-07	TCGA-EM-A1YC	0	0.056	0.348	0	0	0	0	0.114	0.231	0.2	0.058	0	0	0	0.276	0.11	0.087	0.195	0.213	0.209	0.246	0.067	0.008	0.085	0.599
THCA	TCGA-EM-A1YD-01A-11R-A14Y-07	TCGA-EM-A1YD	0	0.085	0.324	0.009	0.152	0.056	0.229	0.211	0.243	0.163	0.333	0.071	0.018	0.059	0.17	0.124	0.076	0.145	0.132	0.281	0.168	0.061	0.112	0.122	0.603
THCA	TCGA-EM-A1YE-01A-11R-A14Y-07	TCGA-EM-A1YE	0	0.103	0.359	0	0.123	0	0.049	0.189	0.25	0.189	0.079	0.003	0.011	0	0.181	0.106	0.088	0.18	0.123	0.236	0.21	0.112	0.085	0.11	0.592
THCA	TCGA-EM-A22J-01A-11R-A180-07	TCGA-EM-A22J	0	0.019	0.313	0	0.065	0.037	0.117	0.19	0.189	0.205	0	0.023	0	0.009	0.195	0.146	0.123	0.21	0.248	0.287	0.24	0.071	0.104	0.027	0.721
THCA	TCGA-EM-A22Q-01A-11R-A180-07	TCGA-EM-A22Q	0	0.057	0.384	0.098	0.036	0	0.063	0.071	0.323	0.101	0.144	0	0	0.085	0.218	0.054	0.085	0.1	0.143	0.292	0.181	0.135	0.087	0.189	0.588
THCA	TCGA-EM-A2CM-01A-11R-A180-07	TCGA-EM-A2CM	0	0.071	0.23	0	0.129	0.077	0.115	0.11	0.108	0.175	0.031	0	0	0.071	0.251	0.198	0.076	0.22	0.253	0.125	0.216	0	0.084	0.019	0.62
THCA	TCGA-EM-A2CN-01A-11R-A19O-07	TCGA-EM-A2CN	0.017	0.119	0.203	0	0.107	0.016	0.04	0	0	0.193	0.132	0.025	0	0.07	0.039	0.101	0.126	0.16	0.125	0.128	0.229	0.01	0.151	0.075	0.57
THCA	TCGA-EM-A2CP-01A-11R-A180-07	TCGA-EM-A2CP	0	0	0.464	0.125	0.226	0.087	0.202	0.38	0.241	0.067	0.449	0.119	0.002	0.011	0.172	0.16	0.125	0.127	0.288	0.365	0.072	0.111	0.107	0.2	0.751
THCA	TCGA-EM-A2CR-01A-11R-A180-07	TCGA-EM-A2CR	0	0.046	0.329	0.052	0	0	0	0.12	0.271	0.133	0.065	0	0	0.094	0.213	0.196	0.09	0.167	0.311	0.229	0.197	0.038	0.057	0.151	0.727
THCA	TCGA-EM-A2OY-01A-11R-A206-07	TCGA-EM-A2OY	0	0.093	0.27	0	0.012	0.087	0.116	0.147	0.166	0.196	0.074	0.035	0.036	0.007	0.182	0.161	0.106	0.227	0.191	0.134	0.231	0.095	0.024	0.059	0.59
THCA	TCGA-EM-A2P2-01A-11R-A206-07	TCGA-EM-A2P2	0	0.073	0.103	0	0.118	0.025	0.094	0.146	0.146	0.199	0.05	0	0	0.055	0.293	0.064	0.067	0.219	0.141	0.122	0.229	0	0.069	0.121	0.537
THCA	TCGA-EM-A3FN-01A-11R-A21D-07	TCGA-EM-A3FN	0	0.076	0.367	0	0.146	0	0	0.166	0.233	0.197	0.039	0	0	0	0.22	0.066	0.12	0.201	0.118	0.258	0.249	0.085	0.057	0.101	0.608
THCA	TCGA-EM-A3FO-01A-11R-A21D-07	TCGA-EM-A3FO	0	0.095	0.274	0.015	0.133	0.049	0.012	0.157	0.169	0.197	0.171	0	0.049	0.036	0.149	0.254	0.051	0.236	0.185	0.165	0.201	0	0.072	0.093	0.654
THCA	TCGA-EM-A3ST-01A-11R-A22U-07	TCGA-EM-A3ST	0	0.052	0.43	0.031	0.095	0.033	0.133	0.188	0.254	0.134	0.046	0	0.006	0.027	0.18	0.053	0.059	0.216	0.125	0.365	0.232	0.082	0.122	0.145	0.685
THCA	TCGA-EM-A3SZ-01A-11R-A22U-07	TCGA-EM-A3SZ	0	0	0.424	0.07	0.205	0.099	0.168	0.321	0.191	0.14	0.332	0.08	0.075	0.049	0.101	0.216	0.104	0.201	0.225	0.248	0.127	0.037	0.114	0.167	0.729
THCA	TCGA-ET-A25G-01A-11R-A16R-07	TCGA-ET-A25G	0	0.078	0.355	0	0.163	0.128	0.27	0.244	0.135	0.211	0.155	0.042	0.028	0.069	0.056	0.266	0.039	0.27	0.233	0.152	0.188	0	0.04	0.061	0.649
THCA	TCGA-ET-A2N4-01A-12R-A19O-07	TCGA-ET-A2N4	0	0.037	0.339	0.025	0.11	0.001	0.061	0.229	0.218	0.134	0.115	0	0	0.132	0.191	0.177	0.06	0.189	0.249	0.195	0.2	0	0.101	0.105	0.664
THCA	TCGA-ET-A39L-01A-12R-A19O-07	TCGA-ET-A39L	0	0.051	0.366	0.022	0.105	0.014	0.105	0.215	0.32	0.153	0.195	0.035	0.002	0.019	0.186	0.134	0.075	0.146	0.212	0.261	0.202	0.073	0.096	0.103	0.64
THCA	TCGA-ET-A39P-01A-21R-A19O-07	TCGA-ET-A39P	0	0.09	0.292	0.051	0.201	0.087	0.156	0.187	0	0.191	0.031	0.027	0	0.101	0.104	0.266	0.052	0.249	0.245	0.114	0.189	0	0.11	0.05	0.662
THCA	TCGA-ET-A39T-01A-11R-A19O-07	TCGA-ET-A39T	0	0.061	0.414	0.024	0.073	0.09	0.139	0.242	0.15	0.207	0.184	0.053	0.016	0	0.13	0.178	0.065	0.171	0.214	0.27	0.196	0.034	0.06	0.071	0.637
THCA	TCGA-ET-A3DV-01A-12R-A206-07	TCGA-ET-A3DV	0.049	0.058	0	0	0.035	0	0	0.089	0	0.248	0	0.03	0	0.008	0	0.172	0.102	0.238	0.222	0.063	0.263	0	0.06	0.024	0.596
THCA	TCGA-ET-A40P-01A-11R-A23N-07	TCGA-ET-A40P	0	0.033	0.394	0.08	0.04	0.004	0.077	0.274	0.334	0.115	0.305	0	0.058	0.039	0.224	0.125	0.033	0.159	0.23	0.366	0.169	0.078	0.095	0.151	0.691
THCA	TCGA-ET-A40S-01A-11R-A23N-07	TCGA-ET-A40S	0	0.009	0.438	0.047	0.17	0.069	0.253	0.299	0.258	0.139	0.413	0.049	0.035	0.01	0.187	0.243	0.082	0.188	0.252	0.333	0.092	0.026	0.169	0.156	0.789
THCA	TCGA-FE-A238-01A-11R-A16R-07	TCGA-FE-A238	0	0.024	0.429	0.042	0.164	0.106	0.223	0.302	0.168	0.154	0.248	0.067	0.078	0.056	0.129	0.216	0.052	0.208	0.227	0.288	0.141	0.026	0.122	0.101	0.705
THCA	TCGA-FE-A239-01A-11R-A16R-07	TCGA-FE-A239	0	0.116	0.15	0	0.195	0	0.017	0.157	0.066	0.162	0	0	0	0.047	0.174	0.135	0.137	0.184	0.164	0.171	0.259	0.042	0.076	0.043	0.609
THCA	TCGA-FE-A23A-01A-11R-A16R-07	TCGA-FE-A23A	0	0.001	0.437	0.106	0.185	0.076	0.221	0.378	0.281	0.135	0.397	0.069	0.072	0.003	0.069	0.208	0.108	0.19	0.225	0.314	0.099	0.058	0.129	0.198	0.765
THCA	TCGA-FE-A3PA-01A-12R-A220-07	TCGA-FE-A3PA	0	0.033	0.381	0.026	0.155	0.077	0.193	0.235	0.251	0.151	0.253	0	0.062	0.067	0.222	0.209	0.035	0.193	0.215	0.306	0.151	0.016	0.155	0.156	0.739
THCA	TCGA-FY-A2QD-01A-11R-A19O-07	TCGA-FY-A2QD	0.014	0.072	0.127	0	0.179	0	0.01	0.151	0.057	0.227	0.052	0.047	0	0	0.074	0.131	0.143	0.145	0.133	0.054	0.285	0.037	0.097	0.06	0.545
THCA	TCGA-FY-A3I4-01A-11R-A21D-07	TCGA-FY-A3I4	0	0.048	0.401	0.004	0.167	0.081	0.217	0.24	0.231	0.196	0.289	0.004	0.019	0.108	0.131	0.256	0.013	0.244	0.256	0.278	0.156	0.05	0.121	0.097	0.739
THCA	TCGA-FY-A3TY-01A-11R-A22U-07	TCGA-FY-A3TY	0	0.046	0.357	0.033	0.189	0.081	0.269	0.213	0.259	0.137	0.399	0.087	0.012	0.062	0.129	0.32	0.069	0.226	0.308	0.272	0.111	0.033	0.149	0.097	0.807
THCA	TCGA-H2-A3RI-01A-11R-A220-07	TCGA-H2-A3RI	0	0.039	0.403	0.036	0.166	0.085	0.215	0.296	0.166	0.18	0.28	0.092	0.059	0.048	0.103	0.254	0.057	0.193	0.211	0.219	0.143	0.03	0.144	0.138	0.707
THCA	TCGA-IM-A41Z-01A-11R-A23N-07	TCGA-IM-A41Z	0	0	0.399	0.062	0.163	0.07	0.198	0.359	0.195	0.122	0.32	0.097	0.089	0.049	0.09	0.195	0.056	0.15	0.273	0.223	0.153	0.057	0.095	0.154	0.676
THCA	TCGA-J8-A3O0-01A-11R-A21D-07	TCGA-J8-A3O0	0	0.023	0.294	0.014	0.1	0.046	0.132	0.247	0.213	0.176	0.182	0.015	0.015	0.094	0.24	0.244	0.05	0.203	0.225	0.225	0.187	0.003	0.102	0.121	0.706
THCA	TCGA-KS-A41L-01A-11R-A23N-07	TCGA-KS-A41L	0.006	0.074	0.257	0	0.071	0	0	0.147	0.195	0.193	0.076	0.005	0	0.028	0.21	0.089	0.11	0.173	0.111	0.212	0.225	0.077	0.154	0.029	0.574
THCA	TCGA-L6-A4EP-01A-11R-A250-07	TCGA-L6-A4EP	0	0.051	0.453	0.045	0.162	0.053	0.131	0.292	0.199	0.185	0.239	0	0.066	0.082	0.13	0.242	0.012	0.213	0.199	0.345	0.141	0.042	0.123	0.126	0.729
THCA	TCGA-MK-A4N7-01A-11R-A250-07	TCGA-MK-A4N7	0	0.054	0.312	0.022	0.125	0.084	0.129	0.162	0.058	0.229	0.104	0.011	0.008	0.072	0.163	0.23	0.028	0.197	0.191	0.141	0.195	0.019	0.092	0.074	0.598
THCA	TCGA-4C-A93U-01A-11R-A39I-07	TCGA-4C-A93U	0	0.008	0.474	0.039	0.18	0.095	0.297	0.403	0.16	0.114	0.377	0.08	0.072	0.054	0.143	0.21	0.023	0.211	0.254	0.293	0.094	0.034	0.11	0.109	0.678
THCA	TCGA-BJ-A0Z3-01A-11R-A13Y-07	TCGA-BJ-A0Z3	0	0	0.442	0.092	0.194	0.049	0.169	0.351	0.273	0.09	0.412	0.166	0.035	0.043	0.086	0.141	0.243	0.051	0.118	0.386	0.076	0.063	0.142	0.199	0.705
THCA	TCGA-BJ-A0Z5-01A-11R-A10U-07	TCGA-BJ-A0Z5	0	0.043	0.4	0.047	0.157	0.106	0.219	0.25	0.144	0.159	0.164	0.026	0.04	0.089	0.129	0.22	0.031	0.185	0.195	0.286	0.165	0.021	0.148	0.088	0.686
THCA	TCGA-BJ-A0ZH-01A-11R-A10U-07	TCGA-BJ-A0ZH	0	0.042	0.39	0.03	0.184	0.085	0.189	0.21	0.239	0.157	0.264	0.05	0.082	0.082	0.153	0.263	0.059	0.21	0.235	0.261	0.127	0.007	0.144	0.12	0.738
THCA	TCGA-BJ-A0ZJ-01A-11R-A10U-07	TCGA-BJ-A0ZJ	0	0	0.398	0.088	0.193	0.031	0.176	0.374	0.246	0.096	0.429	0.146	0.036	0.047	0.146	0.147	0.18	0.123	0.22	0.331	0.103	0.066	0.162	0.175	0.749
THCA	TCGA-BJ-A18Y-01A-11R-A13Y-07	TCGA-BJ-A18Y	0	0.076	0.281	0.042	0.109	0.018	0.104	0.18	0.166	0.181	0.098	0.009	0	0.058	0.177	0.165	0.052	0.196	0.215	0.185	0.217	0.037	0.132	0.071	0.642
THCA	TCGA-BJ-A18Z-01A-21R-A13Y-07	TCGA-BJ-A18Z	0	0.059	0.427	0.013	0.202	0.102	0.276	0.277	0.135	0.165	0.23	0.056	0.058	0.093	0.117	0.276	0.019	0.227	0.216	0.26	0.126	0.007	0.148	0.084	0.705
THCA	TCGA-BJ-A191-01A-11R-A13Y-07	TCGA-BJ-A191	0	0	0.331	0.025	0.197	0.081	0.183	0.302	0.337	0.125	0.331	0.046	0.069	0.007	0.133	0.123	0.121	0.128	0.165	0.275	0.137	0.102	0.147	0.183	0.666
THCA	TCGA-BJ-A192-01A-31R-A13Y-07	TCGA-BJ-A192	0.029	0.045	0.285	0.057	0.095	0.034	0.066	0.186	0.087	0.205	0.017	0	0.017	0	0.169	0.233	0.082	0.193	0.327	0.268	0.228	0.038	0.066	0.026	0.74
THCA	TCGA-BJ-A28R-11A-11R-A16R-07	TCGA-BJ-A28R	0	0	0.416	0.09	0.207	0.029	0.185	0.384	0.28	0.111	0.412	0.142	0.038	0.047	0.094	0.136	0.175	0.051	0.148	0.356	0.097	0.085	0.165	0.196	0.688
THCA	TCGA-BJ-A28W-11A-11R-A32Y-07	TCGA-BJ-A28W	0	0	0.488	0.142	0.194	0.021	0.149	0.411	0.209	0.054	0.406	0.029	0.038	0.043	0.171	0.201	0.123	0.169	0.369	0.336	0.089	0.112	0.088	0.204	0.822
THCA	TCGA-BJ-A28X-01A-11R-A22L-07	TCGA-BJ-A28X	0	0.007	0.443	0.103	0.214	0.068	0.263	0.378	0.264	0.079	0.388	0.142	0.03	0	0.088	0.185	0.19	0.197	0.257	0.363	0.07	0.041	0.158	0.18	0.832
THCA	TCGA-BJ-A28X-11A-11R-A22L-07	TCGA-BJ-A28X	0	0	0.411	0.103	0.225	0.08	0.258	0.358	0.23	0.074	0.458	0.153	0.007	0	0.123	0.162	0.245	0.056	0.161	0.326	0.058	0.065	0.187	0.222	0.737
THCA	TCGA-BJ-A290-01A-11R-A180-07	TCGA-BJ-A290	0	0.055	0.357	0.034	0.197	0.053	0.113	0.248	0.122	0.158	0.121	0.002	0.039	0.16	0.142	0.131	0.063	0.203	0.167	0.166	0.184	0.038	0.087	0.094	0.57
THCA	TCGA-BJ-A290-11A-11R-A180-07	TCGA-BJ-A290	0	0.019	0.345	0.013	0.15	0.052	0.161	0.251	0.271	0.2	0.261	0.054	0.041	0.072	0.132	0.105	0.059	0.15	0.188	0.264	0.181	0.054	0.119	0.15	0.632
THCA	TCGA-BJ-A291-01A-11R-A16R-07	TCGA-BJ-A291	0	0.075	0.352	0	0.063	0	0.014	0.296	0.326	0.206	0.125	0	0.013	0.088	0.216	0.075	0.121	0.17	0.126	0.315	0.225	0.02	0.029	0.135	0.622
THCA	TCGA-BJ-A2N7-01A-11R-A18C-07	TCGA-BJ-A2N7	0	0.059	0.282	0	0.079	0.015	0.064	0.208	0.204	0.181	0.078	0	0	0.158	0.161	0.179	0.073	0.193	0.174	0.157	0.223	0.087	0.104	0.088	0.62
THCA	TCGA-BJ-A2N7-11A-11R-A18C-07	TCGA-BJ-A2N7	0	0.033	0.3	0.008	0.014	0.058	0.155	0.271	0.237	0.185	0.364	0.068	0.046	0.088	0.168	0.068	0.054	0.118	0.05	0.227	0.194	0.11	0.138	0.123	0.506
THCA	TCGA-BJ-A2N8-01A-11R-A18C-07	TCGA-BJ-A2N8	0	0.06	0.316	0.045	0.105	0.027	0.099	0.152	0.261	0.139	0.028	0	0.026	0.135	0.212	0.249	0.055	0.199	0.261	0.198	0.169	0.099	0.058	0.149	0.696
THCA	TCGA-BJ-A2N8-11A-11R-A18C-07	TCGA-BJ-A2N8	0	0.061	0.244	0	0.048	0.042	0.072	0.201	0.216	0.214	0.167	0.026	0	0.169	0.175	0.113	0.073	0.132	0.074	0.164	0.228	0.083	0.084	0.136	0.522
THCA	TCGA-BJ-A2N9-11A-11R-A18C-07	TCGA-BJ-A2N9	0	0	0.408	0.103	0.194	0.091	0.192	0.39	0.26	0.071	0.508	0.138	0.016	0.002	0.094	0.158	0.171	0.061	0.209	0.338	0.062	0.082	0.168	0.248	0.737
THCA	TCGA-BJ-A2NA-01A-12R-A19O-07	TCGA-BJ-A2NA	0	0.019	0.407	0.095	0.111	0.089	0.168	0.315	0.112	0.174	0.215	0.035	0.051	0.109	0.106	0.254	0.049	0.219	0.278	0.269	0.162	0.02	0.099	0.074	0.73
THCA	TCGA-BJ-A2NA-11A-11R-A19O-07	TCGA-BJ-A2NA	0	0	0.411	0.07	0.175	0.016	0.187	0.359	0.272	0.144	0.396	0.142	0.019	0.077	0.127	0.133	0.194	0.044	0.107	0.371	0.107	0.079	0.138	0.198	0.672
THCA	TCGA-BJ-A3EZ-01A-11R-A206-07	TCGA-BJ-A3EZ	0	0.057	0.416	0.023	0.174	0.119	0.258	0.271	0.209	0.174	0.218	0.062	0.064	0.068	0.09	0.256	0.043	0.201	0.216	0.249	0.144	0.001	0.103	0.115	0.69
THCA	TCGA-BJ-A3F0-01A-11R-A206-07	TCGA-BJ-A3F0	0	0.102	0.471	0	0.175	0	0.081	0.143	0.145	0.176	0	0	0	0.033	0.122	0.115	0.13	0.179	0.133	0.349	0.241	0.024	0.04	0.111	0.675
THCA	TCGA-BJ-A3PR-01A-11R-A220-07	TCGA-BJ-A3PR	0	0	0.445	0.139	0.23	0.103	0.232	0.382	0.257	0.013	0.438	0.13	0.019	0.02	0.079	0.156	0.282	0.116	0.222	0.368	0.029	0.067	0.137	0.237	0.805
THCA	TCGA-BJ-A3PR-11A-11R-A220-07	TCGA-BJ-A3PR	0	0	0.436	0.127	0.181	0.06	0.171	0.369	0.262	0.067	0.479	0.032	0.056	0.014	0.097	0.149	0.276	0.08	0.215	0.363	0.094	0.085	0.115	0.245	0.8
THCA	TCGA-BJ-A3PT-01A-12R-A220-07	TCGA-BJ-A3PT	0	0.02	0.438	0.045	0.174	0.056	0.191	0.265	0.248	0.131	0.419	0.038	0.034	0.059	0.181	0.258	0.041	0.161	0.25	0.315	0.128	0.048	0.15	0.145	0.753
THCA	TCGA-BJ-A3PU-01A-11R-A220-07	TCGA-BJ-A3PU	0	0.022	0.42	0.042	0.184	0.111	0.206	0.33	0.136	0.157	0.156	0	0.119	0.089	0.095	0.311	0.061	0.25	0.249	0.226	0.161	0	0.07	0.127	0.757
THCA	TCGA-BJ-A3PU-11A-11R-A220-07	TCGA-BJ-A3PU	0	0.065	0.274	0	0.099	0.076	0.184	0.22	0.297	0.209	0.283	0.034	0.067	0.073	0.12	0.112	0.046	0.168	0.115	0.233	0.198	0.046	0.143	0.124	0.592
THCA	TCGA-BJ-A45C-01A-11R-A23W-07	TCGA-BJ-A45C	0.02	0.077	0.248	0	0.101	0.067	0.14	0.076	0.068	0.205	0.007	0	0	0.049	0.087	0.075	0.117	0.118	0.007	0.304	0.242	0.067	0.116	0.105	0.563
THCA	TCGA-BJ-A45E-01A-11R-A32Y-07	TCGA-BJ-A45E	0	0	0.508	0.154	0.251	0.041	0.189	0.377	0.22	0.025	0.431	0.115	0	0.074	0.129	0.153	0.138	0.159	0.317	0.376	0.056	0.111	0.133	0.23	0.812
THCA	TCGA-BJ-A45F-01A-12R-A23W-07	TCGA-BJ-A45F	0.008	0.055	0.279	0.042	0.098	0.066	0.147	0.17	0.198	0.175	0.072	0.011	0.028	0.103	0.168	0.196	0.069	0.22	0.203	0.236	0.19	0.033	0.122	0.052	0.67
THCA	TCGA-BJ-A45G-01A-11R-A23W-07	TCGA-BJ-A45G	0	0.064	0.293	0	0.102	0.049	0.142	0.229	0.229	0.18	0.212	0.028	0.011	0.032	0.173	0.143	0.068	0.151	0.172	0.224	0.19	0.043	0.146	0.111	0.626
THCA	TCGA-BJ-A45H-01A-12R-A23W-07	TCGA-BJ-A45H	0	0.01	0.44	0.075	0.157	0.064	0.149	0.324	0.189	0.159	0.307	0.034	0.078	0.076	0.123	0.235	0.036	0.181	0.22	0.277	0.142	0.029	0.14	0.163	0.725
THCA	TCGA-BJ-A45I-01A-11R-A23W-07	TCGA-BJ-A45I	0	0.025	0.388	0.107	0.182	0.107	0.254	0.373	0.27	0.105	0.341	0.092	0.066	0.029	0.096	0.221	0.091	0.189	0.219	0.328	0.096	0.019	0.135	0.174	0.756
THCA	TCGA-BJ-A45K-01A-11R-A23W-07	TCGA-BJ-A45K	0	0.083	0.258	0	0.122	0	0.052	0.171	0.175	0.182	0.1	0.004	0	0.061	0.136	0.014	0.093	0.179	0.026	0.214	0.237	0.092	0.126	0.059	0.493
THCA	TCGA-CE-A13K-01A-11R-A10U-07	TCGA-CE-A13K	0	0	0.378	0.045	0.129	0.073	0.147	0.262	0.235	0.168	0.27	0.052	0.056	0.114	0.138	0.173	0.067	0.172	0.147	0.259	0.169	0.05	0.127	0.13	0.647
THCA	TCGA-CE-A27D-01A-11R-A16R-07	TCGA-CE-A27D	0	0	0.447	0.116	0.184	0.089	0.193	0.394	0.243	0.088	0.4	0.117	0.02	0.054	0.103	0.171	0.195	0.107	0.179	0.36	0.099	0.08	0.122	0.225	0.759
THCA	TCGA-CE-A481-01A-21R-A23W-07	TCGA-CE-A481	0	0	0.396	0.084	0.186	0.064	0.194	0.366	0.244	0.099	0.343	0.097	0.062	0.056	0.126	0.151	0.105	0.17	0.208	0.292	0.112	0.045	0.158	0.189	0.72
THCA	TCGA-CE-A483-01A-11R-A23W-07	TCGA-CE-A483	0	0.057	0.345	0.017	0.098	0.111	0.174	0.262	0.044	0.203	0.172	0.007	0.058	0.044	0.146	0.171	0.065	0.203	0.198	0.207	0.182	0.045	0.124	0.074	0.636
THCA	TCGA-CE-A484-01A-11R-A23W-07	TCGA-CE-A484	0	0.057	0.286	0.038	0.069	0.071	0.155	0.206	0.321	0.154	0.183	0	0.072	0.046	0.205	0.12	0.077	0.153	0.143	0.227	0.182	0.097	0.124	0.129	0.6
THCA	TCGA-CE-A485-01A-11R-A23W-07	TCGA-CE-A485	0	0.056	0.393	0.024	0.184	0.091	0.298	0.248	0.264	0.119	0.293	0.029	0.027	0.116	0.128	0.198	0.044	0.257	0.231	0.313	0.146	0.027	0.156	0.105	0.755
THCA	TCGA-DE-A0Y3-01B-11R-A10U-07	TCGA-DE-A0Y3	0	0	0.398	0.017	0.124	0.144	0.198	0.251	0.082	0.209	0.2	0.027	0.036	0.076	0.069	0.224	0.076	0.216	0.186	0.166	0.183	0.04	0.057	0.108	0.633
THCA	TCGA-DE-A2OL-01A-11R-A18C-07	TCGA-DE-A2OL	0	0.093	0.19	0	0.158	0	0.007	0.084	0	0.218	0.031	0.022	0	0.117	0.126	0.089	0.093	0.161	0.098	0.117	0.248	0.041	0.113	0.095	0.528
THCA	TCGA-DE-A3KN-01A-11R-A20F-07	TCGA-DE-A3KN	0	0	0.349	0.049	0.024	0.082	0.197	0.272	0.249	0.201	0.259	0.035	0.043	0.043	0.153	0.06	0.061	0.124	0.097	0.395	0.175	0.056	0.123	0.167	0.625
THCA	TCGA-DE-A4M9-01A-11R-A250-07	TCGA-DE-A4M9	0	0.103	0.094	0	0.152	0.017	0.039	0.134	0	0.189	0.118	0.012	0	0.043	0.182	0.156	0.075	0.218	0.207	0.065	0.237	0	0.129	0.05	0.59
THCA	TCGA-DE-A4MA-01A-11R-A250-07	TCGA-DE-A4MA	0	0.015	0.425	0.033	0.196	0.095	0.137	0.251	0.234	0.152	0.262	0	0.064	0.136	0.061	0.318	0.056	0.245	0.256	0.246	0.14	0.036	0.113	0.169	0.803
THCA	TCGA-DE-A4MB-01A-11R-A250-07	TCGA-DE-A4MB	0	0.051	0.342	0.052	0.171	0.096	0.256	0.21	0.085	0.16	0.19	0.015	0	0.144	0.141	0.306	0.07	0.291	0.327	0.124	0.194	0.019	0.095	0.028	0.747
THCA	TCGA-DE-A4MC-01A-11R-A250-07	TCGA-DE-A4MC	0	0.029	0.461	0.037	0.22	0.145	0.322	0.321	0.181	0.116	0.345	0.123	0.028	0.007	0.099	0.264	0.063	0.18	0.161	0.283	0.108	0.041	0.139	0.172	0.712
THCA	TCGA-DE-A4MD-01A-11R-A250-07	TCGA-DE-A4MD	0	0.008	0.216	0	0.076	0.051	0.054	0.146	0.008	0.233	0.062	0.053	0.009	0.044	0.085	0.263	0.096	0.24	0.27	0.03	0.262	0.001	0.068	0.094	0.688
THCA	TCGA-DE-A4MD-06A-11R-A250-07	TCGA-DE-A4MD	0	0.025	0.363	0.031	0.186	0	0.102	0.227	0.267	0.149	0.451	0.117	0.014	0.135	0.146	0.132	0.119	0.198	0.129	0.271	0.127	0.037	0.14	0.153	0.66
THCA	TCGA-DE-A69J-01A-21R-A39I-07	TCGA-DE-A69J	0	0.062	0.401	0.008	0.196	0.119	0.225	0.241	0.163	0.169	0.232	0.057	0.064	0.08	0.136	0.266	0.038	0.216	0.197	0.236	0.157	0	0.119	0.11	0.697
THCA	TCGA-DE-A7U5-01A-11R-A39I-07	TCGA-DE-A7U5	0	0.033	0.426	0.06	0.195	0.085	0.277	0.345	0.219	0.123	0.374	0.099	0.051	0.038	0.061	0.248	0.056	0.239	0.272	0.273	0.109	0.041	0.122	0.117	0.746
THCA	TCGA-DJ-A13L-01A-11R-A220-07	TCGA-DJ-A13L	0	0.009	0.461	0.092	0.182	0.06	0.258	0.357	0.237	0.11	0.436	0.083	0.067	0.024	0.118	0.268	0.089	0.216	0.272	0.342	0.076	0.052	0.117	0.172	0.808
THCA	TCGA-DJ-A13M-01A-11R-A10U-07	TCGA-DJ-A13M	0.002	0.067	0.235	0.082	0.056	0.044	0.054	0.194	0.245	0.134	0.059	0	0.021	0.023	0.219	0.112	0.108	0.154	0.168	0.174	0.214	0	0.082	0.154	0.606
THCA	TCGA-DJ-A13O-01A-11R-A10U-07	TCGA-DJ-A13O	0	0.003	0.446	0.039	0.158	0.04	0.166	0.314	0.306	0.137	0.475	0.103	0.057	0.029	0.109	0.224	0.11	0.139	0.191	0.362	0.104	0.061	0.15	0.203	0.771
THCA	TCGA-DJ-A13P-01A-11R-A10U-07	TCGA-DJ-A13P	0	0.036	0.408	0.004	0.177	0.021	0.079	0.242	0.254	0.165	0.134	0.023	0.02	0.077	0.164	0.137	0.046	0.18	0.214	0.289	0.176	0.071	0.091	0.132	0.658
THCA	TCGA-DJ-A13S-01A-11R-A10U-07	TCGA-DJ-A13S	0	0.047	0.242	0.051	0	0	0.029	0.146	0.085	0.221	0.006	0.02	0	0.074	0.172	0.112	0.126	0.232	0.182	0.136	0.255	0	0.057	0.031	0.588
THCA	TCGA-DJ-A13T-01A-11R-A10U-07	TCGA-DJ-A13T	0	0.042	0.332	0.051	0.102	0.073	0.141	0.229	0.244	0.18	0.168	0.034	0.029	0.052	0.193	0.183	0.053	0.176	0.193	0.188	0.196	0.027	0.072	0.119	0.614
THCA	TCGA-DJ-A13U-01A-11R-A10U-07	TCGA-DJ-A13U	0	0.074	0.375	0	0.156	0.132	0.226	0.248	0.071	0.189	0.206	0.063	0.035	0.069	0.118	0.192	0.058	0.187	0.177	0.18	0.181	0.014	0.118	0.071	0.605
THCA	TCGA-DJ-A13V-01A-11R-A10U-07	TCGA-DJ-A13V	0	0.037	0.452	0.009	0.112	0.075	0.177	0.261	0.18	0.187	0.275	0.033	0.037	0.078	0.152	0.136	0.056	0.178	0.105	0.307	0.145	0.097	0.109	0.162	0.623
THCA	TCGA-DJ-A13W-01A-11R-A10U-07	TCGA-DJ-A13W	0	0.023	0.422	0.065	0.104	0	0.095	0.259	0.175	0.141	0.313	0	0.022	0.176	0.171	0.033	0.1	0.16	0.119	0.265	0.211	0.073	0.129	0.167	0.616
THCA	TCGA-DJ-A1QE-01A-21R-A14Y-07	TCGA-DJ-A1QE	0	0.075	0.29	0	0.17	0.112	0.276	0.218	0.166	0.185	0.235	0.095	0.032	0.091	0.067	0.261	0.062	0.235	0.17	0.138	0.173	0	0.102	0.087	0.639
THCA	TCGA-DJ-A1QG-01A-11R-A14Y-07	TCGA-DJ-A1QG	0	0	0.404	0	0.105	0	0.063	0.294	0.341	0.16	0.165	0.022	0.001	0.081	0.202	0.163	0.072	0.215	0.251	0.282	0.214	0.04	0.081	0.101	0.718
THCA	TCGA-DJ-A1QH-01A-21R-A14Y-07	TCGA-DJ-A1QH	0	0.017	0.394	0.013	0.174	0.127	0.213	0.237	0.254	0.174	0.225	0.052	0.052	0.048	0.101	0.26	0.046	0.204	0.238	0.264	0.148	0.04	0.085	0.105	0.702
THCA	TCGA-DJ-A1QL-01A-11R-A14Y-07	TCGA-DJ-A1QL	0	0.055	0.394	0.009	0.178	0	0.065	0.161	0.213	0.178	0.093	0	0	0.047	0.151	0.069	0.05	0.192	0.126	0.32	0.231	0.107	0.122	0.12	0.64
THCA	TCGA-DJ-A1QM-01A-11R-A14Y-07	TCGA-DJ-A1QM	0	0.071	0.32	0.017	0.179	0.11	0.26	0.215	0.177	0.189	0.217	0.041	0.003	0.123	0.125	0.227	0.045	0.218	0.203	0.211	0.175	0.031	0.138	0.095	0.683
THCA	TCGA-DJ-A1QN-01A-11R-A14Y-07	TCGA-DJ-A1QN	0	0.011	0.419	0.012	0.202	0.112	0.229	0.248	0.264	0.178	0.161	0.029	0.04	0.088	0.137	0.278	0.011	0.178	0.253	0.275	0.152	0.023	0.134	0.137	0.737
THCA	TCGA-DJ-A1QO-01A-11R-A14Y-07	TCGA-DJ-A1QO	0	0.068	0.389	0.029	0.193	0.089	0.233	0.233	0.163	0.176	0.226	0.037	0.015	0.087	0.088	0.331	0.064	0.278	0.373	0.191	0.165	0.001	0.062	0.085	0.806
THCA	TCGA-DJ-A2PN-01A-21R-A19O-07	TCGA-DJ-A2PN	0	0.033	0.344	0	0.119	0.085	0.169	0.281	0.155	0.237	0.205	0.013	0.042	0.104	0.143	0.196	0.038	0.207	0.197	0.206	0.184	0.033	0.093	0.095	0.633
THCA	TCGA-DJ-A2PO-01A-21R-A19O-07	TCGA-DJ-A2PO	0	0	0.395	0.109	0.19	0.075	0.171	0.346	0.25	0.149	0.335	0.104	0.063	0.01	0.117	0.192	0.079	0.195	0.299	0.273	0.115	0.025	0.128	0.176	0.758
THCA	TCGA-DJ-A2PQ-01A-11R-A18C-07	TCGA-DJ-A2PQ	0	0.049	0.345	0.006	0.079	0.027	0.064	0.207	0.057	0.195	0.159	0.013	0	0.103	0.215	0.185	0.06	0.187	0.2	0.167	0.171	0.079	0.078	0.067	0.58
THCA	TCGA-DJ-A2PT-01A-11R-A18C-07	TCGA-DJ-A2PT	0	0.027	0.46	0.057	0.177	0.071	0.204	0.31	0.168	0.124	0.369	0.05	0.045	0.089	0.102	0.335	0.036	0.263	0.349	0.266	0.142	0.03	0.087	0.151	0.847
THCA	TCGA-DJ-A2PW-01A-11R-A19O-07	TCGA-DJ-A2PW	0	0.031	0.339	0.041	0.15	0.087	0.167	0.253	0.219	0.185	0.231	0.028	0.1	0.057	0.114	0.252	0.056	0.202	0.243	0.19	0.139	0.032	0.121	0.12	0.688
THCA	TCGA-DJ-A2PX-01A-11R-A18C-07	TCGA-DJ-A2PX	0	0	0.433	0.096	0.2	0.04	0.17	0.368	0.263	0.091	0.396	0.14	0.041	0.045	0.159	0.155	0.132	0.123	0.206	0.326	0.084	0.074	0.131	0.211	0.711
THCA	TCGA-DJ-A2PY-01A-11R-A18C-07	TCGA-DJ-A2PY	0	0.016	0.41	0.002	0.175	0.098	0.257	0.242	0.156	0.163	0.254	0.085	0.054	0.091	0.141	0.304	0.035	0.261	0.257	0.212	0.162	0.005	0.104	0.099	0.745
THCA	TCGA-DJ-A2PZ-01A-21R-A18C-07	TCGA-DJ-A2PZ	0.011	0.052	0.317	0.061	0.16	0.1	0.198	0.225	0.16	0.173	0.112	0.014	0.066	0.071	0.12	0.31	0.064	0.262	0.284	0.189	0.176	0.012	0.086	0.092	0.761
THCA	TCGA-DJ-A2Q5-01A-11R-A18C-07	TCGA-DJ-A2Q5	0	0	0.459	0.096	0.19	0.071	0.178	0.385	0.273	0.066	0.388	0.138	0.029	0.05	0.129	0.155	0.193	0.118	0.2	0.383	0.052	0.076	0.147	0.199	0.753
THCA	TCGA-DJ-A2Q7-01A-11R-A18C-07	TCGA-DJ-A2Q7	0	0.009	0.375	0.043	0.12	0.06	0.136	0.279	0.195	0.158	0.302	0.052	0.051	0.154	0.174	0.175	0.072	0.14	0.225	0.225	0.14	0.064	0.143	0.144	0.657
THCA	TCGA-DJ-A2QA-01A-11R-A18C-07	TCGA-DJ-A2QA	0	0.039	0.369	0.036	0.021	0.009	0.091	0.188	0.3	0.165	0.31	0	0.049	0.14	0.177	0.181	0.068	0.158	0.187	0.322	0.167	0.048	0.09	0.172	0.699
THCA	TCGA-DJ-A2QC-01A-11R-A18C-07	TCGA-DJ-A2QC	0	0.032	0.471	0.037	0.145	0.038	0.133	0.252	0.293	0.137	0.272	0	0.026	0.107	0.15	0.132	0.042	0.141	0.241	0.391	0.142	0.092	0.076	0.171	0.695
THCA	TCGA-DJ-A3UK-01A-11R-A22L-07	TCGA-DJ-A3UK	0	0.03	0.333	0.024	0.127	0.018	0.091	0.223	0.188	0.2	0.209	0.04	0	0.122	0.167	0.231	0.035	0.194	0.223	0.152	0.183	0.042	0.148	0.098	0.658
THCA	TCGA-DJ-A3UM-01A-11R-A22L-07	TCGA-DJ-A3UM	0	0	0.38	0.014	0.171	0.101	0.164	0.277	0.198	0.21	0.193	0.035	0.04	0.107	0.131	0.244	0.052	0.224	0.238	0.227	0.161	0.03	0.128	0.086	0.707
THCA	TCGA-DJ-A3UN-01A-11R-A22L-07	TCGA-DJ-A3UN	0	0	0.434	0.045	0.168	0.069	0.156	0.28	0.227	0.17	0.21	0.01	0.051	0.081	0.171	0.204	0.039	0.211	0.257	0.264	0.152	0.028	0.162	0.106	0.725
THCA	TCGA-DJ-A3UO-01A-11R-A22L-07	TCGA-DJ-A3UO	0	0.048	0.343	0.017	0.146	0.068	0.147	0.306	0.076	0.165	0.084	0	0.011	0.116	0.114	0.231	0.031	0.202	0.231	0.29	0.191	0	0.124	0.052	0.703
THCA	TCGA-DJ-A3UP-01A-11R-A22L-07	TCGA-DJ-A3UP	0	0.031	0.372	0.025	0.081	0.061	0.186	0.271	0.318	0.183	0.217	0.028	0.054	0	0.192	0.14	0.052	0.162	0.194	0.232	0.159	0.067	0.13	0.164	0.641
THCA	TCGA-DJ-A3US-01A-11R-A22L-07	TCGA-DJ-A3US	0	0.014	0.431	0.083	0.201	0.047	0.255	0.362	0.23	0.101	0.428	0.145	0.024	0.014	0.135	0.197	0.101	0.1	0.179	0.326	0.075	0.083	0.162	0.198	0.697
THCA	TCGA-DJ-A3UT-01A-11R-A22L-07	TCGA-DJ-A3UT	0.005	0.104	0.338	0.006	0.113	0	0.027	0.187	0.212	0.181	0.191	0.008	0	0.045	0.178	0.109	0.061	0.132	0.063	0.211	0.231	0.057	0.115	0.105	0.534
THCA	TCGA-DJ-A3UU-01A-11R-A22L-07	TCGA-DJ-A3UU	0	0.009	0.455	0.015	0.175	0.088	0.218	0.3	0.266	0.168	0.3	0.078	0.02	0.047	0.13	0.226	0.064	0.196	0.238	0.318	0.124	0.04	0.166	0.131	0.76
THCA	TCGA-DJ-A3UV-01A-11R-A22L-07	TCGA-DJ-A3UV	0	0.052	0.381	0.062	0.123	0.056	0.219	0.305	0.258	0.145	0.286	0.017	0.036	0.078	0.163	0.193	0.035	0.174	0.195	0.29	0.128	0.061	0.135	0.133	0.667
THCA	TCGA-DJ-A3UW-01A-11R-A22L-07	TCGA-DJ-A3UW	0	0	0.441	0.09	0.21	0.045	0.18	0.364	0.226	0.103	0.455	0.142	0.029	0.048	0.114	0.205	0.123	0.162	0.228	0.324	0.06	0.057	0.143	0.209	0.757
THCA	TCGA-DJ-A3UX-01A-11R-A22L-07	TCGA-DJ-A3UX	0	0.011	0.436	0.064	0.171	0.071	0.192	0.361	0.221	0.14	0.424	0.102	0.061	0.019	0.085	0.143	0.08	0.152	0.167	0.324	0.126	0.055	0.152	0.167	0.682
THCA	TCGA-DJ-A3UY-01A-21R-A22L-07	TCGA-DJ-A3UY	0	0.052	0.332	0.018	0.188	0.101	0.268	0.231	0.228	0.176	0.315	0.096	0.027	0.084	0.116	0.291	0.044	0.221	0.249	0.233	0.141	0.009	0.152	0.098	0.743
THCA	TCGA-DJ-A3UZ-01A-11R-A22U-07	TCGA-DJ-A3UZ	0	0.002	0.425	0.027	0.165	0.06	0.211	0.325	0.292	0.132	0.433	0.108	0.042	0.021	0.12	0.124	0.14	0.097	0.115	0.306	0.122	0.066	0.162	0.192	0.655
THCA	TCGA-DJ-A3V3-01A-11R-A22U-07	TCGA-DJ-A3V3	0	0	0.429	0.085	0.166	0.027	0.157	0.38	0.274	0.122	0.363	0.047	0.073	0.064	0.146	0.16	0.092	0.166	0.22	0.327	0.119	0.05	0.171	0.187	0.75
THCA	TCGA-DJ-A3V5-01A-11R-A22U-07	TCGA-DJ-A3V5	0	0.086	0.337	0.012	0.188	0.146	0.296	0.237	0.058	0.186	0.204	0.041	0.024	0.086	0.079	0.293	0.052	0.228	0.201	0.145	0.161	0	0.12	0.084	0.668
THCA	TCGA-DJ-A3V6-01A-11R-A22U-07	TCGA-DJ-A3V6	0	0.071	0.397	0.089	0.179	0.117	0.268	0.333	0.098	0.133	0.186	0.017	0.067	0.092	0.087	0.228	0.017	0.269	0.218	0.214	0.143	0.008	0.123	0.097	0.681
THCA	TCGA-DJ-A3V7-01A-11R-A23N-07	TCGA-DJ-A3V7	0	0.032	0.354	0.023	0.18	0.124	0.213	0.237	0.18	0.17	0.277	0.015	0.053	0.071	0.144	0.237	0.046	0.21	0.242	0.203	0.147	0.002	0.148	0.102	0.694
THCA	TCGA-DJ-A3V8-01A-11R-A23N-07	TCGA-DJ-A3V8	0	0.061	0.329	0	0.153	0.055	0.124	0.216	0.201	0.182	0.309	0.071	0.031	0.082	0.15	0.259	0.045	0.228	0.216	0.096	0.16	0	0.142	0.09	0.643
THCA	TCGA-DJ-A3VB-01A-11R-A23N-07	TCGA-DJ-A3VB	0	0	0.473	0	0.167	0.133	0.275	0.277	0.24	0.144	0.363	0.042	0.055	0.063	0.11	0.273	0.024	0.211	0.224	0.293	0.118	0.036	0.136	0.156	0.747
THCA	TCGA-DJ-A3VE-01A-11R-A23N-07	TCGA-DJ-A3VE	0	0.027	0.368	0.02	0.108	0.065	0.112	0.183	0.184	0.239	0.172	0.031	0.031	0.089	0.13	0.207	0.063	0.201	0.179	0.22	0.186	0.039	0.117	0.105	0.665
THCA	TCGA-DJ-A3VG-01A-11R-A23N-07	TCGA-DJ-A3VG	0	0.071	0.33	0.025	0.111	0.037	0.137	0.157	0.34	0.177	0.124	0	0.021	0.057	0.174	0.139	0.063	0.173	0.123	0.276	0.209	0.045	0.124	0.132	0.645
THCA	TCGA-DJ-A3VK-01A-11R-A23N-07	TCGA-DJ-A3VK	0	0.041	0.438	0.031	0.098	0.005	0.074	0.238	0.294	0.171	0.226	0	0.01	0.057	0.171	0.107	0.077	0.171	0.186	0.365	0.182	0.052	0.135	0.124	0.701
THCA	TCGA-DJ-A3VL-01A-11R-A23N-07	TCGA-DJ-A3VL	0	0	0.439	0.109	0.165	0.05	0.15	0.365	0.229	0.077	0.438	0.09	0.061	0	0.173	0.151	0.1	0.144	0.283	0.308	0.116	0.092	0.147	0.205	0.757
THCA	TCGA-DJ-A4UL-01A-11R-A250-07	TCGA-DJ-A4UL	0	0.006	0.471	0.068	0.14	0.049	0.141	0.384	0.228	0.142	0.291	0.005	0.078	0.08	0.155	0.16	0.024	0.167	0.22	0.383	0.122	0.063	0.134	0.199	0.733
THCA	TCGA-DJ-A4UT-01A-11R-A250-07	TCGA-DJ-A4UT	0	0.013	0.438	0.107	0.191	0.114	0.277	0.361	0.182	0.1	0.408	0.108	0.022	0.092	0.099	0.172	0.057	0.173	0.211	0.319	0.077	0.087	0.15	0.226	0.721
THCA	TCGA-DJ-A4V0-01A-11R-A250-07	TCGA-DJ-A4V0	0	0	0.411	0.105	0.2	0.08	0.209	0.371	0.252	0.084	0.431	0.126	0.028	0.047	0.122	0.133	0.143	0.118	0.198	0.307	0.085	0.067	0.163	0.221	0.712
THCA	TCGA-DJ-A4V4-01A-11R-A250-07	TCGA-DJ-A4V4	0	0.075	0.396	0	0.112	0.081	0.213	0.243	0.267	0.179	0.222	0.038	0.07	0.1	0.129	0.21	0.069	0.194	0.128	0.291	0.164	0	0.147	0.117	0.686
THCA	TCGA-DJ-A4V5-01A-11R-A250-07	TCGA-DJ-A4V5	0	0.001	0.433	0.047	0.174	0.103	0.232	0.324	0.204	0.14	0.414	0.122	0.024	0.07	0.143	0.253	0.059	0.181	0.22	0.282	0.11	0.026	0.127	0.191	0.74
THCA	TCGA-DO-A1JZ-01A-11R-A13Y-07	TCGA-DO-A1JZ	0	0.105	0.285	0	0.057	0	0.033	0.145	0.216	0.174	0.038	0.009	0	0.083	0.173	0.165	0.071	0.228	0.195	0.206	0.211	0.04	0.106	0.047	0.638
THCA	TCGA-DO-A1JZ-11A-11R-A13Y-07	TCGA-DO-A1JZ	0	0.067	0.253	0.037	0.078	0.03	0.123	0.204	0.169	0.174	0.14	0.027	0.042	0.05	0.108	0.15	0.067	0.163	0.135	0.077	0.253	0.061	0.103	0.067	0.528
THCA	TCGA-DO-A1K0-01A-11R-A13Y-07	TCGA-DO-A1K0	0	0.051	0.293	0	0.098	0.064	0.154	0.237	0.142	0.206	0.241	0.062	0	0.092	0.143	0.199	0.052	0.223	0.213	0.145	0.177	0.006	0.13	0.083	0.636
THCA	TCGA-DO-A2HM-01B-11R-A22L-07	TCGA-DO-A2HM	0	0	0.401	0.075	0.224	0.059	0.279	0.368	0.191	0.062	0.406	0.133	0.011	0.094	0.158	0.262	0.221	0.186	0.293	0.316	0.102	0.048	0.147	0.158	0.876
THCA	TCGA-E3-A3E0-01A-11R-A20F-07	TCGA-E3-A3E0	0	0.029	0.414	0.052	0.133	0.065	0.179	0.319	0.224	0.144	0.301	0.052	0.069	0.011	0.148	0.165	0.029	0.149	0.197	0.242	0.165	0.059	0.129	0.143	0.633
THCA	TCGA-E3-A3E1-01A-11R-A20F-07	TCGA-E3-A3E1	0	0.024	0.414	0.022	0.193	0.092	0.176	0.23	0.227	0.171	0.273	0.068	0.014	0.077	0.105	0.287	0.047	0.201	0.272	0.224	0.177	0	0.082	0.124	0.736
THCA	TCGA-E8-A242-01A-21R-A16R-07	TCGA-E8-A242	0	0.012	0.469	0.063	0.188	0.131	0.268	0.326	0.219	0.136	0.361	0.078	0	0.1	0.06	0.263	0.073	0.222	0.274	0.318	0.11	0.048	0.076	0.197	0.798
THCA	TCGA-E8-A2EA-01A-11R-A180-07	TCGA-E8-A2EA	0	0.001	0.464	0.109	0.144	0.057	0.235	0.398	0.243	0.119	0.411	0.03	0.059	0.046	0.127	0.25	0.076	0.214	0.324	0.333	0.087	0.072	0.106	0.175	0.813
THCA	TCGA-E8-A2JQ-11A-11R-A180-07	TCGA-E8-A2JQ	0	0	0.412	0.105	0.213	0.093	0.249	0.377	0.251	0.096	0.433	0.141	0.007	0.002	0.09	0.156	0.264	0.082	0.204	0.342	0.039	0.043	0.166	0.219	0.765
THCA	TCGA-E8-A3X7-01A-11R-A22U-07	TCGA-E8-A3X7	0	0.052	0.409	0.068	0.132	0.107	0.155	0.313	0.181	0.17	0.154	0	0.102	0.093	0.097	0.231	0.049	0.227	0.181	0.321	0.154	0.006	0.116	0.142	0.739
THCA	TCGA-E8-A413-01A-21R-A23N-07	TCGA-E8-A413	0	0.024	0.4	0.024	0.173	0.082	0.248	0.273	0.224	0.148	0.395	0.091	0.044	0.067	0.104	0.259	0.039	0.236	0.241	0.293	0.129	0.028	0.162	0.117	0.767
THCA	TCGA-E8-A416-01A-11R-A23N-07	TCGA-E8-A416	0	0.02	0.324	0.057	0.134	0.043	0.187	0.312	0.286	0.138	0.412	0.063	0.065	0.065	0.139	0.089	0.103	0.114	0.094	0.276	0.152	0.077	0.174	0.144	0.596
THCA	TCGA-E8-A417-01A-21R-A23N-07	TCGA-E8-A417	0	0	0.476	0.106	0.167	0.073	0.214	0.403	0.193	0.154	0.328	0.077	0.094	0	0.059	0.2	0.084	0.18	0.256	0.363	0.115	0.021	0.134	0.15	0.771
THCA	TCGA-E8-A419-01A-11R-A23N-07	TCGA-E8-A419	0	0	0.421	0.108	0.205	0.102	0.263	0.398	0.216	0.079	0.415	0.09	0.064	0.021	0.092	0.218	0.102	0.191	0.267	0.295	0.077	0.043	0.134	0.185	0.765
THCA	TCGA-E8-A434-01A-11R-A23N-07	TCGA-E8-A434	0	0.046	0.386	0.017	0.161	0.086	0.181	0.27	0.19	0.165	0.278	0.009	0.064	0.103	0.116	0.221	0.049	0.192	0.189	0.276	0.168	0.011	0.157	0.106	0.706
THCA	TCGA-E8-A436-01A-12R-A23W-07	TCGA-E8-A436	0	0.01	0.408	0.071	0.145	0.09	0.252	0.362	0.237	0.137	0.367	0.059	0.076	0.078	0.099	0.282	0.05	0.233	0.257	0.324	0.121	0.005	0.143	0.112	0.791
THCA	TCGA-E8-A437-01A-12R-A23W-07	TCGA-E8-A437	0	0.062	0.411	0.026	0.143	0.094	0.201	0.247	0.122	0.147	0.166	0	0.05	0.145	0.143	0.207	0.059	0.21	0.109	0.313	0.163	0.023	0.146	0.096	0.678
THCA	TCGA-E8-A438-01A-11R-A23W-07	TCGA-E8-A438	0	0.045	0.347	0.055	0.023	0.06	0.144	0.248	0.183	0.174	0.207	0	0.016	0.14	0.203	0.092	0.045	0.189	0.11	0.338	0.186	0.085	0.139	0.141	0.645
THCA	TCGA-E8-A44K-01A-21R-A23W-07	TCGA-E8-A44K	0	0.026	0.412	0.019	0.143	0.089	0.205	0.287	0.23	0.157	0.289	0.05	0.078	0.096	0.072	0.252	0.086	0.244	0.242	0.272	0.12	0.012	0.14	0.145	0.781
THCA	TCGA-E8-A44M-01A-21R-A23W-07	TCGA-E8-A44M	0	0	0.485	0.132	0.207	0.089	0.273	0.405	0.212	0.06	0.382	0.107	0.034	0.031	0.102	0.142	0.139	0.144	0.238	0.379	0.064	0.067	0.145	0.24	0.775
THCA	TCGA-EL-A3CL-01A-11R-A19O-07	TCGA-EL-A3CL	0	0.033	0.373	0.029	0.097	0.037	0.088	0.262	0.161	0.188	0.168	0	0.071	0.037	0.169	0.222	0	0.18	0.244	0.212	0.181	0.053	0.098	0.096	0.641
THCA	TCGA-EL-A3CM-01A-11R-A19O-07	TCGA-EL-A3CM	0	0.061	0.359	0.059	0.171	0.078	0.199	0.263	0.235	0.171	0.16	0.043	0.025	0.11	0.078	0.237	0.055	0.255	0.219	0.272	0.15	0.023	0.082	0.099	0.713
THCA	TCGA-EL-A3CN-01A-12R-A20F-07	TCGA-EL-A3CN	0	0.001	0.461	0.104	0.198	0.117	0.284	0.374	0.223	0.098	0.398	0.122	0.025	0	0.064	0.21	0.084	0.182	0.261	0.299	0.094	0.065	0.085	0.184	0.727
THCA	TCGA-EL-A3CO-01A-11R-A19O-07	TCGA-EL-A3CO	0	0.029	0.423	0.05	0.171	0.055	0.24	0.333	0.237	0.13	0.421	0.063	0.02	0.073	0.146	0.294	0.057	0.199	0.35	0.344	0.124	0.059	0.136	0.082	0.826
THCA	TCGA-EL-A3CP-01A-11R-A19O-07	TCGA-EL-A3CP	0	0.071	0.28	0.008	0.136	0.076	0.183	0.166	0.022	0.215	0.121	0.032	0	0.079	0.167	0.205	0.056	0.166	0.1	0.162	0.175	0.009	0.122	0.061	0.544
THCA	TCGA-EL-A3CR-01A-12R-A206-07	TCGA-EL-A3CR	0	0.044	0.408	0.059	0.182	0.028	0.208	0.272	0.174	0.123	0.286	0.007	0.045	0.105	0.161	0.297	0.017	0.294	0.376	0.261	0.14	0.044	0.124	0.065	0.818
THCA	TCGA-EL-A3CT-01A-12R-A206-07	TCGA-EL-A3CT	0	0.017	0.393	0	0.153	0.051	0.176	0.267	0.161	0.19	0.287	0.138	0	0.121	0.141	0.285	0.015	0.284	0.287	0.132	0.164	0	0.072	0.077	0.685
THCA	TCGA-EL-A3CU-01A-11R-A19O-07	TCGA-EL-A3CU	0	0	0.357	0.079	0.211	0.086	0.262	0.368	0.259	0.119	0.403	0.175	0.041	0.029	0.075	0.183	0.161	0.148	0.166	0.27	0.094	0.024	0.132	0.161	0.684
THCA	TCGA-EL-A3CV-01A-11R-A19O-07	TCGA-EL-A3CV	0	0.006	0.476	0.085	0.188	0.115	0.303	0.318	0.239	0.11	0.44	0.139	0	0.033	0.094	0.233	0.07	0.192	0.26	0.416	0.056	0.082	0.094	0.154	0.767
THCA	TCGA-EL-A3CW-01A-11R-A19O-07	TCGA-EL-A3CW	0	0.023	0.396	0.023	0.209	0.061	0.313	0.254	0.263	0.123	0.486	0.156	0	0.029	0.119	0.176	0.209	0.083	0.126	0.312	0.073	0.053	0.164	0.171	0.683
THCA	TCGA-EL-A3CY-01A-11R-A19O-07	TCGA-EL-A3CY	0	0	0.426	0.066	0.225	0.086	0.288	0.299	0.241	0.073	0.514	0.12	0	0.035	0.179	0.237	0.136	0.134	0.269	0.386	0.046	0.064	0.165	0.199	0.818
THCA	TCGA-EL-A3CZ-01A-11R-A19O-07	TCGA-EL-A3CZ	0.015	0.063	0.285	0.006	0.125	0.009	0.062	0.149	0.148	0.21	0.141	0.047	0	0	0.213	0.211	0.075	0.147	0.222	0.117	0.209	0.042	0.082	0.106	0.609
THCA	TCGA-EL-A3D0-01A-12R-A206-07	TCGA-EL-A3D0	0	0.056	0.33	0.022	0.08	0.077	0.136	0.185	0.145	0.221	0.041	0.005	0.039	0.077	0.169	0.201	0.075	0.234	0.175	0.212	0.175	0.034	0.08	0.062	0.632
THCA	TCGA-EL-A3D4-01A-11R-A19O-07	TCGA-EL-A3D4	0	0.037	0.327	0	0	0.047	0.056	0.26	0.218	0.208	0.149	0	0	0.194	0.164	0.13	0.047	0.21	0.164	0.312	0.222	0.055	0.024	0.174	0.668
THCA	TCGA-EL-A3D5-01A-22R-A206-07	TCGA-EL-A3D5	0	0.095	0.383	0.021	0.133	0	0.01	0.203	0.01	0.174	0.01	0.068	0	0	0.218	0.063	0.094	0.131	0.1	0.188	0.251	0.057	0.03	0.076	0.486
THCA	TCGA-EL-A3D6-01A-12R-A206-07	TCGA-EL-A3D6	0	0.02	0.446	0	0.199	0.088	0.222	0.25	0.163	0.136	0.413	0.13	0.002	0.075	0.192	0.269	0.072	0.24	0.198	0.23	0.118	0.03	0.129	0.178	0.746
THCA	TCGA-EL-A3GP-01A-11R-A206-07	TCGA-EL-A3GP	0	0.001	0.374	0.017	0.184	0.071	0.33	0.207	0.225	0.125	0.206	0.05	0.019	0.222	0.12	0.33	0.046	0.286	0.423	0.251	0.137	0.001	0.111	0.072	0.862
THCA	TCGA-EL-A3GR-01A-21R-A206-07	TCGA-EL-A3GR	0	0.032	0.341	0.004	0.184	0.095	0.196	0.195	0.195	0.183	0.317	0.044	0.008	0.052	0.129	0.257	0.044	0.234	0.275	0.202	0.178	0.065	0.111	0.081	0.719
THCA	TCGA-EL-A3GS-01A-11R-A20F-07	TCGA-EL-A3GS	0	0.053	0.321	0.011	0.132	0.134	0.223	0.276	0.159	0.21	0.222	0.081	0.016	0.034	0.083	0.207	0.032	0.193	0.204	0.195	0.192	0.001	0.097	0.066	0.617
THCA	TCGA-EL-A3GU-01A-11R-A21D-07	TCGA-EL-A3GU	0	0.065	0.233	0.03	0.132	0.064	0.157	0.199	0.156	0.189	0.198	0.043	0.038	0.185	0.067	0.265	0.031	0.245	0.208	0.132	0.164	0.005	0.124	0.049	0.632
THCA	TCGA-EL-A3GV-01A-11R-A21D-07	TCGA-EL-A3GV	0	0.036	0.373	0.011	0.208	0.094	0.278	0.246	0.212	0.143	0.37	0.107	0.003	0.053	0.17	0.295	0.034	0.16	0.242	0.232	0.119	0.043	0.142	0.124	0.701
THCA	TCGA-EL-A3GY-01A-21R-A206-07	TCGA-EL-A3GY	0	0.023	0.392	0.024	0.186	0.071	0.199	0.227	0.149	0.188	0.381	0.086	0	0.091	0.151	0.287	0.028	0.2	0.263	0.189	0.137	0.05	0.126	0.1	0.692
THCA	TCGA-EL-A3GZ-11A-11R-A20F-07	TCGA-EL-A3GZ	0	0.017	0.295	0.012	0.069	0.079	0.181	0.268	0.276	0.181	0.296	0.072	0.055	0.066	0.112	0.055	0.071	0.143	0.069	0.246	0.202	0.081	0.112	0.115	0.527
THCA	TCGA-EL-A3H1-01A-11R-A21D-07	TCGA-EL-A3H1	0	0.054	0.272	0	0.123	0	0	0.208	0.315	0.177	0.184	0	0.013	0.083	0.169	0.183	0.101	0.192	0.183	0.118	0.203	0.059	0.079	0.128	0.618
THCA	TCGA-EL-A3H1-11A-11R-A21D-07	TCGA-EL-A3H1	0	0	0.364	0.052	0.211	0.031	0.146	0.334	0.25	0.147	0.46	0.136	0.088	0.068	0.094	0.127	0.119	0.105	0.113	0.281	0.128	0.059	0.155	0.166	0.621
THCA	TCGA-EL-A3H2-11A-11R-A20F-07	TCGA-EL-A3H2	0	0.064	0.307	0	0.027	0.069	0.171	0.18	0.205	0.228	0.139	0.005	0	0.079	0.135	0.132	0.049	0.18	0.175	0.219	0.233	0.033	0.107	0.101	0.622
THCA	TCGA-EL-A3H3-01A-11R-A206-07	TCGA-EL-A3H3	0	0.007	0.435	0	0.126	0.116	0.282	0.312	0.269	0.184	0.352	0.09	0	0.04	0.18	0.24	0.073	0.223	0.291	0.32	0.114	0.056	0.088	0.164	0.787
THCA	TCGA-EL-A3H4-01A-11R-A206-07	TCGA-EL-A3H4	0.002	0.073	0.266	0	0.018	0.086	0.135	0.209	0.041	0.252	0.125	0.068	0	0.094	0.124	0.299	0.051	0.254	0.234	0.072	0.222	0	0.038	0.064	0.642
THCA	TCGA-EL-A3H7-01A-11R-A21D-07	TCGA-EL-A3H7	0	0.018	0.463	0.05	0.203	0.092	0.255	0.318	0.262	0.11	0.425	0.124	0.021	0.055	0.112	0.197	0.068	0.197	0.181	0.333	0.093	0.061	0.118	0.185	0.714
THCA	TCGA-EL-A3H7-11A-11R-A21D-07	TCGA-EL-A3H7	0	0.036	0.382	0.057	0.18	0.047	0.238	0.34	0.293	0.147	0.458	0.113	0.034	0.037	0.1	0.18	0.099	0.11	0.202	0.323	0.124	0.021	0.174	0.129	0.698
THCA	TCGA-EL-A3MW-11A-11R-A20F-07	TCGA-EL-A3MW	0	0.033	0.3	0.043	0.122	0.04	0.191	0.313	0.262	0.172	0.404	0.088	0.065	0.058	0.121	0.141	0.051	0.156	0.145	0.31	0.157	0.035	0.153	0.115	0.639
THCA	TCGA-EL-A3MX-01A-11R-A21D-07	TCGA-EL-A3MX	0	0.081	0.266	0.041	0.095	0.04	0.116	0.178	0.301	0.171	0.162	0	0.056	0.085	0.144	0.162	0.051	0.22	0.148	0.187	0.195	0.048	0.138	0.128	0.639
THCA	TCGA-EL-A3MX-11A-11R-A21D-07	TCGA-EL-A3MX	0	0.064	0.277	0.009	0.107	0.042	0.163	0.096	0.298	0.216	0.111	0.005	0.011	0.108	0.11	0.117	0.077	0.149	0.105	0.222	0.229	0.08	0.115	0.103	0.581
THCA	TCGA-EL-A3MY-01A-11R-A21D-07	TCGA-EL-A3MY	0	0.076	0.371	0.006	0.237	0.072	0.25	0.219	0.223	0.16	0.295	0.111	0.012	0.092	0.08	0.292	0.073	0.273	0.22	0.204	0.145	0	0.094	0.075	0.716
THCA	TCGA-EL-A3MY-11A-12R-A21D-07	TCGA-EL-A3MY	0	0.064	0.295	0.003	0.053	0	0.041	0.248	0.247	0.213	0.306	0.095	0	0.104	0.177	0.052	0.059	0.149	0.079	0.174	0.219	0.031	0.112	0.117	0.5
THCA	TCGA-EL-A3MZ-01A-11R-A21D-07	TCGA-EL-A3MZ	0	0.068	0.387	0.051	0.138	0.086	0.207	0.278	0.16	0.18	0.233	0.023	0.04	0.093	0.111	0.238	0.003	0.275	0.239	0.194	0.18	0.022	0.085	0.097	0.683
THCA	TCGA-EL-A3N2-01A-11R-A20F-07	TCGA-EL-A3N2	0	0.054	0.383	0.003	0.179	0.147	0.292	0.265	0.169	0.177	0.263	0.039	0.06	0.082	0.12	0.217	0.007	0.21	0.201	0.191	0.145	0.021	0.132	0.13	0.641
THCA	TCGA-EL-A3N2-11A-11R-A20F-07	TCGA-EL-A3N2	0	0.06	0.282	0	0.019	0.032	0.135	0.176	0.314	0.22	0.298	0.064	0	0.138	0.149	0.085	0.04	0.125	0.088	0.231	0.23	0.042	0.133	0.122	0.548
THCA	TCGA-EL-A3N3-01A-11R-A20F-07	TCGA-EL-A3N3	0	0.03	0.454	0.077	0.224	0.107	0.273	0.344	0.165	0.121	0.325	0.103	0.049	0.04	0.064	0.242	0.09	0.219	0.27	0.275	0.103	0.019	0.118	0.121	0.747
THCA	TCGA-EL-A3N3-11A-11R-A20F-07	TCGA-EL-A3N3	0	0	0.379	0.065	0.192	0.069	0.224	0.336	0.297	0.101	0.472	0.157	0.044	0	0.084	0.145	0.308	0.029	0.057	0.308	0.079	0.045	0.165	0.146	0.643
THCA	TCGA-EL-A3T0-01A-22R-A22L-07	TCGA-EL-A3T0	0	0.019	0.367	0.021	0.13	0.054	0.167	0.265	0.255	0.155	0.373	0.071	0.043	0.112	0.143	0.206	0.033	0.161	0.198	0.301	0.152	0.047	0.147	0.138	0.694
THCA	TCGA-EL-A3T0-11A-12R-A22L-07	TCGA-EL-A3T0	0	0	0.369	0.031	0.178	0.037	0.21	0.32	0.282	0.146	0.447	0.14	0.053	0.027	0.126	0.148	0.152	0.115	0.127	0.302	0.136	0.075	0.168	0.154	0.677
THCA	TCGA-EL-A3T1-11A-11R-A22L-07	TCGA-EL-A3T1	0	0.009	0.44	0.087	0.205	0.06	0.206	0.35	0.273	0.121	0.465	0.115	0.018	0.005	0.12	0.15	0.156	0.092	0.224	0.398	0.098	0.063	0.168	0.127	0.735
THCA	TCGA-EL-A3T2-01A-11R-A22L-07	TCGA-EL-A3T2	0	0.01	0.315	0.014	0.058	0.024	0.092	0.183	0.175	0.214	0.108	0	0	0.053	0.188	0.156	0.067	0.191	0.163	0.172	0.226	0.038	0.12	0.066	0.604
THCA	TCGA-EL-A3T2-11A-11R-A22L-07	TCGA-EL-A3T2	0	0.028	0.285	0	0	0	0.024	0.195	0.261	0.202	0.297	0.085	0	0.102	0.126	0.034	0.064	0.147	0.024	0.206	0.238	0.077	0.101	0.107	0.479
THCA	TCGA-EL-A3T3-11A-11R-A22L-07	TCGA-EL-A3T3	0	0.068	0.274	0	0.055	0.005	0.084	0.246	0.257	0.197	0.329	0.033	0.025	0.104	0.13	0.078	0.059	0.157	0.067	0.256	0.206	0.044	0.144	0.115	0.562
THCA	TCGA-EL-A3T6-11A-11R-A220-07	TCGA-EL-A3T6	0	0.003	0.423	0.045	0.212	0.094	0.201	0.33	0.284	0.118	0.494	0.149	0.02	0	0.089	0.115	0.139	0.071	0.094	0.345	0.107	0.084	0.198	0.178	0.648
THCA	TCGA-EL-A3T7-01A-11R-A22L-07	TCGA-EL-A3T7	0	0.041	0.343	0.06	0.093	0.061	0.132	0.219	0.118	0.217	0.219	0	0.031	0.053	0.122	0.302	0.029	0.222	0.305	0.146	0.167	0.053	0.1	0.094	0.71
THCA	TCGA-EL-A3T7-11A-21R-A22L-07	TCGA-EL-A3T7	0.011	0.041	0.311	0.019	0	0.013	0.105	0.215	0.168	0.213	0.365	0.094	0	0.039	0.146	0.075	0.055	0.151	0.079	0.149	0.232	0.098	0.16	0.101	0.521
THCA	TCGA-EL-A3T8-11A-11R-A22L-07	TCGA-EL-A3T8	0	0.057	0.268	0.03	0.096	0.05	0.153	0.201	0.317	0.18	0.294	0.026	0.087	0.104	0.132	0.142	0.066	0.132	0.126	0.243	0.174	0.069	0.143	0.126	0.599
THCA	TCGA-EL-A3T9-01A-21R-A22L-07	TCGA-EL-A3T9	0	0.048	0.252	0.011	0.224	0.137	0.312	0.212	0	0.158	0.238	0.058	0	0.123	0.083	0.264	0.079	0.268	0.251	0.161	0.181	0.01	0.133	0.032	0.712
THCA	TCGA-EL-A3TA-11A-12R-A22L-07	TCGA-EL-A3TA	0	0.028	0.299	0.02	0.086	0.06	0.151	0.277	0.308	0.181	0.327	0.026	0.062	0.054	0.138	0.161	0.047	0.164	0.188	0.253	0.176	0.086	0.138	0.132	0.655
THCA	TCGA-EL-A3TB-11A-11R-A22L-07	TCGA-EL-A3TB	0	0.037	0.33	0.037	0.052	0.052	0.146	0.287	0.276	0.192	0.381	0.092	0.049	0.121	0.107	0.083	0.092	0.12	0.09	0.284	0.165	0.06	0.127	0.141	0.574
THCA	TCGA-EL-A3ZG-11A-13R-A23N-07	TCGA-EL-A3ZG	0	0.048	0.338	0.019	0.059	0.027	0.097	0.208	0.19	0.204	0.295	0	0.043	0.059	0.18	0.076	0.063	0.134	0.046	0.315	0.216	0.071	0.106	0.12	0.56
THCA	TCGA-EL-A3ZH-01A-31R-A23N-07	TCGA-EL-A3ZH	0	0.068	0.327	0	0.097	0.04	0.16	0.239	0.061	0.237	0.187	0.003	0	0.05	0.19	0.175	0.03	0.193	0.178	0.13	0.21	0.069	0.144	0.097	0.603
THCA	TCGA-EL-A3ZH-11A-11R-A23N-07	TCGA-EL-A3ZH	0.009	0.061	0.259	0	0.017	0.05	0.143	0.217	0.196	0.217	0.29	0.028	0.056	0.037	0.117	0.164	0.036	0.156	0.191	0.17	0.211	0.092	0.14	0.111	0.613
THCA	TCGA-EL-A3ZK-01A-21R-A23N-07	TCGA-EL-A3ZK	0	0.001	0.353	0.016	0.176	0.136	0.304	0.221	0.269	0.154	0.31	0.014	0.036	0.052	0.116	0.273	0.045	0.246	0.309	0.243	0.139	0.023	0.131	0.108	0.777
THCA	TCGA-EL-A3ZK-11A-11R-A23N-07	TCGA-EL-A3ZK	0	0	0.39	0.08	0.178	0.066	0.239	0.361	0.243	0.112	0.461	0.102	0.029	0.003	0.144	0.173	0.106	0.15	0.269	0.299	0.105	0.066	0.178	0.16	0.75
THCA	TCGA-EL-A3ZL-01A-11R-A23N-07	TCGA-EL-A3ZL	0	0.068	0.287	0.021	0.067	0.079	0.17	0.188	0.227	0.162	0.183	0	0.043	0.146	0.173	0.143	0.043	0.236	0.165	0.177	0.175	0.067	0.099	0.118	0.601
THCA	TCGA-EL-A3ZL-11A-11R-A23N-07	TCGA-EL-A3ZL	0	0.038	0.328	0.004	0.078	0.079	0.211	0.229	0.298	0.199	0.39	0.07	0.019	0.041	0.11	0.177	0.04	0.16	0.192	0.284	0.172	0.058	0.151	0.127	0.677
THCA	TCGA-EL-A3ZM-01A-12R-A23N-07	TCGA-EL-A3ZM	0	0.037	0.352	0.019	0.155	0.123	0.223	0.251	0.148	0.177	0.236	0.012	0.092	0.099	0.094	0.313	0.032	0.268	0.298	0.237	0.152	0.021	0.081	0.134	0.789
THCA	TCGA-EL-A3ZM-11A-12R-A23N-07	TCGA-EL-A3ZM	0	0.061	0.216	0.001	0.065	0	0.128	0.178	0.145	0.217	0.234	0.027	0	0.123	0.181	0.078	0.045	0.187	0.089	0.17	0.239	0.071	0.105	0.092	0.523
THCA	TCGA-EL-A3ZO-01A-11R-A23N-07	TCGA-EL-A3ZO	0	0.009	0.436	0.081	0.168	0.153	0.287	0.328	0.262	0.119	0.391	0.083	0.065	0.046	0.064	0.289	0.057	0.198	0.199	0.344	0.092	0.033	0.109	0.202	0.775
THCA	TCGA-EL-A3ZO-11A-12R-A23N-07	TCGA-EL-A3ZO	0	0.047	0.325	0	0.087	0.026	0.168	0.257	0.282	0.187	0.373	0.058	0.052	0.11	0.121	0.07	0.058	0.142	0.089	0.294	0.183	0.056	0.157	0.124	0.581
THCA	TCGA-EL-A3ZP-01A-11R-A23N-07	TCGA-EL-A3ZP	0	0.011	0.439	0.099	0.165	0.081	0.253	0.395	0.24	0.095	0.369	0.071	0.048	0.048	0.117	0.19	0.088	0.194	0.247	0.316	0.09	0.058	0.142	0.17	0.748
THCA	TCGA-EL-A3ZP-11A-11R-A23N-07	TCGA-EL-A3ZP	0	0	0.377	0.079	0.194	0.066	0.229	0.342	0.243	0.107	0.484	0.155	0.03	0.038	0.096	0.128	0.21	0.081	0.118	0.304	0.09	0.034	0.192	0.179	0.678
THCA	TCGA-EL-A3ZQ-11A-11R-A23N-07	TCGA-EL-A3ZQ	0	0.033	0.334	0.047	0.11	0.031	0.153	0.334	0.302	0.146	0.442	0.111	0.067	0.072	0.13	0.073	0.119	0.096	0.068	0.307	0.174	0.028	0.18	0.163	0.614
THCA	TCGA-EL-A3ZR-01A-11R-A23N-07	TCGA-EL-A3ZR	0.017	0.069	0.218	0	0.069	0.018	0.069	0.194	0.14	0.178	0.056	0	0	0.066	0.139	0.059	0.103	0.194	0.125	0.176	0.254	0	0.132	0.031	0.559
THCA	TCGA-EL-A3ZR-11A-11R-A23N-07	TCGA-EL-A3ZR	0	0.002	0.352	0.054	0.123	0.047	0.192	0.318	0.252	0.161	0.4	0.069	0.057	0.08	0.119	0.164	0.047	0.173	0.195	0.291	0.164	0.047	0.171	0.109	0.683
THCA	TCGA-EL-A3ZS-11A-11R-A23N-07	TCGA-EL-A3ZS	0	0	0.473	0.149	0.185	0.071	0.187	0.377	0.257	0	0.561	0.063	0	0.049	0.1	0.137	0.355	0	0.175	0.438	0	0.069	0.148	0.28	0.797
THCA	TCGA-EL-A3ZT-11A-13R-A23N-07	TCGA-EL-A3ZT	0.031	0.051	0.262	0	0	0	0.094	0.23	0.145	0.206	0.329	0.076	0	0.091	0.137	0.041	0.078	0.12	0.055	0.264	0.216	0.075	0.145	0.131	0.545
THCA	TCGA-EL-A4JW-01A-11R-A250-07	TCGA-EL-A4JW	0	0.037	0.364	0	0.129	0.101	0.146	0.268	0.221	0.191	0.342	0.109	0.04	0.074	0.141	0.177	0.053	0.22	0.198	0.247	0.183	0.016	0.103	0.102	0.667
THCA	TCGA-EL-A4K0-01A-11R-A250-07	TCGA-EL-A4K0	0	0	0.388	0.013	0.175	0.084	0.267	0.248	0.225	0.177	0.308	0.05	0.049	0.065	0.139	0.214	0.037	0.209	0.238	0.303	0.149	0.023	0.157	0.109	0.737
THCA	TCGA-EL-A4K1-01A-11R-A250-07	TCGA-EL-A4K1	0	0.053	0.468	0.058	0.17	0.114	0.186	0.243	0.115	0.153	0.175	0	0.029	0.125	0.114	0.247	0.034	0.24	0.233	0.357	0.141	0.032	0.101	0.11	0.761
THCA	TCGA-EL-A4K2-01A-11R-A250-07	TCGA-EL-A4K2	0	0.042	0.357	0.031	0.155	0.03	0.196	0.244	0.241	0.132	0.371	0.069	0.025	0.042	0.204	0.274	0.054	0.194	0.345	0.201	0.135	0.033	0.18	0.115	0.779
THCA	TCGA-EL-A4K4-01A-11R-A250-07	TCGA-EL-A4K4	0	0	0.384	0.045	0.194	0.093	0.221	0.313	0.153	0.168	0.277	0.069	0.014	0.129	0.072	0.292	0.02	0.243	0.288	0.139	0.148	0.012	0.095	0.096	0.687
THCA	TCGA-EL-A4K6-01A-12R-A250-07	TCGA-EL-A4K6	0	0.029	0.117	0	0.145	0.094	0.115	0.112	0.087	0.173	0.216	0	0	0.066	0.122	0.155	0.056	0.233	0.157	0.093	0.239	0.031	0.13	0.128	0.621
THCA	TCGA-EL-A4K7-01A-11R-A250-07	TCGA-EL-A4K7	0.009	0.09	0.312	0.06	0.09	0.078	0.127	0.149	0.035	0.23	0.009	0	0.02	0.024	0.142	0.21	0.055	0.25	0.181	0.181	0.198	0.035	0.103	0.101	0.666
THCA	TCGA-EL-A4KD-01A-11R-A250-07	TCGA-EL-A4KD	0	0.02	0.423	0.008	0.145	0.056	0.193	0.277	0.246	0.178	0.28	0.033	0.024	0.097	0.195	0.176	0.018	0.183	0.172	0.323	0.177	0.049	0.138	0.12	0.679
THCA	TCGA-EL-A4KH-01A-11R-A250-07	TCGA-EL-A4KH	0	0.075	0.336	0.04	0.164	0	0.04	0.191	0.228	0.164	0.228	0	0.028	0.136	0.146	0.25	0.028	0.191	0.275	0.216	0.183	0.04	0.1	0.131	0.715
THCA	TCGA-EM-A1CS-01A-11R-A13Y-07	TCGA-EM-A1CS	0	0.036	0.309	0	0.124	0.034	0.086	0.173	0.274	0.171	0.15	0.034	0.002	0.103	0.179	0.186	0.07	0.176	0.209	0.151	0.182	0.091	0.135	0.124	0.642
THCA	TCGA-EM-A1CS-11A-21R-A13Y-07	TCGA-EM-A1CS	0	0.059	0.284	0.023	0.083	0.079	0.174	0.231	0.275	0.194	0.23	0.008	0.066	0.025	0.166	0.153	0.073	0.147	0.143	0.22	0.192	0.089	0.094	0.132	0.599
THCA	TCGA-EM-A1CT-11A-11R-A13Y-07	TCGA-EM-A1CT	0	0.065	0.23	0	0.063	0.038	0.132	0.187	0.313	0.219	0.194	0.005	0.014	0.099	0.121	0.056	0.074	0.16	0.061	0.212	0.224	0.053	0.081	0.137	0.523
THCA	TCGA-EM-A1CU-01A-11R-A13Y-07	TCGA-EM-A1CU	0	0.046	0.358	0.018	0.098	0.042	0.084	0.244	0.269	0.243	0.142	0.004	0	0.086	0.167	0.215	0.044	0.246	0.212	0.189	0.203	0.073	0.082	0.113	0.679
THCA	TCGA-EM-A1CU-11A-11R-A13Y-07	TCGA-EM-A1CU	0.012	0.022	0.355	0.006	0.165	0.053	0.154	0.249	0.324	0.203	0.364	0.121	0.005	0	0.104	0.114	0.213	0.098	0.043	0.203	0.159	0.063	0.122	0.161	0.579
THCA	TCGA-EM-A1CV-01A-11R-A13Y-07	TCGA-EM-A1CV	0	0.027	0.367	0.065	0.128	0.05	0.111	0.202	0.112	0.194	0.121	0.026	0.003	0.083	0.153	0.233	0.038	0.235	0.239	0.161	0.197	0.04	0.077	0.093	0.663
THCA	TCGA-EM-A1CV-11A-11R-A13Y-07	TCGA-EM-A1CV	0	0.092	0.252	0	0	0.05	0.104	0.163	0.284	0.221	0.174	0	0.009	0.029	0.146	0.046	0.08	0.138	0.026	0.188	0.226	0.064	0.06	0.137	0.468
THCA	TCGA-EM-A1CW-11A-12R-A13Y-07	TCGA-EM-A1CW	0	0.032	0.317	0.031	0	0.077	0.182	0.294	0.285	0.195	0.292	0.081	0.05	0	0.129	0.121	0.124	0.095	0.16	0.183	0.181	0.057	0.078	0.145	0.565
THCA	TCGA-EM-A1YA-01A-11R-A14Y-07	TCGA-EM-A1YA	0	0.067	0.297	0	0.127	0.019	0.092	0.179	0.215	0.187	0.188	0.028	0.007	0	0.176	0.093	0.096	0.207	0.162	0.26	0.237	0.045	0.089	0.088	0.64
THCA	TCGA-EM-A1YB-01A-11R-A14Y-07	TCGA-EM-A1YB	0	0.081	0.331	0.05	0.009	0	0.008	0.203	0.249	0.163	0.132	0.009	0.005	0.034	0.171	0.144	0.095	0.203	0.246	0.159	0.241	0.025	0.041	0.054	0.615
THCA	TCGA-EM-A1YC-11A-11R-A14Y-07	TCGA-EM-A1YC	0	0.019	0.45	0.068	0.152	0	0.192	0.339	0.259	0.116	0.494	0.064	0.04	0.052	0.178	0.131	0.052	0.102	0.139	0.386	0.095	0.121	0.169	0.178	0.651
THCA	TCGA-EM-A22I-01A-11R-A180-07	TCGA-EM-A22I	0	0.046	0.399	0.023	0.187	0.13	0.259	0.231	0.152	0.178	0.28	0.02	0.033	0.09	0.096	0.228	0.023	0.229	0.204	0.237	0.143	0.014	0.135	0.102	0.677
THCA	TCGA-EM-A22L-01A-11R-A180-07	TCGA-EM-A22L	0.017	0.062	0.188	0.013	0.131	0.026	0.067	0.142	0.121	0.181	0	0.023	0	0	0.22	0.107	0.129	0.191	0.141	0.094	0.245	0.001	0.103	0.076	0.565
THCA	TCGA-EM-A22M-01A-11R-A32Y-07	TCGA-EM-A22M	0	0	0.49	0.127	0.232	0.032	0.193	0.389	0.232	0.075	0.388	0.058	0.038	0.035	0.143	0.204	0.14	0.172	0.299	0.379	0.072	0.093	0.114	0.215	0.83
THCA	TCGA-EM-A22N-01A-11R-A180-07	TCGA-EM-A22N	0	0.057	0.364	0	0.159	0.071	0.173	0.244	0.278	0.158	0.162	0.049	0.052	0.068	0.156	0.187	0.096	0.177	0.237	0.233	0.188	0.076	0.093	0.106	0.685
THCA	TCGA-EM-A22O-01A-11R-A180-07	TCGA-EM-A22O	0	0	0.421	0.07	0.056	0.1	0.136	0.3	0.214	0.18	0.14	0	0.065	0.043	0.123	0.166	0.081	0.192	0.227	0.288	0.202	0.053	0.034	0.101	0.672
THCA	TCGA-EM-A2CJ-01A-11R-A180-07	TCGA-EM-A2CJ	0.016	0.067	0.187	0	0.108	0	0	0.179	0.275	0.219	0.147	0.031	0.003	0.057	0.198	0.198	0.113	0.193	0.163	0.097	0.21	0	0.109	0.104	0.617
THCA	TCGA-EM-A2CL-01A-11R-A180-07	TCGA-EM-A2CL	0.006	0.098	0.332	0	0.143	0.008	0.039	0.145	0.187	0.174	0.078	0.021	0	0.02	0.181	0.046	0.12	0.113	0.035	0.194	0.258	0.068	0.099	0.104	0.504
THCA	TCGA-EM-A2CO-01A-11R-A19O-07	TCGA-EM-A2CO	0.001	0.112	0.264	0	0	0.034	0.049	0.159	0.114	0.182	0.033	0.005	0	0.124	0.192	0.147	0.096	0.236	0.207	0.149	0.225	0.077	0.053	0.044	0.602
THCA	TCGA-EM-A2CS-01A-11R-A180-07	TCGA-EM-A2CS	0	0.038	0.244	0	0.086	0.073	0.215	0.296	0.029	0.215	0.095	0.031	0	0.103	0.142	0.195	0.044	0.221	0.171	0.196	0.208	0	0.097	0.075	0.629
THCA	TCGA-EM-A2CS-06A-11R-A180-07	TCGA-EM-A2CS	0	0.046	0.314	0.008	0.091	0.045	0.181	0.285	0.139	0.189	0.06	0	0	0.112	0.146	0.225	0.028	0.22	0.21	0.244	0.206	0	0.081	0.072	0.669
THCA	TCGA-EM-A2CT-01A-11R-A180-07	TCGA-EM-A2CT	0.001	0.088	0.272	0	0.057	0.063	0.099	0.207	0.246	0.197	0.14	0.058	0	0.056	0.182	0.084	0.085	0.203	0.134	0.128	0.233	0.033	0.028	0.077	0.505
THCA	TCGA-EM-A2CU-01A-12R-A180-07	TCGA-EM-A2CU	0	0	0.42	0.053	0.133	0.072	0.179	0.32	0.281	0.134	0.289	0.02	0.037	0.075	0.202	0.16	0.055	0.152	0.273	0.329	0.178	0.049	0.113	0.186	0.752
THCA	TCGA-EM-A2OV-01A-11R-A206-07	TCGA-EM-A2OV	0	0.012	0.356	0	0.089	0.02	0.077	0.285	0.219	0.228	0.106	0.028	0	0.054	0.124	0.13	0.058	0.196	0.15	0.292	0.244	0.071	0.076	0.06	0.627
THCA	TCGA-EM-A2OW-01A-11R-A206-07	TCGA-EM-A2OW	0	0.052	0.321	0	0.123	0.066	0.135	0.207	0.261	0.211	0.139	0.027	0.044	0.055	0.199	0.19	0.075	0.194	0.213	0.172	0.198	0.05	0.093	0.082	0.634
THCA	TCGA-EM-A2OZ-01A-11R-A206-07	TCGA-EM-A2OZ	0	0.038	0.391	0.032	0.156	0.095	0.209	0.266	0.26	0.162	0.219	0.055	0.067	0.047	0.115	0.226	0.049	0.177	0.205	0.266	0.171	0.029	0.092	0.108	0.673
THCA	TCGA-EM-A2P1-01A-11R-A206-07	TCGA-EM-A2P1	0	0.006	0.462	0.107	0.225	0.07	0.267	0.384	0.213	0.079	0.416	0.143	0.041	0.029	0.132	0.174	0.166	0.144	0.223	0.354	0.047	0.042	0.13	0.184	0.74
THCA	TCGA-EM-A2P1-06A-11R-A206-07	TCGA-EM-A2P1	0	0	0.464	0.083	0.21	0.065	0.248	0.361	0.228	0.127	0.409	0.114	0.082	0.005	0.09	0.202	0.131	0.189	0.265	0.323	0.073	0.054	0.124	0.173	0.77
THCA	TCGA-EM-A2P3-01A-11R-A206-07	TCGA-EM-A2P3	0	0.081	0.358	0.017	0.188	0.108	0.254	0.225	0.173	0.174	0.148	0.035	0.026	0.108	0.107	0.296	0.046	0.249	0.23	0.202	0.144	0.011	0.095	0.097	0.708
THCA	TCGA-EM-A3AI-01A-11R-A206-07	TCGA-EM-A3AI	0	0.108	0.213	0	0.206	0	0.082	0.127	0.102	0.195	0	0.017	0	0.042	0.139	0.073	0.11	0.207	0.131	0.195	0.23	0.06	0.075	0	0.531
THCA	TCGA-EM-A3AJ-01A-11R-A206-07	TCGA-EM-A3AJ	0	0	0.403	0.082	0.206	0.036	0.161	0.405	0.221	0.095	0.466	0.156	0.035	0.029	0.167	0.164	0.112	0.108	0.259	0.253	0.08	0.063	0.141	0.199	0.685
THCA	TCGA-EM-A3AK-01A-11R-A206-07	TCGA-EM-A3AK	0	0.016	0.374	0.037	0.176	0.076	0.2	0.248	0.227	0.16	0.276	0.075	0.046	0.109	0.14	0.223	0.034	0.168	0.226	0.224	0.147	0.024	0.133	0.142	0.675
THCA	TCGA-EM-A3AL-01A-11R-A206-07	TCGA-EM-A3AL	0	0.038	0.276	0	0.148	0.004	0.078	0.196	0.224	0.215	0.064	0.035	0	0.011	0.097	0.102	0.093	0.216	0.137	0.267	0.218	0.087	0.083	0.037	0.6
THCA	TCGA-EM-A3AO-01A-11R-A206-07	TCGA-EM-A3AO	0	0	0.453	0.047	0.137	0.061	0.19	0.341	0.266	0.135	0.384	0.008	0.04	0.06	0.192	0.212	0.066	0.16	0.202	0.346	0.124	0.085	0.138	0.176	0.741
THCA	TCGA-EM-A3AP-01A-12R-A20F-07	TCGA-EM-A3AP	0	0.08	0.311	0	0.157	0	0.111	0.142	0.178	0.18	0	0.03	0	0.061	0.194	0.22	0.083	0.201	0.271	0.156	0.2	0.018	0.053	0.033	0.633
THCA	TCGA-EM-A3AQ-01A-11R-A20F-07	TCGA-EM-A3AQ	0	0	0.37	0.01	0.087	0.067	0.147	0.26	0.282	0.167	0.202	0	0.076	0.13	0.173	0.176	0.055	0.173	0.183	0.297	0.161	0.06	0.111	0.148	0.679
THCA	TCGA-EM-A3FL-01A-11R-A21D-07	TCGA-EM-A3FL	0.01	0.029	0.291	0	0.165	0.052	0.114	0.273	0.287	0.188	0.223	0.104	0.056	0.039	0.154	0.113	0.212	0.143	0.062	0.202	0.189	0.018	0.113	0.149	0.615
THCA	TCGA-EM-A3FP-01A-11R-A21D-07	TCGA-EM-A3FP	0	0	0.359	0.079	0.139	0.048	0.119	0.344	0.282	0.085	0.355	0.059	0.047	0.076	0.229	0.182	0.101	0.123	0.287	0.268	0.141	0.06	0.079	0.17	0.703
THCA	TCGA-EM-A3FQ-01A-11R-A21D-07	TCGA-EM-A3FQ	0	0.007	0.443	0.069	0.17	0.068	0.237	0.356	0.252	0.115	0.412	0.107	0.046	0.029	0.12	0.301	0.111	0.187	0.257	0.366	0.087	0.056	0.127	0.16	0.83
THCA	TCGA-EM-A3FQ-06A-11R-A21D-07	TCGA-EM-A3FQ	0	0.033	0.431	0.063	0.116	0.081	0.194	0.189	0.323	0.118	0.256	0	0.036	0	0.187	0.19	0.07	0.165	0.182	0.379	0.15	0.081	0.154	0.188	0.768
THCA	TCGA-EM-A3FR-01A-11R-A220-07	TCGA-EM-A3FR	0	0.064	0.279	0.063	0.123	0.052	0.129	0.188	0.195	0.205	0.156	0	0.034	0.027	0.155	0.125	0.059	0.161	0.122	0.148	0.208	0.06	0.109	0.148	0.562
THCA	TCGA-EM-A3O3-01A-11R-A220-07	TCGA-EM-A3O3	0	0	0.467	0.093	0.184	0.084	0.209	0.378	0.276	0.064	0.319	0.058	0.08	0.089	0.1	0.338	0.096	0.219	0.303	0.396	0.114	0.005	0.105	0.16	0.9
THCA	TCGA-EM-A3O6-01A-11R-A220-07	TCGA-EM-A3O6	0	0.092	0.379	0	0.181	0	0.04	0.153	0.162	0.209	0.074	0.011	0	0	0.217	0.063	0.112	0.189	0.113	0.24	0.217	0.091	0.092	0.089	0.58
THCA	TCGA-EM-A3O7-01A-11R-A220-07	TCGA-EM-A3O7	0	0.017	0.383	0.029	0.048	0.04	0.126	0.298	0.193	0.166	0.224	0.011	0.047	0.09	0.175	0.138	0.053	0.149	0.161	0.324	0.182	0.068	0.123	0.139	0.66
THCA	TCGA-EM-A3O8-01A-11R-A220-07	TCGA-EM-A3O8	0	0.076	0.287	0	0.088	0.016	0.081	0.148	0.169	0.175	0.088	0.017	0	0.013	0.229	0.099	0.091	0.204	0.133	0.108	0.237	0.008	0.108	0.085	0.555
THCA	TCGA-EM-A3O9-01A-11R-A220-07	TCGA-EM-A3O9	0	0.022	0.431	0.078	0.098	0	0.119	0.35	0.25	0.077	0.144	0	0.098	0.028	0.199	0.219	0.044	0.199	0.387	0.297	0.181	0.074	0.039	0.056	0.74
THCA	TCGA-EM-A3OA-01A-11R-A220-07	TCGA-EM-A3OA	0	0.062	0.36	0	0.113	0.037	0.075	0.198	0.23	0.207	0.082	0.017	0.042	0.018	0.208	0.061	0.115	0.176	0.059	0.185	0.228	0.105	0.061	0.133	0.53
THCA	TCGA-EM-A3OB-01A-11R-A220-07	TCGA-EM-A3OB	0.008	0.072	0.235	0	0.089	0.033	0.046	0.14	0.123	0.212	0.131	0	0	0.002	0.138	0.078	0.124	0.266	0.175	0.17	0.245	0.011	0.119	0.079	0.653
THCA	TCGA-EM-A3ST-11A-11R-A22U-07	TCGA-EM-A3ST	0	0.043	0.318	0	0.109	0.052	0.15	0.267	0.272	0.192	0.288	0.002	0.071	0.111	0.157	0.112	0.095	0.138	0.094	0.27	0.172	0.062	0.137	0.162	0.614
THCA	TCGA-EM-A3SU-06A-11R-A22U-07	TCGA-EM-A3SU	0	0	0.425	0.057	0.204	0.049	0.266	0.279	0.25	0.082	0.441	0.113	0.013	0.062	0.133	0.264	0.189	0.159	0.262	0.331	0.055	0.08	0.141	0.187	0.827
THCA	TCGA-EM-A3SX-01A-11R-A22U-07	TCGA-EM-A3SX	0	0.002	0.341	0.041	0.081	0.083	0.153	0.234	0.163	0.161	0.208	0.005	0.063	0.042	0.184	0.118	0.062	0.197	0.155	0.219	0.186	0.107	0.105	0.144	0.617
THCA	TCGA-EM-A3SY-01A-11R-A22U-07	TCGA-EM-A3SY	0	0	0.315	0.041	0.134	0.101	0.189	0.173	0.248	0.154	0.158	0.016	0.059	0	0.131	0.262	0.063	0.206	0.286	0.146	0.206	0.096	0.085	0.108	0.709
THCA	TCGA-EM-A4FH-01A-11R-A250-07	TCGA-EM-A4FH	0.02	0.053	0.246	0	0.148	0.019	0.035	0.146	0.104	0.203	0.115	0.015	0	0.009	0.061	0.029	0.114	0.105	0	0.328	0.249	0.072	0.097	0.059	0.511
THCA	TCGA-EM-A4FK-01A-11R-A250-07	TCGA-EM-A4FK	0	0.135	0.231	0	0	0	0.079	0.13	0.113	0.2	0.027	0.011	0	0.042	0.19	0.068	0.103	0.229	0.123	0.209	0.265	0.02	0.029	0.034	0.552
THCA	TCGA-EM-A4FM-01A-11R-A250-07	TCGA-EM-A4FM	0	0.08	0.402	0.044	0.182	0.121	0.284	0.269	0.181	0.157	0.199	0.033	0.057	0.084	0.081	0.309	0.05	0.232	0.155	0.218	0.129	0.012	0.115	0.092	0.676
THCA	TCGA-EM-A4FO-01A-11R-A250-07	TCGA-EM-A4FO	0	0	0.44	0.115	0.208	0.062	0.188	0.372	0.256	0.058	0.435	0.138	0.026	0.049	0.133	0.16	0.179	0.153	0.237	0.37	0.032	0.076	0.163	0.198	0.776
THCA	TCGA-EM-A4FQ-01A-11R-A250-07	TCGA-EM-A4FQ	0	0.012	0.448	0.039	0.159	0.099	0.224	0.257	0.189	0.132	0.322	0.057	0.057	0.062	0.13	0.245	0.06	0.269	0.251	0.321	0.144	0	0.143	0.138	0.818
THCA	TCGA-EM-A4FR-01A-11R-A250-07	TCGA-EM-A4FR	0	0.066	0.312	0.065	0.037	0.059	0.13	0.171	0.183	0.14	0.196	0	0.025	0.036	0.245	0.149	0.063	0.253	0.2	0.239	0.177	0.037	0.151	0.134	0.71
THCA	TCGA-EM-A4FU-01A-11R-A250-07	TCGA-EM-A4FU	0	0.047	0.334	0.048	0.108	0.049	0.139	0.239	0.276	0.157	0.256	0.012	0.064	0.069	0.179	0.13	0.063	0.181	0.18	0.266	0.179	0.033	0.146	0.097	0.647
THCA	TCGA-EM-A4FV-01A-11R-A250-07	TCGA-EM-A4FV	0	0	0.454	0.085	0.197	0.045	0.198	0.372	0.197	0.109	0.356	0.078	0.042	0.025	0.157	0.19	0.103	0.172	0.278	0.285	0.11	0.062	0.147	0.175	0.76
THCA	TCGA-EM-A4G1-01A-11R-A250-07	TCGA-EM-A4G1	0	0.071	0.325	0	0.123	0.106	0.231	0.192	0.304	0.18	0.187	0.001	0.053	0.104	0.119	0.248	0.069	0.228	0.257	0.228	0.197	0.05	0.138	0.061	0.742
THCA	TCGA-ET-A25I-01A-11R-A16R-07	TCGA-ET-A25I	0	0.01	0.397	0.08	0.147	0.062	0.164	0.346	0.187	0.15	0.336	0.068	0.061	0	0.193	0.142	0.112	0.139	0.226	0.249	0.144	0.08	0.086	0.137	0.643
THCA	TCGA-ET-A25J-01A-11R-A16R-07	TCGA-ET-A25J	0	0.06	0.409	0.045	0.13	0.12	0.228	0.236	0.142	0.165	0.186	0.043	0.061	0.073	0.085	0.213	0.065	0.235	0.219	0.214	0.183	0.022	0.11	0.092	0.693
THCA	TCGA-ET-A25K-01A-11R-A16R-07	TCGA-ET-A25K	0	0.06	0.304	0.051	0.063	0.047	0.087	0.195	0.181	0.186	0.172	0	0.023	0.097	0.156	0.179	0.029	0.194	0.156	0.205	0.196	0.044	0.109	0.074	0.594
THCA	TCGA-ET-A25L-01A-11R-A16R-07	TCGA-ET-A25L	0	0.061	0.388	0.026	0.213	0.047	0.212	0.234	0.135	0.162	0.257	0.042	0.016	0.138	0.118	0.264	0.018	0.242	0.247	0.082	0.137	0.009	0.142	0.096	0.64
THCA	TCGA-ET-A25M-01A-11R-A16R-07	TCGA-ET-A25M	0	0.054	0.39	0.015	0.159	0.072	0.182	0.203	0.082	0.196	0.175	0.028	0	0.118	0.141	0.233	0.06	0.235	0.174	0.148	0.176	0.042	0.092	0.051	0.608
THCA	TCGA-ET-A25P-01A-11R-A16R-07	TCGA-ET-A25P	0	0.075	0.363	0.003	0.137	0.023	0.156	0.233	0.144	0.176	0.065	0.027	0	0.073	0.172	0.079	0.095	0.188	0.139	0.227	0.216	0.037	0.119	0.1	0.605
THCA	TCGA-ET-A25R-01A-11R-A16R-07	TCGA-ET-A25R	0	0.068	0.37	0	0.19	0.126	0.255	0.234	0.17	0.183	0.24	0.085	0.039	0.07	0.137	0.278	0.063	0.209	0.213	0.231	0.139	0.001	0.127	0.1	0.708
THCA	TCGA-ET-A2MX-11C-11R-A23N-07	TCGA-ET-A2MX	0	0.034	0.308	0	0.126	0.068	0.161	0.249	0.299	0.18	0.417	0.061	0.075	0.037	0.153	0.081	0.073	0.083	0.095	0.22	0.183	0.059	0.143	0.168	0.544
THCA	TCGA-ET-A2MY-01A-11R-A18C-07	TCGA-ET-A2MY	0	0.059	0.361	0.038	0.1	0.104	0.18	0.233	0.153	0.184	0.146	0.017	0.06	0.099	0.085	0.275	0.047	0.232	0.217	0.177	0.172	0	0.091	0.096	0.68
THCA	TCGA-ET-A2MZ-01A-12R-A19O-07	TCGA-ET-A2MZ	0	0.033	0.33	0.001	0.194	0	0.065	0.179	0.14	0.187	0.228	0.086	0	0.094	0.175	0.229	0.039	0.224	0.236	0.17	0.187	0.015	0.071	0.091	0.648
THCA	TCGA-ET-A2N3-01B-21R-A23N-07	TCGA-ET-A2N3	0.042	0.061	0.265	0	0.147	0.016	0.072	0.101	0	0.176	0.101	0	0	0.036	0	0	0.089	0.144	0.047	0.2	0.242	0.086	0.129	0.059	0.473
THCA	TCGA-ET-A2N5-01A-11R-A18C-07	TCGA-ET-A2N5	0.012	0.042	0.34	0.049	0	0	0.068	0.233	0.233	0.147	0.174	0	0.068	0.017	0.205	0.108	0.074	0.13	0.173	0.224	0.203	0.069	0.058	0.128	0.571
THCA	TCGA-ET-A2N5-11B-11R-A18C-07	TCGA-ET-A2N5	0.013	0.068	0.316	0	0.032	0	0.078	0.264	0.18	0.211	0.313	0.027	0.003	0.087	0.168	0.073	0.086	0.113	0.024	0.251	0.216	0.076	0.121	0.134	0.53
THCA	TCGA-ET-A39I-01A-11R-A19O-07	TCGA-ET-A39I	0.013	0.06	0.276	0.036	0.063	0.011	0.016	0.168	0.152	0.154	0.09	0.078	0	0	0.219	0.071	0.099	0.126	0.12	0.168	0.222	0.008	0.11	0.131	0.544
THCA	TCGA-ET-A39J-01A-11R-A19O-07	TCGA-ET-A39J	0	0.086	0.3	0	0.093	0	0.009	0.225	0.199	0.198	0.183	0.014	0	0.121	0.157	0.191	0.055	0.222	0.183	0.123	0.198	0.031	0.087	0.09	0.598
THCA	TCGA-ET-A39K-01A-11R-A19O-07	TCGA-ET-A39K	0	0.002	0.474	0.049	0.132	0.061	0.157	0.279	0.227	0.149	0.358	0	0.038	0.078	0.179	0.242	0.019	0.189	0.278	0.372	0.135	0.058	0.106	0.173	0.788
THCA	TCGA-ET-A39M-01A-11R-A19O-07	TCGA-ET-A39M	0	0	0.449	0.102	0.198	0.075	0.127	0.351	0.233	0.077	0.427	0.005	0.069	0.06	0.183	0.242	0.103	0.168	0.34	0.342	0.1	0.059	0.129	0.23	0.861
THCA	TCGA-ET-A39N-01A-11R-A19O-07	TCGA-ET-A39N	0	0.083	0.343	0.023	0.109	0.007	0.052	0.254	0.174	0.133	0.118	0.029	0.025	0.006	0.21	0.132	0.073	0.17	0.209	0.234	0.194	0.073	0.129	0.096	0.643
THCA	TCGA-ET-A39O-01A-11R-A19O-07	TCGA-ET-A39O	0	0.011	0.385	0.098	0.161	0.091	0.222	0.323	0.169	0.172	0.232	0.062	0.098	0.049	0.086	0.232	0.044	0.253	0.312	0.2	0.151	0.03	0.053	0.127	0.714
THCA	TCGA-ET-A39R-01A-11R-A19O-07	TCGA-ET-A39R	0	0	0.475	0.116	0.169	0.046	0.242	0.409	0.237	0.089	0.364	0.095	0.03	0.037	0.152	0.188	0.079	0.16	0.253	0.362	0.081	0.11	0.115	0.187	0.742
THCA	TCGA-ET-A39S-01A-11R-A19O-07	TCGA-ET-A39S	0	0.084	0.357	0.016	0.169	0.053	0.154	0.202	0.178	0.184	0.236	0.016	0.013	0.109	0.157	0.196	0.028	0.154	0.176	0.217	0.171	0.015	0.12	0.104	0.606
THCA	TCGA-ET-A3BN-01A-11R-A19O-07	TCGA-ET-A3BN	0	0.062	0.227	0	0.054	0.071	0.098	0.227	0.165	0.22	0.219	0.036	0.001	0.033	0.143	0.24	0.051	0.219	0.194	0.117	0.195	0	0.089	0.069	0.61
THCA	TCGA-ET-A3BO-01A-11R-A19O-07	TCGA-ET-A3BO	0	0.03	0.469	0.045	0.207	0.095	0.266	0.309	0.195	0.128	0.333	0.096	0.046	0.026	0.114	0.204	0.091	0.192	0.231	0.292	0.099	0.03	0.136	0.173	0.738
THCA	TCGA-ET-A3BP-01A-21R-A19O-07	TCGA-ET-A3BP	0	0.001	0.381	0.088	0.045	0.074	0.129	0.245	0.269	0.185	0.175	0.001	0.049	0.084	0.18	0.11	0.059	0.146	0.222	0.318	0.165	0.075	0.107	0.134	0.656
THCA	TCGA-ET-A3BQ-01B-11R-A206-07	TCGA-ET-A3BQ	0	0.03	0.341	0.021	0.078	0.067	0.18	0.229	0.255	0.203	0.248	0.006	0.001	0.133	0.17	0.214	0.027	0.162	0.197	0.264	0.169	0.046	0.102	0.096	0.64
THCA	TCGA-ET-A3BS-01A-11R-A206-07	TCGA-ET-A3BS	0	0	0.446	0.094	0.216	0.083	0.194	0.394	0.208	0.09	0.395	0.113	0.045	0.022	0.149	0.223	0.101	0.166	0.304	0.265	0.084	0.075	0.12	0.221	0.772
THCA	TCGA-ET-A3BT-01A-11R-A19O-07	TCGA-ET-A3BT	0	0.072	0.363	0.058	0.195	0.116	0.223	0.242	0.099	0.17	0.183	0.003	0.053	0.065	0.111	0.244	0.066	0.209	0.196	0.191	0.153	0.034	0.091	0.087	0.644
THCA	TCGA-ET-A3BV-01A-11R-A19O-07	TCGA-ET-A3BV	0	0.068	0.371	0.016	0.245	0.134	0.338	0.201	0.123	0.163	0.329	0.114	0	0.095	0.052	0.28	0.059	0.203	0.151	0.227	0.126	0.062	0.111	0.118	0.663
THCA	TCGA-ET-A3BW-01A-11R-A19O-07	TCGA-ET-A3BW	0	0.066	0.324	0.014	0.051	0.062	0.091	0.161	0.291	0.189	0.053	0.036	0.035	0	0.122	0.099	0.074	0.166	0.175	0.231	0.215	0.081	0.109	0.108	0.612
THCA	TCGA-ET-A3BX-01A-11R-A19O-07	TCGA-ET-A3BX	0	0.032	0.352	0	0.147	0.109	0.224	0.292	0.128	0.232	0.214	0.052	0.038	0.104	0.085	0.309	0.037	0.274	0.279	0.211	0.206	0	0.065	0.042	0.74
THCA	TCGA-ET-A3DO-01A-11R-A19O-07	TCGA-ET-A3DO	0	0	0.454	0.112	0.22	0.07	0.236	0.38	0.254	0.078	0.424	0.11	0.06	0.017	0.088	0.205	0.093	0.181	0.259	0.329	0.084	0.074	0.109	0.193	0.756
THCA	TCGA-ET-A3DP-01A-11R-A21D-07	TCGA-ET-A3DP	0	0.034	0.389	0	0.179	0.058	0.24	0.189	0.256	0.2	0.351	0.06	0	0.057	0.184	0.242	0.004	0.157	0.205	0.243	0.165	0.034	0.159	0.119	0.673
THCA	TCGA-ET-A3DP-11A-22R-A21D-07	TCGA-ET-A3DP	0	0.049	0.261	0.003	0	0	0.066	0.163	0.334	0.228	0.223	0.075	0	0.072	0.161	0.115	0.044	0.137	0.096	0.193	0.255	0.046	0.063	0.132	0.538
THCA	TCGA-ET-A3DQ-01A-11R-A19O-07	TCGA-ET-A3DQ	0	0	0.4	0.059	0.211	0.068	0.184	0.295	0.289	0.119	0.477	0.133	0.031	0.02	0.139	0.111	0.15	0.107	0.154	0.344	0.107	0.051	0.146	0.188	0.68
THCA	TCGA-ET-A3DS-01A-11R-A19O-07	TCGA-ET-A3DS	0	0.077	0.289	0.033	0.152	0.055	0.16	0.264	0.217	0.192	0.275	0.096	0.073	0	0.181	0.105	0.195	0.105	0.075	0.162	0.155	0.006	0.164	0.123	0.564
THCA	TCGA-ET-A3DT-01A-11R-A19O-07	TCGA-ET-A3DT	0	0	0.463	0.116	0.217	0.058	0.22	0.382	0.223	0.09	0.433	0.144	0.014	0.025	0.118	0.148	0.137	0.14	0.265	0.343	0.062	0.076	0.129	0.219	0.751
THCA	TCGA-ET-A3DW-01A-11R-A19O-07	TCGA-ET-A3DW	0	0.028	0.363	0.054	0.186	0.145	0.285	0.323	0.148	0.163	0.278	0.052	0.094	0.038	0.041	0.277	0.088	0.187	0.211	0.139	0.153	0.003	0.13	0.128	0.682
THCA	TCGA-ET-A3DW-11A-11R-A19O-07	TCGA-ET-A3DW	0	0.069	0.312	0	0.083	0.021	0.093	0.258	0.196	0.201	0.285	0.026	0.008	0.085	0.159	0.107	0.062	0.152	0.074	0.243	0.226	0.039	0.099	0.111	0.558
THCA	TCGA-ET-A40Q-01A-11R-A23N-07	TCGA-ET-A40Q	0	0.012	0.407	0.089	0.177	0.113	0.222	0.356	0.234	0.131	0.32	0.057	0.058	0.052	0.092	0.27	0.07	0.224	0.289	0.292	0.105	0.023	0.114	0.166	0.796
THCA	TCGA-ET-A40R-01A-11R-A23N-07	TCGA-ET-A40R	0	0.004	0.385	0.042	0.18	0.071	0.155	0.295	0.284	0.118	0.412	0.082	0.048	0.042	0.168	0.186	0.132	0.144	0.209	0.304	0.106	0.023	0.137	0.201	0.738
THCA	TCGA-ET-A40T-01A-11R-A23N-07	TCGA-ET-A40T	0	0.018	0.392	0.092	0.169	0.083	0.204	0.348	0.232	0.102	0.345	0.067	0.066	0.063	0.141	0.18	0.072	0.212	0.255	0.273	0.101	0.041	0.151	0.153	0.727
THCA	TCGA-ET-A4KN-01A-11R-A250-07	TCGA-ET-A4KN	0	0	0.518	0.138	0.204	0	0.082	0.352	0.247	0.055	0.41	0	0.012	0.123	0.071	0.195	0.135	0.186	0.348	0.366	0.078	0.142	0.09	0.265	0.865
THCA	TCGA-ET-A4KQ-01A-12R-A250-07	TCGA-ET-A4KQ	0.004	0.056	0.344	0	0.105	0.018	0.071	0.178	0.231	0.199	0.136	0.041	0	0.01	0.148	0.068	0.073	0.187	0.09	0.228	0.243	0.032	0.143	0.096	0.587
THCA	TCGA-FE-A22Z-01A-11R-A16R-07	TCGA-FE-A22Z	0	0.073	0.299	0.011	0.198	0.057	0.172	0.239	0.132	0.211	0.087	0.022	0.047	0.104	0.094	0.287	0.051	0.289	0.265	0	0.202	0	0.059	0.068	0.635
THCA	TCGA-FE-A230-01A-11R-A14Y-07	TCGA-FE-A230	0	0	0.436	0.115	0.21	0.09	0.199	0.397	0.15	0.12	0.374	0.084	0.076	0	0.049	0.178	0.11	0.157	0.26	0.26	0.118	0.066	0.114	0.18	0.716
THCA	TCGA-FE-A231-01A-11R-A14Y-07	TCGA-FE-A231	0	0.024	0.354	0.02	0.252	0.112	0.233	0.245	0	0.169	0.079	0.016	0	0.127	0.105	0.357	0.06	0.243	0.333	0.119	0.164	0	0.078	0.001	0.705
THCA	TCGA-FE-A232-01A-11R-A14Y-07	TCGA-FE-A232	0	0.024	0.412	0.085	0.162	0.098	0.226	0.318	0.171	0.146	0.236	0.009	0.076	0.087	0.081	0.236	0.06	0.206	0.296	0.269	0.137	0.046	0.097	0.119	0.739
THCA	TCGA-FE-A233-01A-11R-A14Y-07	TCGA-FE-A233	0	0.066	0.32	0	0.139	0.114	0.144	0.214	0.151	0.211	0.138	0.04	0.024	0.044	0.131	0.222	0.059	0.222	0.208	0.189	0.218	0.008	0.098	0.078	0.673
THCA	TCGA-FE-A234-01A-11R-A14Y-07	TCGA-FE-A234	0	0.04	0.384	0.031	0.214	0.115	0.22	0.203	0.17	0.171	0.301	0.081	0.005	0.05	0.156	0.311	0.032	0.226	0.25	0.164	0.139	0.025	0.125	0.116	0.709
THCA	TCGA-FE-A235-01A-11R-A16R-07	TCGA-FE-A235	0	0.057	0.361	0.042	0.145	0.019	0.07	0.285	0.329	0.141	0.295	0.002	0.023	0.059	0.162	0.217	0.065	0.155	0.25	0.246	0.161	0.053	0.13	0.142	0.71
THCA	TCGA-FE-A236-01A-11R-A16R-07	TCGA-FE-A236	0	0.047	0.383	0	0.104	0.09	0.185	0.233	0.228	0.166	0.173	0.078	0.044	0.066	0.125	0.135	0.063	0.178	0.134	0.275	0.203	0.061	0.087	0.12	0.621
THCA	TCGA-FE-A237-01A-11R-A16R-07	TCGA-FE-A237	0	0.056	0.346	0.016	0.195	0.09	0.25	0.223	0.229	0.14	0.281	0.084	0.019	0.098	0.122	0.221	0.041	0.222	0.212	0.208	0.147	0.027	0.141	0.088	0.666
THCA	TCGA-FE-A3PC-01A-11R-A220-07	TCGA-FE-A3PC	0	0.032	0.434	0.043	0.149	0.05	0.146	0.288	0.237	0.12	0.336	0.023	0.075	0.064	0.155	0.222	0.036	0.253	0.239	0.312	0.123	0.058	0.165	0.124	0.766
THCA	TCGA-FE-A3PD-01A-11R-A220-07	TCGA-FE-A3PD	0	0	0.386	0.083	0.14	0.102	0.184	0.362	0.293	0.127	0.339	0.022	0.082	0.004	0.233	0.149	0.062	0.145	0.206	0.306	0.119	0.039	0.11	0.19	0.67
THCA	TCGA-FK-A3S3-01A-11R-A22L-07	TCGA-FK-A3S3	0	0.029	0.355	0.021	0.048	0.073	0.139	0.252	0.259	0.173	0.185	0	0.025	0.091	0.178	0.111	0.071	0.197	0.153	0.257	0.192	0.062	0.083	0.164	0.639
THCA	TCGA-FK-A3SD-01A-11R-A22L-07	TCGA-FK-A3SD	0.025	0.105	0.111	0	0.159	0	0.029	0.15	0	0.196	0.04	0	0	0.024	0.109	0.108	0.129	0.166	0.107	0.104	0.253	0.001	0.09	0.046	0.522
THCA	TCGA-FK-A3SE-01A-11R-A22L-07	TCGA-FK-A3SE	0.006	0.078	0.293	0.022	0.158	0.06	0.085	0.216	0.18	0.25	0.122	0	0.031	0.063	0.145	0.279	0.034	0.215	0.235	0.169	0.197	0	0.093	0.053	0.663
THCA	TCGA-FK-A3SG-01A-11R-A22L-07	TCGA-FK-A3SG	0	0.06	0.321	0.041	0.103	0.044	0.115	0.238	0.177	0.176	0.248	0	0	0.099	0.213	0.202	0.028	0.177	0.184	0.184	0.188	0	0.131	0.102	0.622
THCA	TCGA-FK-A3SH-01A-11R-A22L-07	TCGA-FK-A3SH	0	0.102	0.334	0.01	0.093	0.032	0.092	0.195	0.259	0.161	0.118	0	0.029	0.13	0.136	0.164	0.045	0.255	0.149	0.259	0.192	0	0.119	0.122	0.678
THCA	TCGA-FY-A3BL-01A-11R-A19O-07	TCGA-FY-A3BL	0	0.053	0.398	0.004	0.026	0.066	0.165	0.264	0.115	0.191	0.191	0.018	0.023	0.073	0.097	0.144	0.058	0.16	0.089	0.325	0.185	0.074	0.081	0.124	0.607
THCA	TCGA-FY-A3I5-01B-11R-A220-07	TCGA-FY-A3I5	0	0.027	0.334	0	0.181	0.051	0.167	0.277	0.263	0.174	0.469	0.142	0.037	0.014	0.141	0.105	0.12	0.117	0.178	0.24	0.115	0.056	0.196	0.145	0.633
THCA	TCGA-FY-A3NM-01A-11R-A21D-07	TCGA-FY-A3NM	0	0.1	0.3	0	0.082	0.042	0.102	0.163	0.115	0.24	0.13	0.018	0.017	0	0.2	0.097	0.092	0.146	0.089	0.166	0.221	0.081	0.078	0.092	0.511
THCA	TCGA-FY-A3NP-01A-11R-A21D-07	TCGA-FY-A3NP	0.008	0.071	0.332	0	0.054	0.014	0.04	0.184	0.173	0.195	0	0.004	0	0.038	0.198	0.115	0.087	0.178	0.205	0.23	0.237	0.009	0.08	0.101	0.641
THCA	TCGA-FY-A3ON-01A-11R-A220-07	TCGA-FY-A3ON	0	0.01	0.367	0.048	0.165	0.08	0.191	0.347	0.184	0.172	0.338	0.065	0.068	0.05	0.142	0.216	0.072	0.192	0.215	0.237	0.137	0.048	0.135	0.131	0.695
THCA	TCGA-FY-A3R8-01A-11R-A220-07	TCGA-FY-A3R8	0	0.059	0.377	0.043	0.201	0.125	0.281	0.253	0.124	0.147	0.207	0.04	0.088	0.045	0.125	0.325	0.054	0.264	0.306	0.178	0.138	0	0.133	0.07	0.763
THCA	TCGA-FY-A3R9-01A-11R-A220-07	TCGA-FY-A3R9	0.019	0.051	0.236	0	0.131	0.062	0.063	0.178	0.024	0.206	0.193	0.067	0	0.04	0.19	0.13	0.071	0.211	0.184	0.084	0.249	0	0.121	0.018	0.555
THCA	TCGA-FY-A3RA-01A-11R-A220-07	TCGA-FY-A3RA	0	0.033	0.326	0	0.033	0.084	0.156	0.222	0.155	0.225	0.196	0.054	0.038	0.027	0.118	0.224	0.045	0.192	0.185	0.165	0.214	0.026	0.097	0.102	0.636
THCA	TCGA-FY-A3TY-11A-12R-A22U-07	TCGA-FY-A3TY	0	0.028	0.336	0	0.072	0.069	0.184	0.245	0.249	0.176	0.389	0.077	0.013	0.091	0.144	0.07	0.062	0.144	0.1	0.266	0.189	0.048	0.152	0.109	0.568
THCA	TCGA-FY-A3W9-01A-11R-A22L-07	TCGA-FY-A3W9	0	0.052	0.265	0	0.104	0.107	0.164	0.162	0.169	0.169	0.079	0	0.011	0.044	0.176	0.16	0.092	0.196	0.14	0.207	0.217	0.054	0.104	0.075	0.62
THCA	TCGA-FY-A3WA-01A-11R-A22L-07	TCGA-FY-A3WA	0.007	0.11	0.265	0	0.098	0.021	0.161	0.174	0.13	0.173	0.211	0.055	0	0	0.189	0.099	0.052	0.139	0.095	0.128	0.266	0.013	0.181	0.038	0.519
THCA	TCGA-FY-A40K-01A-11R-A23N-07	TCGA-FY-A40K	0	0	0.399	0.014	0.171	0.074	0.193	0.23	0.156	0.154	0.372	0.099	0.021	0.044	0.189	0.293	0.057	0.182	0.334	0.234	0.147	0.047	0.161	0.122	0.796
THCA	TCGA-FY-A40M-01A-11R-A23N-07	TCGA-FY-A40M	0	0.004	0.244	0	0.122	0.037	0.139	0.186	0.249	0.176	0.149	0	0.006	0.123	0.216	0.17	0.074	0.186	0.19	0.217	0.21	0.031	0.105	0.063	0.632
THCA	TCGA-FY-A40N-01A-11R-A23N-07	TCGA-FY-A40N	0	0	0.421	0.07	0.153	0.073	0.151	0.389	0.252	0.147	0.311	0.06	0.09	0	0.107	0.151	0.102	0.152	0.217	0.281	0.14	0.058	0.159	0.169	0.712
THCA	TCGA-FY-A4B0-01A-21R-A23W-07	TCGA-FY-A4B0	0	0.041	0.372	0.024	0.137	0.103	0.176	0.239	0.239	0.129	0.165	0	0.02	0	0.205	0.228	0.067	0.188	0.28	0.305	0.174	0.028	0.129	0.094	0.761
THCA	TCGA-FY-A76V-01A-11R-A39I-07	TCGA-FY-A76V	0	0.04	0.399	0.009	0.095	0.066	0.18	0.226	0.257	0.124	0.232	0	0.027	0.158	0.179	0.206	0.057	0.217	0.215	0.306	0.181	0.057	0.125	0.112	0.738
THCA	TCGA-GE-A2C6-01A-11R-A16R-07	TCGA-GE-A2C6	0	0	0.434	0.064	0.166	0.069	0.285	0.357	0.215	0.141	0.313	0.109	0.064	0.117	0.091	0.182	0.035	0.195	0.202	0.342	0.092	0.065	0.137	0.155	0.697
THCA	TCGA-GE-A2C6-11A-11R-A16R-07	TCGA-GE-A2C6	0	0	0.391	0.074	0.21	0.077	0.286	0.366	0.255	0.114	0.469	0.125	0.014	0.028	0.085	0.18	0.162	0.098	0.175	0.314	0.075	0.099	0.154	0.218	0.715
THCA	TCGA-H2-A26U-01A-11R-A16R-07	TCGA-H2-A26U	0	0	0.439	0.108	0.199	0.076	0.286	0.389	0.213	0.09	0.349	0.087	0.029	0.1	0.07	0.207	0.074	0.212	0.318	0.316	0.095	0.065	0.122	0.16	0.783
THCA	TCGA-H2-A2K9-01A-11R-A180-07	TCGA-H2-A2K9	0	0.055	0.297	0	0.204	0.046	0.084	0.189	0.276	0.183	0	0	0.014	0.001	0.178	0.058	0.095	0.201	0.16	0.267	0.242	0.025	0.026	0.152	0.625
THCA	TCGA-H2-A2K9-11A-11R-A180-07	TCGA-H2-A2K9	0	0.007	0.39	0.063	0.195	0.06	0.236	0.345	0.259	0.124	0.402	0.134	0.037	0	0.132	0.171	0.164	0.126	0.179	0.294	0.112	0.061	0.168	0.168	0.718
THCA	TCGA-H2-A3RH-01A-11R-A220-07	TCGA-H2-A3RH	0	0.079	0.303	0	0.107	0.047	0.109	0.132	0.238	0.194	0.003	0	0	0	0.211	0.147	0.071	0.194	0.217	0.225	0.232	0.01	0.117	0.125	0.69
THCA	TCGA-H2-A3RI-11A-11R-A220-07	TCGA-H2-A3RI	0	0.041	0.359	0.013	0.126	0.047	0.185	0.325	0.309	0.187	0.277	0.068	0.085	0.017	0.132	0.176	0.069	0.164	0.16	0.281	0.164	0.055	0.156	0.144	0.683
THCA	TCGA-H2-A422-01A-11R-A23N-07	TCGA-H2-A422	0.012	0	0.289	0	0.145	0.123	0.198	0.2	0.089	0.235	0.185	0.043	0.033	0.057	0.103	0.244	0.077	0.274	0.245	0.132	0.214	0	0.117	0.061	0.709
THCA	TCGA-IM-A3EB-01A-11R-A206-07	TCGA-IM-A3EB	0	0	0.488	0.097	0.19	0.112	0.257	0.411	0.176	0.091	0.295	0.094	0.079	0.027	0.045	0.263	0.078	0.187	0.294	0.299	0.124	0.02	0.084	0.143	0.765
THCA	TCGA-IM-A3ED-01A-11R-A206-07	TCGA-IM-A3ED	0	0	0.442	0.032	0.197	0.092	0.206	0.279	0.249	0.151	0.343	0.122	0.025	0.028	0.114	0.266	0.102	0.174	0.293	0.274	0.102	0.022	0.12	0.141	0.766
THCA	TCGA-IM-A3U2-01A-21R-A22L-07	TCGA-IM-A3U2	0	0.073	0.362	0.022	0.17	0.104	0.185	0.227	0.141	0.176	0.184	0.029	0.043	0.132	0.108	0.273	0.039	0.218	0.151	0.165	0.154	0.002	0.098	0.091	0.618
THCA	TCGA-IM-A3U3-01A-11R-A22L-07	TCGA-IM-A3U3	0	0.042	0.424	0.042	0.188	0.106	0.223	0.283	0.166	0.162	0.2	0.044	0.054	0.094	0.105	0.248	0.058	0.23	0.201	0.269	0.136	0	0.119	0.128	0.723
THCA	TCGA-IM-A41Y-01A-11R-A23W-07	TCGA-IM-A41Y	0	0.062	0.357	0.005	0.093	0.06	0.083	0.229	0.025	0.236	0.173	0.022	0.001	0.106	0.122	0.182	0.039	0.239	0.185	0.173	0.212	0	0.067	0.063	0.602
THCA	TCGA-IM-A420-01A-11R-A23N-07	TCGA-IM-A420	0	0	0.451	0.09	0.192	0.074	0.178	0.391	0.257	0.101	0.411	0.1	0.066	0.017	0.09	0.21	0.092	0.186	0.257	0.307	0.105	0.043	0.137	0.183	0.769
THCA	TCGA-IM-A4EB-01A-11R-A250-07	TCGA-IM-A4EB	0	0.028	0.432	0.062	0.173	0.103	0.189	0.351	0.257	0.109	0.451	0.09	0.058	0.024	0.115	0.235	0.094	0.217	0.213	0.329	0.07	0.042	0.133	0.196	0.774
THCA	TCGA-J8-A3NZ-01A-11R-A21D-07	TCGA-J8-A3NZ	0	0.043	0.4	0	0.171	0.093	0.258	0.28	0.158	0.148	0.285	0.069	0.054	0.072	0.11	0.272	0.048	0.203	0.248	0.194	0.136	0.043	0.121	0.119	0.697
THCA	TCGA-J8-A3O1-01A-11R-A21D-07	TCGA-J8-A3O1	0	0.039	0.262	0	0.001	0.082	0.069	0.173	0.199	0.227	0.094	0.033	0.025	0.019	0.114	0.252	0.084	0.262	0.258	0.155	0.228	0	0	0.059	0.675
THCA	TCGA-J8-A3O2-01A-11R-A23N-07	TCGA-J8-A3O2	0	0.016	0.392	0	0.174	0.079	0.234	0.213	0.314	0.216	0.393	0.11	0.009	0.062	0.114	0.196	0.142	0.168	0.175	0.291	0.117	0.043	0.156	0.144	0.722
THCA	TCGA-J8-A3O2-06A-11R-A23N-07	TCGA-J8-A3O2	0	0	0.388	0	0.155	0.112	0.192	0.216	0.19	0.216	0.223	0.02	0.067	0.072	0.137	0.226	0.041	0.201	0.193	0.214	0.165	0.064	0.117	0.127	0.668
THCA	TCGA-J8-A3YE-01A-12R-A23N-07	TCGA-J8-A3YE	0	0.067	0.357	0	0.061	0.065	0.146	0.259	0.236	0.178	0.194	0.023	0.064	0.019	0.151	0.109	0.059	0.201	0.137	0.242	0.189	0.006	0.086	0.097	0.583
THCA	TCGA-J8-A3YG-01A-11R-A22U-07	TCGA-J8-A3YG	0	0.045	0.368	0	0.18	0.111	0.291	0.28	0.178	0.178	0.315	0.049	0.045	0.085	0.108	0.26	0.041	0.238	0.278	0.202	0.135	0	0.159	0.099	0.735
THCA	TCGA-J8-A3YH-01A-11R-A22U-07	TCGA-J8-A3YH	0	0.068	0.319	0.037	0.091	0.04	0.093	0.215	0.24	0.185	0.114	0	0.019	0.118	0.177	0.203	0.035	0.202	0.205	0.208	0.183	0.029	0.124	0.114	0.662
THCA	TCGA-J8-A3YH-06A-11R-A23N-07	TCGA-J8-A3YH	0	0	0.435	0.028	0.175	0.06	0.176	0.258	0.199	0.149	0.389	0.127	0.006	0.094	0.181	0.207	0.098	0.129	0.224	0.286	0.12	0.034	0.186	0.177	0.743
THCA	TCGA-J8-A4HW-01A-11R-A250-07	TCGA-J8-A4HW	0.003	0.097	0.239	0.051	0.11	0	0	0.136	0	0.261	0.091	0.052	0	0.018	0.11	0.241	0.063	0.232	0.153	0.151	0.22	0.015	0.114	0.023	0.623
THCA	TCGA-J8-A4HW-06A-11R-A250-07	TCGA-J8-A4HW	0	0	0.39	0.024	0.201	0.084	0.278	0.253	0.214	0.138	0.417	0.159	0	0.095	0.123	0.248	0.169	0.156	0.208	0.3	0.083	0.035	0.186	0.204	0.809
THCA	TCGA-J8-A4HY-01A-11R-A250-07	TCGA-J8-A4HY	0	0.028	0.42	0.032	0.13	0.077	0.145	0.295	0.215	0.175	0.216	0.025	0.071	0.077	0.147	0.2	0.031	0.19	0.202	0.252	0.146	0.058	0.136	0.142	0.675
THCA	TCGA-KS-A41I-01A-11R-A23N-07	TCGA-KS-A41I	0	0.037	0.427	0.054	0.142	0.045	0.148	0.273	0.295	0.106	0.335	0	0.055	0.119	0.178	0.167	0.077	0.214	0.27	0.337	0.12	0.026	0.177	0.123	0.772
THCA	TCGA-KS-A41I-11A-11R-A23N-07	TCGA-KS-A41I	0	0	0.419	0.096	0.238	0.05	0.252	0.359	0.244	0.072	0.511	0.155	0.023	0.013	0.085	0.128	0.239	0.001	0.126	0.331	0.045	0.052	0.2	0.196	0.659
THCA	TCGA-KS-A41J-11A-12R-A23N-07	TCGA-KS-A41J	0	0.007	0.367	0.065	0.182	0.049	0.193	0.342	0.209	0.136	0.426	0.111	0.095	0.011	0.105	0.154	0.1	0.117	0.162	0.231	0.132	0.066	0.177	0.144	0.633
THCA	TCGA-KS-A41L-11A-11R-A23N-07	TCGA-KS-A41L	0	0.026	0.333	0.013	0.111	0.055	0.172	0.278	0.286	0.178	0.377	0.076	0.072	0.077	0.127	0.119	0.07	0.129	0.103	0.275	0.164	0.06	0.161	0.144	0.606
THCA	TCGA-KS-A4I1-01A-11R-A250-07	TCGA-KS-A4I1	0	0.044	0.384	0	0.081	0.075	0.147	0.259	0.302	0.143	0.303	0	0.063	0.113	0.16	0.134	0.031	0.171	0.157	0.353	0.153	0.102	0.15	0.181	0.692
THCA	TCGA-KS-A4I7-01A-11R-A250-07	TCGA-KS-A4I7	0	0	0.434	0.062	0.161	0.065	0.152	0.29	0.233	0.153	0.336	0	0.076	0.08	0.191	0.226	0.024	0.142	0.185	0.309	0.129	0.031	0.171	0.152	0.696
THCA	TCGA-KS-A4I9-01A-11R-A250-07	TCGA-KS-A4I9	0	0.067	0.437	0.039	0.198	0.112	0.257	0.288	0.007	0.187	0.192	0.015	0.026	0.091	0.102	0.319	0.059	0.245	0.254	0.237	0.137	0	0.125	0.051	0.742
THCA	TCGA-KS-A4IB-01A-11R-A250-07	TCGA-KS-A4IB	0	0.027	0.405	0.012	0.152	0.027	0.04	0.238	0.139	0.206	0.098	0.036	0.017	0.065	0.126	0.202	0.086	0.2	0.228	0.15	0.203	0	0.141	0.055	0.658
THCA	TCGA-KS-A4ID-01A-11R-A250-07	TCGA-KS-A4ID	0	0	0.457	0.105	0.191	0.035	0.147	0.386	0.268	0.097	0.404	0.088	0.06	0.021	0.161	0.203	0.12	0.163	0.288	0.319	0.078	0.059	0.146	0.181	0.779
THCA	TCGA-L6-A4EQ-01A-11R-A250-07	TCGA-L6-A4EQ	0	0.051	0.376	0.055	0.1	0.089	0.113	0.231	0.139	0.18	0.164	0	0.033	0.073	0.168	0.195	0.043	0.209	0.176	0.293	0.182	0.051	0.122	0.138	0.707
THCA	TCGA-L6-A4ET-01A-11R-A250-07	TCGA-L6-A4ET	0	0.093	0.321	0.008	0	0.002	0.025	0.258	0.076	0.201	0.18	0.005	0.016	0.072	0.153	0.141	0.091	0.133	0.097	0.285	0.208	0.085	0.082	0.145	0.615
THCA	TCGA-L6-A4EU-01A-11R-A250-07	TCGA-L6-A4EU	0	0.03	0.402	0.057	0.174	0.109	0.203	0.239	0.188	0.149	0.248	0.011	0.055	0.122	0.14	0.311	0.039	0.259	0.242	0.28	0.125	0.008	0.105	0.116	0.767
THCA	TCGA-MK-A4N6-01A-11R-A250-07	TCGA-MK-A4N6	0	0.008	0.418	0.017	0.183	0.108	0.284	0.273	0.222	0.185	0.286	0.097	0.021	0.052	0.07	0.269	0.044	0.281	0.299	0.192	0.132	0.042	0.115	0.101	0.745
THCA	TCGA-MK-A4N9-01A-11R-A250-07	TCGA-MK-A4N9	0	0.036	0.401	0.008	0.056	0.041	0.138	0.249	0.134	0.17	0.329	0.023	0.018	0.142	0.173	0.13	0.024	0.173	0.098	0.22	0.146	0.128	0.126	0.149	0.554
THCA	TCGA-MK-A84Z-01A-11R-A39I-07	TCGA-MK-A84Z	0	0.063	0.321	0.079	0.053	0.053	0.118	0.212	0.225	0.13	0.181	0.015	0.021	0.038	0.228	0.055	0.058	0.166	0.109	0.263	0.207	0.053	0.116	0.093	0.555
THCA	TCGA-QD-A8IV-01A-11R-A39I-07	TCGA-QD-A8IV	0	0.019	0.359	0.022	0.084	0.069	0.156	0.198	0.306	0.178	0.213	0.008	0.033	0	0.205	0.14	0.128	0.149	0.169	0.226	0.176	0.099	0.109	0.166	0.657

## Sheet: Supplementary Table3
Supplementary Table 3: Identification of nine gene modules and their constituent genes using WGCNA.
Gene	dynamicModule	mergeModule
A4GALT	turquoise	blue
AAAS	red	green
ABCA7	red	green
ABCC1	blue	blue
ABHD11-AS1	blue	blue
ABI3BP	blue	blue
ABLIM1	blue	blue
ABO	turquoise	blue
ABTB1	red	green
ABTB2	brown	brown
AC005083.1	pink	pink
AC006126.4	black	black
AC009237.8	turquoise	blue
AC078899.3	yellow	yellow
ACADL	blue	blue
ACADVL	red	green
ACBD7	brown	brown
ACCS	green	green
ACIN1	turquoise	blue
ACKR1	purple	purple
ACKR3	yellow	yellow
ACOT7	brown	brown
ACP5	magenta	magenta
ACSF2	yellow	yellow
ACSS1	yellow	yellow
ACTA2	black	black
ACTG1	blue	blue
ACVR1	brown	brown
ACVRL1	black	black
ADAMTS1	purple	purple
ADCY6	blue	blue
ADD3	blue	blue
ADGRA2	black	black
ADGRA3	yellow	yellow
ADK	pink	pink
ADM2	yellow	yellow
ADORA1	pink	pink
AEBP1	purple	purple
AFAP1L1	black	black
AGAP3	turquoise	blue
AGER	turquoise	blue
AGR2	turquoise	blue
AGT	black	black
AHNAK2	brown	brown
AIF1L	blue	blue
AK1	red	green
AKAP12	blue	blue
AKAP17A	green	green
AKAP8L	red	green
ALDH1A1	yellow	yellow
ALDH1A3	brown	brown
ALDH3B1	brown	brown
ALOX15B	brown	brown
ALOX5	brown	brown
ALOX5AP	magenta	magenta
ALS2CL	green	green
AMIGO2	blue	blue
AMOT	brown	brown
AMPD2	blue	blue
AMT	green	green
ANAPC2	red	green
ANGPTL1	blue	blue
ANKRA2	turquoise	blue
ANKRD10	green	green
ANKRD10-IT1	green	green
ANKZF1	green	green
ANPEP	brown	brown
ANTXR1	blue	blue
ANXA1	pink	pink
ANXA2P2	brown	brown
AOC3	black	black
AP1G2	green	green
AP1M2	red	green
AP1S1	red	green
AP2A2	blue	blue
APBB2	blue	blue
APBB3	green	green
APLP2	pink	pink
APOC1	red	green
APOD	purple	purple
APOE	red	green
APOL3	magenta	magenta
AQP5	turquoise	blue
ARAP2	blue	blue
ARAP3	black	black
ARFGAP1	red	green
ARGLU1	green	green
ARHGAP21	blue	blue
ARHGAP24	yellow	yellow
ARHGAP36	blue	blue
ARHGAP4	magenta	magenta
ARHGAP6	blue	blue
ARHGEF1	magenta	magenta
ARHGEF10	blue	blue
ARHGEF10L	yellow	yellow
ARHGEF15	black	black
ARHGEF17	blue	blue
ARHGEF7	turquoise	blue
ARID5A	magenta	magenta
ARMCX3	pink	pink
ARMCX6	pink	pink
ARRDC1-AS1	red	green
ARRDC4	turquoise	blue
ASF1B	turquoise	blue
ASMTL-AS1	green	green
ASNS	blue	blue
ASXL1	blue	blue
ATAT1	green	green
ATG16L2	green	green
ATG4B	red	green
ATN1	turquoise	blue
ATOH8	blue	blue
ATP10D	blue	blue
ATP2A3	magenta	magenta
ATP8A1	blue	blue
ATP8B2	blue	blue
ATXN2L	blue	blue
AXIN2	turquoise	blue
B3GAT1	blue	blue
B3GNT3	brown	brown
B3GNT7	turquoise	blue
B3GNT8	red	green
BAHCC1	turquoise	blue
BASP1	brown	brown
BAZ2A	blue	blue
BBC3	red	green
BBOX1	red	green
BBS4	turquoise	blue
BCAM	turquoise	blue
BCAS4	brown	brown
BCL2L11	blue	blue
BCL3	brown	brown
BCL6	blue	blue
BCS1L	red	green
BEX1	turquoise	blue
BHLHE41	pink	pink
BHMT2	turquoise	blue
BID	pink	pink
BIRC7	turquoise	blue
BOP1	red	green
BRD8	turquoise	blue
BRICD5	red	green
BRINP1	pink	pink
BTAF1	turquoise	blue
BTBD11	yellow	yellow
BTBD19	turquoise	blue
BTNL9	black	black
C11orf74	yellow	yellow
C11orf80	brown	brown
C11orf96	purple	purple
C15orf48	black	black
C19orf33	blue	blue
C19orf71	turquoise	blue
C1orf116	brown	brown
C1QL1	pink	pink
C1QTNF1	black	black
C1R	purple	purple
C1S	purple	purple
C4orf48	red	green
C6orf136	yellow	yellow
C7	purple	purple
C9orf72	turquoise	blue
CA12	turquoise	blue
CA4	black	black
CABIN1	blue	blue
CALCOCO2	blue	blue
CALHM2	black	black
CAMK2G	blue	blue
CAMK2N1	pink	pink
CBLN1	brown	brown
CCDC130	red	green
CCDC146	turquoise	blue
CCDC3	black	black
CCDC69	black	black
CCDC84	green	green
CCDC93	blue	blue
CCL13	brown	brown
CCL17	purple	purple
CCL18	magenta	magenta
CCL19	magenta	magenta
CCL21	magenta	magenta
CCL28	blue	blue
CCL3	magenta	magenta
CCM2L	black	black
CCND1	brown	brown
CCND2	blue	blue
CCNL1	turquoise	blue
CCNL2	green	green
CD164L2	yellow	yellow
CD207	purple	purple
CD248	black	black
CD302	blue	blue
CD34	black	black
CD36	black	black
CD44	turquoise	blue
CD52	magenta	magenta
CD55	brown	brown
CD63	red	green
CD74	magenta	magenta
CD82	pink	pink
CD83	magenta	magenta
CDADC1	yellow	yellow
CDC25B	brown	brown
CDH1	blue	blue
CDH13	black	black
CDH2	blue	blue
CDH24	green	green
CDH3	pink	pink
CDH4	pink	pink
CDH5	black	black
CDH6	brown	brown
CDK10	red	green
CDK5RAP3	red	green
CDKN1A	brown	brown
CDKN2B	purple	purple
CDON	yellow	yellow
CDT1	turquoise	blue
CEACAM6	brown	brown
CEBPD	red	green
CENPT	red	green
CEP95	green	green
CES1	yellow	yellow
CES4A	green	green
CFB	magenta	magenta
CFD	purple	purple
CFH	brown	brown
CFI	brown	brown
CFLAR	blue	blue
CHCHD10	brown	brown
CHD3	blue	blue
CHI3L1	turquoise	blue
CHI3L2	magenta	magenta
CHIT1	magenta	magenta
CHKA	green	green
CHST2	pink	pink
CITED1	pink	pink
CKLF	blue	blue
CKS2	turquoise	blue
CLASRP	red	green
CLCN6	turquoise	blue
CLCNKB	yellow	yellow
CLDN1	brown	brown
CLDN10	brown	brown
CLDN16	brown	brown
CLDN2	pink	pink
CLDN4	brown	brown
CLDN5	black	black
CLDN7	brown	brown
CLDN9	pink	pink
CLK1	green	green
CLK2	green	green
CLK4	green	green
CLU	pink	pink
CLUH	blue	blue
CLUHP3	turquoise	blue
CMAHP	turquoise	blue
CMTM6	brown	brown
CNFN	blue	blue
CNN1	black	black
CNOT3	turquoise	blue
COL12A1	purple	purple
COL13A1	green	green
COL16A1	purple	purple
COL18A1	black	black
COL23A1	yellow	yellow
COL4A3	turquoise	blue
COL4A5	turquoise	blue
COL5A3	purple	purple
COL6A1	purple	purple
COL6A2	purple	purple
COL6A3	purple	purple
COL8A1	brown	brown
COL8A2	brown	brown
COL9A2	turquoise	blue
COLCA2	turquoise	blue
COLGALT1	purple	purple
COPZ2	yellow	yellow
CORO2A	pink	pink
CORO6	green	green
CPSF1	turquoise	blue
CPSF7	turquoise	blue
CPXM1	yellow	yellow
CPXM2	purple	purple
CRABP1	yellow	yellow
CRABP2	yellow	yellow
CREBZF	turquoise	blue
CRELD2	yellow	yellow
CRISPLD2	purple	purple
CROCC	green	green
CROCCP2	turquoise	blue
CRYAB	yellow	yellow
CSAD	green	green
CSF2	purple	purple
CSGALNACT1	yellow	yellow
CSRP2	turquoise	blue
CST6	red	green
CTC1	blue	blue
CTSB	red	green
CTSC	brown	brown
CTSD	brown	brown
CTSF	turquoise	blue
CTSH	pink	pink
CTSK	purple	purple
CTSS	magenta	magenta
CTXN1	pink	pink
CUL9	blue	blue
CWC25	turquoise	blue
CXADR	blue	blue
CXCL10	magenta	magenta
CXCL12	purple	purple
CXCL16	magenta	magenta
CXCL17	turquoise	blue
CXXC1	red	green
CXXC5	pink	pink
CYGB	black	black
CYP1B1	pink	pink
CYP2S1	brown	brown
CYSLTR2	blue	blue
CYTH3	blue	blue
D2HGDH	red	green
DAAM2	black	black
DAB2	purple	purple
DAPK1	blue	blue
DAPK2	brown	brown
DAPL1	blue	blue
DCAF8	turquoise	blue
DCN	purple	purple
DCSTAMP	pink	pink
DCUN1D4	turquoise	blue
DDAH1	blue	blue
DDR2	brown	brown
DDX17	turquoise	blue
DDX39A	magenta	magenta
DENND4B	turquoise	blue
DEPDC1B	black	black
DEPTOR	yellow	yellow
DGCR8	blue	blue
DGKD	turquoise	blue
DHPS	red	green
DHRS3	pink	pink
DHX16	blue	blue
DHX38	blue	blue
DICER1	blue	blue
DIO1	yellow	yellow
DIRAS3	pink	pink
DLL1	black	black
DMPK	red	green
DMTF1	green	green
DNASE1L3	black	black
DOCK5	turquoise	blue
DOCK6	turquoise	blue
DOK7	pink	pink
DPH1	turquoise	blue
DPH2	blue	blue
DPH7	red	green
DPP4	brown	brown
DPT	purple	purple
DPYSL2	purple	purple
DSC2	purple	purple
DSG2	brown	brown
DSP	brown	brown
DTX3	red	green
DTX4	brown	brown
DUS3L	red	green
DUSP4	blue	blue
DUSP5	brown	brown
DUSP6	brown	brown
DVL3	blue	blue
DXO	red	green
DYNC1LI2	blue	blue
E2F1	turquoise	blue
E2F4	turquoise	blue
EBF4	yellow	yellow
EBI3	magenta	magenta
ECE1	pink	pink
ECHDC2	red	green
ECSCR	black	black
EDC4	blue	blue
EDN3	turquoise	blue
EDNRB	black	black
EEF1A1P5	pink	pink
EEF1A1P6	pink	pink
EEF1A1P9	blue	blue
EFCAB13	green	green
EFEMP1	blue	blue
EFHC1	green	green
EFHD1	blue	blue
EFHD2	red	green
EFS	green	green
EGFL7	black	black
EGR2	blue	blue
EIF2B5	turquoise	blue
ELF3	brown	brown
ELL2	blue	blue
ELMO1	yellow	yellow
ELN	purple	purple
EMCN	black	black
EMILIN1	purple	purple
EMILIN2	pink	pink
EML3	turquoise	blue
ENDOD1	brown	brown
ENG	black	black
ENGASE	green	green
ENKD1	red	green
ENOSF1	green	green
ENTPD1	blue	blue
ENTPD4	blue	blue
ENTPD6	turquoise	blue
EPAS1	black	black
EPB41L2	blue	blue
EPHA10	pink	pink
EPHB3	brown	brown
EPHB4	black	black
EPHX1	yellow	yellow
EPHX4	brown	brown
EPOR	green	green
EPS8L2	turquoise	blue
ERBB3	brown	brown
ERG	black	black
ERP27	brown	brown
ESM1	black	black
ESPN	pink	pink
ESRP2	blue	blue
ETHE1	brown	brown
ETNK2	pink	pink
ETS2	purple	purple
ETV4	turquoise	blue
ETV5	blue	blue
EVA1A	brown	brown
EVA1B	red	green
EVL	magenta	magenta
EXOC3L1	black	black
EXOC3L2	black	black
EYA2	yellow	yellow
EZH1	turquoise	blue
F13A1	purple	purple
F2RL3	blue	blue
F3	blue	blue
FAAH	yellow	yellow
FABP4	black	black
FABP5	magenta	magenta
FAHD2A	yellow	yellow
FAM107A	turquoise	blue
FAM110D	black	black
FAM160A2	green	green
FAM160B2	turquoise	blue
FAM167A	yellow	yellow
FAM171A2	turquoise	blue
FAM189A2	turquoise	blue
FAM193B	red	green
FAM20A	brown	brown
FAM219A	black	black
FAM3C2	brown	brown
FAN1	blue	blue
FASN	blue	blue
FASTK	red	green
FAXDC2	yellow	yellow
FBLN1	purple	purple
FBLN2	purple	purple
FBLN5	black	black
FBN1	blue	blue
FBXL6	red	green
FBXO2	pink	pink
FBXO9	turquoise	blue
FCER1A	purple	purple
FCGBP	yellow	yellow
FCGR3A	magenta	magenta
FCHSD1	turquoise	blue
FCN3	black	black
FES	turquoise	blue
FGF1	black	black
FGFR1	blue	blue
FGL2	turquoise	blue
FHL1	yellow	yellow
FHL2	yellow	yellow
FIBIN	blue	blue
FILIP1L	purple	purple
FKBP5	blue	blue
FLCN	blue	blue
FLRT3	blue	blue
FLT4	black	black
FLYWCH1	turquoise	blue
FMOD	yellow	yellow
FN1	brown	brown
FNBP4	green	green
FNDC4	brown	brown
FOSB	blue	blue
FOXQ1	brown	brown
FRMD3	blue	blue
FSTL1	purple	purple
FTH1P20	turquoise	blue
FTH1P7	green	green
FTH1P8	green	green
FUBP1	blue	blue
FUCA1	brown	brown
FXYD5	red	green
FXYD6	yellow	yellow
FZD4	black	black
FZD8	yellow	yellow
GABBR1	green	green
GABBR2	pink	pink
GABRB2	brown	brown
GABRD	black	black
GADD45B	blue	blue
GADD45G	yellow	yellow
GALE	pink	pink
GALNT7	pink	pink
GALT	red	green
GAP43	pink	pink
GBA2	turquoise	blue
GBP2	magenta	magenta
GBP3	brown	brown
GDF15	turquoise	blue
GDI1	turquoise	blue
GEM	purple	purple
GGA1	turquoise	blue
GGA3	blue	blue
GGCT	pink	pink
GGT6	black	black
GGT7	turquoise	blue
GIGYF1	green	green
GIMAP8	black	black
GJB3	pink	pink
GLT1D1	blue	blue
GLT8D2	yellow	yellow
GNA14	yellow	yellow
GNAI1	yellow	yellow
GNG11	black	black
GOLGA8A	green	green
GOLGA8B	green	green
GOLT1A	red	green
GON4L	blue	blue
GORASP1	blue	blue
GPR4	black	black
GPRASP1	turquoise	blue
GPX1	blue	blue
GPX3	yellow	yellow
GRASP	black	black
GRB10	black	black
GRB7	brown	brown
GRHL3	brown	brown
GRK5	blue	blue
GSDMB	green	green
GSTM2	green	green
GSTT2B	turquoise	blue
GTPBP2	turquoise	blue
GYPC	magenta	magenta
HACD3	blue	blue
HBA2	blue	blue
HBB	blue	blue
HCG22	brown	brown
HDAC6	turquoise	blue
HDAC7	turquoise	blue
HECTD4	turquoise	blue
HERC2P2	green	green
HES6	red	green
HEY2	blue	blue
HEYL	black	black
HGD	yellow	yellow
HID1	turquoise	blue
HIP1R	turquoise	blue
HK2	blue	blue
HLA-DMB	magenta	magenta
HLA-DPA1	magenta	magenta
HLA-DPB1	magenta	magenta
HLA-DQA1	magenta	magenta
HLA-DQA2	magenta	magenta
HLA-DQB1	magenta	magenta
HLA-DQB2	magenta	magenta
HLA-DRA	magenta	magenta
HLA-DRB5	magenta	magenta
HLA-DRB6	magenta	magenta
HLA-G	brown	brown
HLA-H	magenta	magenta
HLA-J	magenta	magenta
HLF	yellow	yellow
HMGA1	brown	brown
HMGA2	blue	blue
HNRNPA1P27	blue	blue
HNRNPCP2	blue	blue
HNRNPH1	turquoise	blue
HOOK2	turquoise	blue
HPCAL4	pink	pink
HPN	pink	pink
HRK	blue	blue
HSD11B2	yellow	yellow
HSPA12A	blue	blue
HSPA12B	black	black
HSPA7	magenta	magenta
HSPB11	yellow	yellow
HSPB1P1	red	green
HSPB6	black	black
HSPB7	yellow	yellow
HSPB8	turquoise	blue
HSPG2	black	black
HTRA3	purple	purple
ICAM1	brown	brown
ICAM5	pink	pink
ID3	yellow	yellow
IDS	brown	brown
IDUA	red	green
IFIT2	brown	brown
IFITM1	magenta	magenta
IFITM2	magenta	magenta
IFITM3	magenta	magenta
IFNWP19	blue	blue
IFRD1	turquoise	blue
IFT140	turquoise	blue
IFT172	turquoise	blue
IGF2	grey	grey
IGFBP6	red	green
IGFBP7	black	black
IGFL2	turquoise	blue
IGFN1	green	green
IGHA1	magenta	magenta
IGHA2	magenta	magenta
IGHG1	magenta	magenta
IGHG2	magenta	magenta
IGHG3	magenta	magenta
IGHGP	magenta	magenta
IGHM	magenta	magenta
IGHV3-23	magenta	magenta
IGHV3-30	magenta	magenta
IGHV3-33	magenta	magenta
IGKC	magenta	magenta
IGKV1-9	magenta	magenta
IGKV3-11	magenta	magenta
IGKV3-15	magenta	magenta
IGKV3-20	magenta	magenta
IGKV4-1	magenta	magenta
IGLC2	magenta	magenta
IGLC3	magenta	magenta
IGLV1-40	magenta	magenta
IGLV1-44	magenta	magenta
IGLV1-47	magenta	magenta
IGLV2-11	magenta	magenta
IGLV2-23	magenta	magenta
IGSF1	blue	blue
IKBKB	turquoise	blue
IKZF3	magenta	magenta
IL11RA	turquoise	blue
IL18	brown	brown
IL1R1	purple	purple
IL1RAP	brown	brown
IL1RN	brown	brown
IL32	magenta	magenta
IL33	purple	purple
IL4I1	magenta	magenta
ILDR1	blue	blue
IMPA1	blue	blue
IMPA2	yellow	yellow
ING5	turquoise	blue
INHBB	pink	pink
INMT	pink	pink
INPP5E	green	green
INPP5J	yellow	yellow
INPPL1	turquoise	blue
INTS3	turquoise	blue
IQGAP2	yellow	yellow
IRF7	magenta	magenta
IRS1	turquoise	blue
ISG15	magenta	magenta
ISM1	yellow	yellow
ITGA1	black	black
ITGA2	brown	brown
ITGA3	brown	brown
ITGA5	black	black
ITGA7	turquoise	blue
ITGB2	magenta	magenta
ITGB4	purple	purple
ITM2A	black	black
ITPR1	yellow	yellow
IVD	yellow	yellow
IYD	yellow	yellow
JAG1	blue	blue
JAM2	black	black
JAM3	black	black
JCHAIN	magenta	magenta
KANK3	black	black
KANSL1L	blue	blue
KANSL3	blue	blue
KAT2A	green	green
KCNAB1	yellow	yellow
KCNC3	turquoise	blue
KCNE4	black	black
KCNIP3	yellow	yellow
KCNJ15	blue	blue
KCNJ2	pink	pink
KCNJ8	black	black
KCNK1	blue	blue
KCNN4	brown	brown
KCNQ3	brown	brown
KCTD14	blue	blue
KCTD15	turquoise	blue
KDELR3	brown	brown
KDM4B	turquoise	blue
KDM6B	blue	blue
KIAA0556	blue	blue
KIAA0895L	green	green
KIAA1324L	blue	blue
KIF12	red	green
KIFC2	green	green
KIFC3	turquoise	blue
KIT	yellow	yellow
KIZ	turquoise	blue
KLF13	blue	blue
KLF2	black	black
KLF4	blue	blue
KLF9	blue	blue
KLHDC7B	blue	blue
KLHDC8A	turquoise	blue
KLK10	pink	pink
KLK11	pink	pink
KLK7	pink	pink
KMT2B	blue	blue
KMT2D	blue	blue
KMT2E-AS1	red	green
KNSTRN	yellow	yellow
KRT17	purple	purple
KRT18	pink	pink
KRT19	brown	brown
KRT80	brown	brown
LAD1	pink	pink
LAGE3	red	green
LAMA5	blue	blue
LAMB2	blue	blue
LAMB3	brown	brown
LAMC2	purple	purple
LAMP3	blue	blue
LAMP5	pink	pink
LAYN	yellow	yellow
LBR	purple	purple
LCAT	red	green
LCN2	turquoise	blue
LCP1	magenta	magenta
LDB2	black	black
LDHD	yellow	yellow
LEMD1	brown	brown
LENG8	green	green
LGALS3	brown	brown
LGI3	yellow	yellow
LIFR	yellow	yellow
LIMK2	blue	blue
LIMS2	black	black
LINC00106	green	green
LINC00205	turquoise	blue
LINC00958	blue	blue
LINC01089	red	green
LINC01176	green	green
LINC01278	turquoise	blue
LINC01315	red	green
LIPG	turquoise	blue
LIPH	brown	brown
LMBR1L	green	green
LMF2	red	green
LMO3	turquoise	blue
LMOD1	yellow	yellow
LONRF1	blue	blue
LONRF2	pink	pink
LONRF3	turquoise	blue
LPAR1	purple	purple
LPAR2	red	green
LPAR5	pink	pink
LPIN3	green	green
LRCH4	turquoise	blue
LRG1	brown	brown
LRIG1	yellow	yellow
LRP1	purple	purple
LRP2	yellow	yellow
LRP4	blue	blue
LRP8	blue	blue
LRRC14	turquoise	blue
LRRC32	black	black
LRRC45	red	green
LRRC75A	blue	blue
LRRC75B	red	green
LRRK2	turquoise	blue
LSR	pink	pink
LSS	blue	blue
LST1	magenta	magenta
LTB	magenta	magenta
LUC7L	green	green
LUC7L3	green	green
LUM	purple	purple
LY6E	pink	pink
LY86	magenta	magenta
LYZ	magenta	magenta
LZTR1	turquoise	blue
MACC1	brown	brown
MADD	blue	blue
MAFK	turquoise	blue
MAGI2-AS3	blue	blue
MALAT1	green	green
MALL	blue	blue
MAN1A1	purple	purple
MAN2A2	blue	blue
MAN2C1	turquoise	blue
MANEAL	blue	blue
MAOB	yellow	yellow
MAP1B	black	black
MAP1LC3A	yellow	yellow
MAP3K3	blue	blue
MAP3K4	blue	blue
MAP3K6	brown	brown
MAPK11	black	black
MAPK15	red	green
MAPK8IP3	green	green
MAPKBP1	turquoise	blue
MAPRE3	turquoise	blue
MARCO	magenta	magenta
MAT2A	turquoise	blue
MATN2	yellow	yellow
MAU2	blue	blue
MBD1	blue	blue
MBD6	turquoise	blue
MCM3AP	blue	blue
MDC1	blue	blue
MDK	pink	pink
MDM4	green	green
ME1	yellow	yellow
MED12	blue	blue
MED13L	blue	blue
MED23	blue	blue
MED24	blue	blue
MEDAG	brown	brown
MET	brown	brown
METTL17	red	green
METTL3	green	green
METTL7B	pink	pink
MFAP2	turquoise	blue
MFAP4	purple	purple
MFNG	magenta	magenta
MGAT3	brown	brown
MGLL	purple	purple
MGP	purple	purple
MIB2	red	green
MICAL1	magenta	magenta
MICALL2	red	green
MINK1	blue	blue
MIOX	yellow	yellow
MIR181A2HG	green	green
MIR22HG	blue	blue
MIR31HG	blue	blue
MISP	brown	brown
MLLT6	turquoise	blue
MLPH	black	black
MLXIP	blue	blue
MLXIPL	pink	pink
MMP2	purple	purple
MMP7	turquoise	blue
MMP9	magenta	magenta
MOCS1	black	black
MON2	blue	blue
MPZL2	brown	brown
MRC2	brown	brown
MRI1	turquoise	blue
MROH1	blue	blue
MRPL14	red	green
MRPL17	red	green
MSANTD2	green	green
MSL1	green	green
MSRB3	turquoise	blue
MST1	green	green
MT-ATP8	turquoise	blue
MT-CYB	turquoise	blue
MT-ND2	blue	blue
MT-ND4L	turquoise	blue
MT1F	yellow	yellow
MT1G	yellow	yellow
MT1H	yellow	yellow
MT1L	yellow	yellow
MT1M	yellow	yellow
MT1X	yellow	yellow
MT2P1	yellow	yellow
MTA1	green	green
MTERF2	turquoise	blue
MTERF4	turquoise	blue
MTHFD2	blue	blue
MTMR4	turquoise	blue
MTMR9LP	green	green
MTND2P28	turquoise	blue
MTND4P12	turquoise	blue
MUC21	brown	brown
MUS81	turquoise	blue
MUTYH	red	green
MYC	purple	purple
MYCT1	black	black
MYH10	blue	blue
MYH11	black	black
MYO15B	green	green
MYO1G	brown	brown
MYSM1	turquoise	blue
MZF1	red	green
NAA40	turquoise	blue
NAB2	pink	pink
NADK	blue	blue
NAPSB	magenta	magenta
NAT8L	blue	blue
NAT9	red	green
NBEAL2	turquoise	blue
NBPF15	blue	blue
NCAM1	yellow	yellow
NCKAP5L	turquoise	blue
NCMAP	turquoise	blue
NDOR1	blue	blue
NDRG1	blue	blue
NDRG2	turquoise	blue
NDUFV1	yellow	yellow
NEAT1	green	green
NECAB3	yellow	yellow
NEK9	blue	blue
NELL2	blue	blue
NEURL1B	black	black
NEURL4	turquoise	blue
NFAT5	blue	blue
NFATC2IP	turquoise	blue
NFATC4	red	green
NFE2L3	brown	brown
NFIL3	purple	purple
NFKBIZ	turquoise	blue
NFRKB	blue	blue
NGEF	brown	brown
NGFR	pink	pink
NICN1	turquoise	blue
NID1	purple	purple
NINL	turquoise	blue
NIPAL3	blue	blue
NISCH	blue	blue
NKAIN4	turquoise	blue
NKTR	green	green
NLGN2	turquoise	blue
NMB	red	green
NMU	turquoise	blue
NNMT	purple	purple
NOP2	turquoise	blue
NOS3	black	black
NOTCH1	black	black
NOTCH4	black	black
NPC2	red	green
NPIPB15	red	green
NPR1	black	black
NPR3	yellow	yellow
NPTXR	brown	brown
NPY1R	brown	brown
NR1H3	red	green
NR2C1	green	green
NR2C2	blue	blue
NR2F1	brown	brown
NR2F1-AS1	brown	brown
NR2F2	black	black
NR4A1	blue	blue
NRBP2	green	green
NRCAM	pink	pink
NRP2	pink	pink
NSMCE4A	turquoise	blue
NSMF	turquoise	blue
NSUN5P1	red	green
NTN4	purple	purple
NUAK2	yellow	yellow
NUDT16	turquoise	blue
NUMBL	turquoise	blue
NUPR1	pink	pink
NXF1	turquoise	blue
OBSL1	red	green
OCIAD2	pink	pink
OGDHL	yellow	yellow
OGT	green	green
OLFM2	yellow	yellow
OLFML2B	purple	purple
OLR1	magenta	magenta
ORC2	blue	blue
ORMDL3	turquoise	blue
OSBPL1A	yellow	yellow
OSBPL3	blue	blue
OSBPL5	blue	blue
OSMR	brown	brown
OTOS	yellow	yellow
P4HA2	pink	pink
PABPC1L	green	green
PABPN1	red	green
PAFAH1B3	red	green
PALD1	blue	blue
PAN2	green	green
PANX2	red	green
PAPSS2	yellow	yellow
PARP6	green	green
PASK	green	green
PAWR	blue	blue
PAX8	turquoise	blue
PAXBP1	green	green
PBX2	turquoise	blue
PC	pink	pink
PCBP4	red	green
PCED1A	red	green
PCF11	turquoise	blue
PCGF3	green	green
PCOLCE	purple	purple
PCP4	pink	pink
PCSK1N	red	green
PCSK2	turquoise	blue
PDCL3P4	red	green
PDE2A	black	black
PDE4C	brown	brown
PDE5A	pink	pink
PDE7A	turquoise	blue
PDE8A	turquoise	blue
PDE9A	brown	brown
PDGFC	blue	blue
PDGFD	black	black
PDGFRB	black	black
PDLIM4	pink	pink
PDPR	turquoise	blue
PDZK1IP1	turquoise	blue
PEAR1	black	black
PEG10	brown	brown
PER1	turquoise	blue
PERP	brown	brown
PEX1	blue	blue
PFKFB2	yellow	yellow
PGF	yellow	yellow
PGS1	turquoise	blue
PHF11	turquoise	blue
PHKA2	turquoise	blue
PHLDA2	blue	blue
PHLDB1	blue	blue
PHYHIP	turquoise	blue
PHYKPL	green	green
PICK1	red	green
PIDD1	red	green
PIGG	blue	blue
PIM1	purple	purple
PIM3	purple	purple
PIR	turquoise	blue
PITRM1	blue	blue
PLA2G12B	blue	blue
PLA2G6	green	green
PLA2R1	yellow	yellow
PLAC9	black	black
PLAU	brown	brown
PLAUR	brown	brown
PLCD3	pink	pink
PLCG1	turquoise	blue
PLD2	blue	blue
PLEKHH1	turquoise	blue
PLEKHJ1	yellow	yellow
PLEKHN1	brown	brown
PLN	black	black
PLSCR4	blue	blue
PLVAP	black	black
PLXNA1	blue	blue
PLXNA3	turquoise	blue
PLXNB1	turquoise	blue
PLXNC1	pink	pink
PMAIP1	brown	brown
PMP22	turquoise	blue
PNISR	green	green
PNN	turquoise	blue
PNPLA2	turquoise	blue
PNPLA7	turquoise	blue
POFUT2	turquoise	blue
POGZ	turquoise	blue
POLG	blue	blue
POLI	turquoise	blue
POLM	green	green
POLR3E	blue	blue
PPARGC1A	yellow	yellow
PPFIBP1	blue	blue
PPIAP22	blue	blue
PPP1R12C	red	green
PPP1R13B	turquoise	blue
PPP1R1B	pink	pink
PPP2R5B	turquoise	blue
PPP6R2	turquoise	blue
PPWD1	turquoise	blue
PRDM1	blue	blue
PRDM16	turquoise	blue
PRELP	purple	purple
PRICKLE2	turquoise	blue
PRKG1	yellow	yellow
PRKX	blue	blue
PRMT9	blue	blue
PROS1	brown	brown
PRPF3	green	green
PRPF38B	turquoise	blue
PRPF39	green	green
PRPF4B	blue	blue
PRPSAP1	yellow	yellow
PRR15	pink	pink
PRR36	pink	pink
PRRX1	purple	purple
PRRX2	purple	purple
PRSS2	pink	pink
PRSS23	brown	brown
PRX	blue	blue
PSD3	pink	pink
PSMA3-AS1	green	green
PTCD3	turquoise	blue
PTCHD4	brown	brown
PTGDS	grey	grey
PTN	turquoise	blue
PTOV1-AS2	green	green
PTPRB	black	black
PTPRE	brown	brown
PTPRF	brown	brown
PTPRS	turquoise	blue
PWAR6	turquoise	blue
PYROXD2	turquoise	blue
QPCT	pink	pink
QTRT1	red	green
RAB17	yellow	yellow
RAB27A	pink	pink
RAB38	blue	blue
RAC2	magenta	magenta
RAD23B	pink	pink
RAD51-AS1	green	green
RAD52	turquoise	blue
RAD9A	red	green
RANBP10	turquoise	blue
RAP1GAP	yellow	yellow
RARB	turquoise	blue
RARRES2	red	green
RASD2	pink	pink
RASGRF1	pink	pink
RASIP1	black	black
RASL11A	black	black
RASL12	black	black
RASSF1	turquoise	blue
RASSF4	red	green
RBBP6	turquoise	blue
RBM17	turquoise	blue
RBM19	turquoise	blue
RBM25	turquoise	blue
RBM39	green	green
RBM4B	turquoise	blue
RBM5	green	green
RBM6	green	green
RBMS1	blue	blue
RCAN2	yellow	yellow
RCN3	purple	purple
REC8	green	green
RECQL5	red	green
REV1	blue	blue
REXO1	turquoise	blue
RGL2	green	green
RGL3	green	green
RGS16	yellow	yellow
RGS2	purple	purple
RGS5	black	black
RHNO1	blue	blue
RHOJ	black	black
RHOT2	red	green
RHPN1	red	green
RIC1	blue	blue
RIC3	green	green
RIC8B	turquoise	blue
RIMKLB	turquoise	blue
RIMS4	turquoise	blue
RINL	turquoise	blue
RIPK3	turquoise	blue
RMI2	pink	pink
RMST	green	green
RNF128	blue	blue
RNF19A	blue	blue
RNF213	blue	blue
RNF44	blue	blue
RNPC3	green	green
ROBO4	black	black
ROR2	yellow	yellow
RP1-167F1.2	turquoise	blue
RP11-258C19.7	green	green
RP11-268J15.5	green	green
RP11-60L3.1	pink	pink
RP11-658F2.8	green	green
RP11-65I12.1	turquoise	blue
RP11-69E11.4	yellow	yellow
RP11-701H24.7	blue	blue
RP3-331H24.7	green	green
RPL41	red	green
RPS20P14	red	green
RPS28P7	red	green
RPS2P5	brown	brown
RPS4X	pink	pink
RRAD	brown	brown
RSAD1	turquoise	blue
RSPO4	pink	pink
RSRP1	green	green
RTN4R	pink	pink
RUFY3	turquoise	blue
RUSC2	turquoise	blue
RXRB	turquoise	blue
RXRG	blue	blue
RYR1	pink	pink
S100A1	turquoise	blue
S100A11	yellow	yellow
S100A13	red	green
S100A2	purple	purple
S100A5	pink	pink
S100A6	blue	blue
S100A8	purple	purple
S100A9	purple	purple
S1PR1	black	black
SAFB2	turquoise	blue
SAMHD1	magenta	magenta
SASH1	blue	blue
SBF1	blue	blue
SBNO2	purple	purple
SCARF1	black	black
SCARF2	turquoise	blue
SCD5	blue	blue
SCEL	brown	brown
SCG5	blue	blue
SCN4A	turquoise	blue
SCN4B	black	black
SCNN1B	yellow	yellow
SCUBE3	yellow	yellow
SDC1	green	green
SDC4	pink	pink
SDHAP3	green	green
SDK1	pink	pink
SDR39U1	green	green
SECISBP2	blue	blue
SEL1L3	brown	brown
SELE	purple	purple
SELENBP1	turquoise	blue
SELPLG	magenta	magenta
SEMA3B	brown	brown
SENP7	turquoise	blue
SERINC2	brown	brown
SERPINA1	pink	pink
SERPINE1	purple	purple
SERPINF1	purple	purple
SERPING1	magenta	magenta
SETD1B	blue	blue
SETD5	blue	blue
SETDB1	blue	blue
SEZ6L2	brown	brown
SF1	blue	blue
SFN	purple	purple
SFRP2	purple	purple
SFRP4	purple	purple
SFTPB	turquoise	blue
SGK1	turquoise	blue
SGSM2	turquoise	blue
SGSM3	turquoise	blue
SH2B1	red	green
SH2D3C	black	black
SH2D4A	brown	brown
SH3BP5	blue	blue
SH3BP5-AS1	green	green
SH3D21	turquoise	blue
SH3PXD2A	purple	purple
SHANK3	black	black
SHC2	red	green
SHROOM4	pink	pink
SIDT2	blue	blue
SIN3B	turquoise	blue
SLA	yellow	yellow
SLC12A4	blue	blue
SLC12A7	blue	blue
SLC16A2	yellow	yellow
SLC16A5	turquoise	blue
SLC19A2	blue	blue
SLC1A1	yellow	yellow
SLC22A31	red	green
SLC25A25	blue	blue
SLC25A27	green	green
SLC25A28	red	green
SLC25A29	green	green
SLC25A36	turquoise	blue
SLC25A42	yellow	yellow
SLC25A47P1	brown	brown
SLC26A4	yellow	yellow
SLC26A4-AS1	yellow	yellow
SLC26A7	yellow	yellow
SLC27A2	blue	blue
SLC27A6	brown	brown
SLC30A2	green	green
SLC34A2	brown	brown
SLC35F2	brown	brown
SLC38A2	blue	blue
SLC38A5	blue	blue
SLC39A13	turquoise	blue
SLC39A14	yellow	yellow
SLC43A1	yellow	yellow
SLC43A3	blue	blue
SLC4A11	brown	brown
SLC4A4	yellow	yellow
SLC5A8	yellow	yellow
SLCO2A1	black	black
SLFN11	turquoise	blue
SLIT1	turquoise	blue
SLPI	turquoise	blue
SMAD9	yellow	yellow
SMARCC2	blue	blue
SMG1	blue	blue
SMIM1	red	green
SMIM10	black	black
SMIM10L2A	blue	blue
SMIM14	pink	pink
SMOC2	yellow	yellow
SMPD4	blue	blue
SMPDL3B	blue	blue
SMTN	black	black
SNAI1	yellow	yellow
SNAI2	purple	purple
SNED1	turquoise	blue
SNHG1	green	green
SNHG12	green	green
SNHG14	turquoise	blue
SNHG15	red	green
SNHG18	red	green
SNHG3	green	green
SNRK	blue	blue
SNRNP70	red	green
SNRPGP2	red	green
SNTA1	yellow	yellow
SOCS2	black	black
SOD3	yellow	yellow
SORBS2	yellow	yellow
SORCS2	blue	blue
SOWAHB	brown	brown
SOX13	blue	blue
SOX18	black	black
SOX4	brown	brown
SPAG9	blue	blue
SPARCL1	black	black
SPATA20	red	green
SPATS2L	pink	pink
SPG7	red	green
SPHK2	turquoise	blue
SPINK2	turquoise	blue
SPINT1	brown	brown
SPOCK2	brown	brown
SPP1	yellow	yellow
SPPL2B	red	green
SPRY2	blue	blue
SPSB1	purple	purple
SPTBN1	blue	blue
SPTBN2	brown	brown
SPX	yellow	yellow
SRCAP	blue	blue
SREK1	turquoise	blue
SRL	blue	blue
SRPX	purple	purple
SRRM1	blue	blue
SRRM2	blue	blue
SRRT	turquoise	blue
SRSF10	turquoise	blue
SRSF11	green	green
SRSF2	green	green
SRSF5	green	green
SRSF6	green	green
SSX1	blue	blue
ST14	brown	brown
ST6GALNAC5	brown	brown
STAB1	black	black
STAC	brown	brown
STARD13	yellow	yellow
STARD8	black	black
STAT1	magenta	magenta
STAT2	blue	blue
STC1	black	black
STEAP4	brown	brown
STK11IP	turquoise	blue
STK25	turquoise	blue
STK32A	blue	blue
STK36	green	green
STMN1	turquoise	blue
STON2	turquoise	blue
STRA6	pink	pink
STX11	blue	blue
STX16	green	green
SUGP2	turquoise	blue
SULT1C2	turquoise	blue
SULT2B1	brown	brown
SUN1	turquoise	blue
SUN2	blue	blue
SUPT7L	turquoise	blue
SUSD4	pink	pink
SYBU	yellow	yellow
SYDE1	black	black
SYNE1	yellow	yellow
SYNGR1	turquoise	blue
SYNM	black	black
SYPL2	yellow	yellow
SYT12	pink	pink
SYTL1	blue	blue
SYTL4	blue	blue
SYTL5	brown	brown
SZT2	blue	blue
TACC1	blue	blue
TACC2	yellow	yellow
TACSTD2	pink	pink
TAF1C	green	green
TAF6L	turquoise	blue
TAGLN	black	black
TAOK2	blue	blue
TAPT1	blue	blue
TARBP1	turquoise	blue
TARBP2	red	green
TAZ	red	green
TBC1D2	brown	brown
TBC1D4	turquoise	blue
TBCAP1	red	green
TBRG1	turquoise	blue
TBX2	black	black
TC2N	blue	blue
TCEAL2	yellow	yellow
TCERG1	turquoise	blue
TCERG1L	turquoise	blue
TCF4	black	black
TCF7L1	yellow	yellow
TCIRG1	red	green
TDRD10	green	green
TEAD2	turquoise	blue
TEAD4	yellow	yellow
TELO2	red	green
TENM1	green	green
TESC	red	green
TESK1	turquoise	blue
TFCP2L1	yellow	yellow
TFF3	yellow	yellow
TGFA	pink	pink
TGFB3	purple	purple
TGFBR1	pink	pink
TGFBR2	black	black
THAP9-AS1	turquoise	blue
THBD	purple	purple
THBS1	purple	purple
THBS2	purple	purple
THBS3	green	green
THRSP	brown	brown
TIA1	green	green
TIAL1	turquoise	blue
TIAM1	pink	pink
TIE1	black	black
TIMM8AP1	pink	pink
TIMP1	pink	pink
TIMP2	purple	purple
TIMP3	blue	blue
TINAGL1	blue	blue
TIPARP	pink	pink
TJAP1	turquoise	blue
TK1	turquoise	blue
TLCD1	red	green
TLE1	yellow	yellow
TLE2	turquoise	blue
TM4SF4	brown	brown
TMBIM4	turquoise	blue
TMC6	pink	pink
TMCC3	brown	brown
TMEM119	purple	purple
TMEM139	turquoise	blue
TMEM163	brown	brown
TMEM171	yellow	yellow
TMEM198B	turquoise	blue
TMEM204	black	black
TMEM215	blue	blue
TMEM220	yellow	yellow
TMEM234	green	green
TMEM259	red	green
TMEM47	black	black
TMEM50B	turquoise	blue
TMEM63A	turquoise	blue
TMEM79	pink	pink
TMEM80	turquoise	blue
TMEM88	black	black
TMEM92	brown	brown
TMEM98	pink	pink
TMOD1	blue	blue
TMPRSS2	brown	brown
TMPRSS4	brown	brown
TMPRSS6	brown	brown
TMSB10	red	green
TMSB4X	brown	brown
TMSB4XP8	brown	brown
TNC	brown	brown
TNFRSF10C	brown	brown
TNFRSF11B	yellow	yellow
TNFRSF12A	pink	pink
TNFRSF14	red	green
TNFRSF21	brown	brown
TNFSF10	purple	purple
TNK2	turquoise	blue
TNRC6A	turquoise	blue
TNRC6C-AS1	pink	pink
TNS1	blue	blue
TNS2	black	black
TNS3	blue	blue
TP53I11	black	black
TP53INP2	yellow	yellow
TPCN1	blue	blue
TPD52L1	pink	pink
TPM2	black	black
TPO	yellow	yellow
TPPP	yellow	yellow
TRABD	red	green
TRAF1	magenta	magenta
TRAM2	blue	blue
TRDC	pink	pink
TREM1	purple	purple
TREM2	magenta	magenta
TRIB2	purple	purple
TRIM14	pink	pink
TRIM29	brown	brown
TRIP10	green	green
TRMT1	red	green
TRMT10B	turquoise	blue
TRMT13	turquoise	blue
TRMT2A	red	green
TRPC5	pink	pink
TRPC6	black	black
TRPM4	blue	blue
TSC1	turquoise	blue
TSC2	blue	blue
TSC22D1	pink	pink
TSC22D3	blue	blue
TSHZ3	blue	blue
TSPYL2	turquoise	blue
TTC14	green	green
TTC17	blue	blue
TTC32	turquoise	blue
TTYH2	blue	blue
TUB	blue	blue
TUBGCP6	green	green
TUSC3	blue	blue
TXNIP	turquoise	blue
TYK2	turquoise	blue
TYMP	magenta	magenta
TYROBP	magenta	magenta
U2AF1L4	red	green
UBA7	green	green
UBE2G2	turquoise	blue
UBE2QL1	blue	blue
UBXN10-AS1	red	green
UBXN11	red	green
UCHL1	yellow	yellow
UCKL1	red	green
UCP2	pink	pink
UIMC1	blue	blue
ULBP2	brown	brown
ULK1	turquoise	blue
UNC5B	blue	blue
USP40	turquoise	blue
USP54	blue	blue
VAMP8	red	green
VCAN	purple	purple
VEGFA	turquoise	blue
VLDLR	yellow	yellow
VPS16	turquoise	blue
VPS52	blue	blue
VSTM2L	brown	brown
VWF	black	black
WASF3	yellow	yellow
WDR19	turquoise	blue
WDR59	turquoise	blue
WDR6	turquoise	blue
WDR72	yellow	yellow
WFS1	yellow	yellow
WNT10A	brown	brown
WSB1	green	green
XIST	turquoise	blue
XKRX	blue	blue
XPR1	brown	brown
ZBTB17	red	green
ZC3H7A	blue	blue
ZCCHC12	pink	pink
ZCCHC24	blue	blue
ZDHHC17	turquoise	blue
ZDHHC8	turquoise	blue
ZEB1	black	black
ZFC3H1	turquoise	blue
ZFP36	blue	blue
ZFP36L2	blue	blue
ZMAT1	green	green
ZMAT3	brown	brown
ZMIZ2	turquoise	blue
ZNF10	green	green
ZNF154	turquoise	blue
ZNF160	blue	blue
ZNF211	turquoise	blue
ZNF248	turquoise	blue
ZNF251	green	green
ZNF266	green	green
ZNF302	green	green
ZNF316	turquoise	blue
ZNF335	turquoise	blue
ZNF384	blue	blue
ZNF512B	blue	blue
ZNF518A	turquoise	blue
ZNF580	red	green
ZNF589	turquoise	blue
ZNF692	red	green
ZNF703	turquoise	blue
ZNF76	red	green
ZNF767P	green	green
ZNF83	green	green
ZRANB2	green	green
ZSWIM8	blue	blue
ZZEF1	blue	blue

## Sheet: Supplementary Table4
	Supplementary Table 4: Key cluster (Cluster 1) of the PPI network were extracted using the CytoNCA plugin within the Cytoscape software and ERBB3 was the seed of this cluster.
SUID	Degree	degree.layout	MCODE_Cluster	MCODE_Node_Status	MCODE_Score	name	selected	shared name	gene module
101	20	20	Cluster 1	Clustered	6	ALDH1A1	FALSE	ALDH1A1	yellow
102	40	40	Cluster 1	Clustered	5.5	CCND1	FALSE	CCND1	brown
104	34	34	Cluster 1	Clustered	5.5	SNAI1	FALSE	SNAI1	yellow
108	76	76	Cluster 1	Clustered	5.6	FN1	FALSE	FN1	brown
112	32	32	Cluster 1	Clustered	5.5	KRT19	FALSE	KRT19	brown
125	40	40	Cluster 1	Clustered	5.6	SPP1	FALSE	SPP1	yellow
149	18	18	Cluster 1	Clustered	5	ANPEP	FALSE	ANPEP	brown
161	28	28	Cluster 1	Clustered	5	NCAM1	FALSE	NCAM1	yellow
193	28	28	Cluster 1	Clustered	5.16667	PLAU	FALSE	PLAU	brown
207	22	22	Cluster 1	Seed	6	ERBB3	FALSE	ERBB3	brown
467	24	24	Cluster 1	Clustered	5.57143	ITGA3	FALSE	ITGA3	brown
504	26	26	Cluster 1	Clustered	5.57143	PLAUR	FALSE	PLAUR	brown
833	8	8	Cluster 2	Clustered	2.7	MT1F	FALSE	MT1F	yellow
834	8	8	Cluster 2	Clustered	2.7	MT1H	FALSE	MT1H	yellow
836	6	6	Cluster 2	Clustered	3	MT1M	FALSE	MT1M	yellow
838	8	8	Cluster 2	Clustered	2.7	MT1G	FALSE	MT1G	yellow
840	6	6	Cluster 2	Seed	3	MT1X	FALSE	MT1X	yellow
106	34	34	Cluster 3	Clustered	4.15385	KIT	FALSE	KIT	yellow
110	42	42	Cluster 3	Seed	4.15385	MET	FALSE	MET	brown
136	38	38	Cluster 3	Clustered	4.09091	ICAM1	FALSE	ICAM1	brown
156	34	34	Cluster 3	Clustered	3.77778	ITGA2	FALSE	ITGA2	brown
354	18	18	Cluster 3	Clustered	4	LAMB3	FALSE	LAMB3	brown
445	14	14	Cluster 3	Clustered	3.42857	PGF	FALSE	PGF	yellow
73	14	14	Cluster 4	Clustered	1.66667	SPTBN2	FALSE	SPTBN2	brown
89	12	12	Cluster 4	Clustered	2	CD55	FALSE	CD55	brown
225	6	6	Cluster 4	Clustered	1.66667	COPZ2	FALSE	COPZ2	yellow
343	6	6	Cluster 4	Seed	2	KDELR3	FALSE	KDELR3	brown
266	10	10	Cluster 5	Clustered	4	CLDN16	FALSE	CLDN16	brown
275	10	10	Cluster 5	Clustered	4	CLDN1	FALSE	CLDN1	brown
280	8	8	Cluster 5	Seed	4	CLDN10	FALSE	CLDN10	brown
430	8	8	Cluster 6	Clustered	2	GNA14	FALSE	GNA14	yellow
551	8	8	Cluster 6	Clustered	2	GNAI1	FALSE	GNAI1	yellow
553	8	8	Cluster 6	Seed	2	RGS16	FALSE	RGS16	yellow
191	8	8	Cluster 7	Clustered	2	WNT10A	FALSE	WNT10A	brown
533	8	8	Cluster 7	Clustered	2	FZD8	FALSE	FZD8	yellow
537	4	4	Cluster 7	Seed	2	ROR2	FALSE	ROR2	yellow
72	2	2		Unclustered	1	ABTB2	FALSE	ABTB2	brown
75	2	2		Unclustered	1	ACKR3	FALSE	ACKR3	yellow
76	24	24		Unclustered	2.85714	CLDN4	FALSE	CLDN4	brown
78	2	2		Unclustered	1	ACSF2	FALSE	ACSF2	yellow
79	6	6		Unclustered	0.5	SMOC2	FALSE	SMOC2	yellow
81	2	2		Unclustered	1	ACSS1	FALSE	ACSS1	yellow
82	4	4		Unclustered	0.666667	ALDH3B1	FALSE	ALDH3B1	brown
84	10	10		Unclustered	0.333333	ACVR1	FALSE	ACVR1	brown
85	2	2		Unclustered	1	ID3	FALSE	ID3	yellow
87	14	14		Unclustered	1.2	TMPRSS6	FALSE	TMPRSS6	brown
91	6	6		Unclustered	0.5	XPR1	FALSE	XPR1	brown
93	6	6		Unclustered	0.5	SMAD9	FALSE	SMAD9	yellow
95	2	2		Unclustered	1	ADM2	FALSE	ADM2	yellow
96	6	6		Unclustered	0.5	MIOX	FALSE	MIOX	yellow
98	2	2		Unclustered	1	AHNAK2	FALSE	AHNAK2	brown
99	14	14		Unclustered	1.06667	TMPRSS4	FALSE	TMPRSS4	brown
114	6	6		Unclustered	2	CRABP1	FALSE	CRABP1	yellow
116	6	6		Unclustered	2	CRABP2	FALSE	CRABP2	yellow
118	10	10		Unclustered	1.4	ALDH1A3	FALSE	ALDH1A3	brown
120	6	6		Unclustered	2	CYP2S1	FALSE	CYP2S1	brown
129	4	4		Unclustered	0.666667	MAOB	FALSE	MAOB	yellow
131	4	4		Unclustered	2	ALOX15B	FALSE	ALOX15B	brown
132	10	10		Unclustered	1.2	ALOX5	FALSE	ALOX5	brown
134	8	8		Unclustered	1.2	GPX3	FALSE	GPX3	yellow
138	4	4		Unclustered	0.666667	OSMR	FALSE	OSMR	brown
140	14	14		Unclustered	2.7	IL18	FALSE	IL18	brown
144	4	4		Unclustered	0.666667	AMOT	FALSE	AMOT	brown
145	6	6		Unclustered	0.5	NGEF	FALSE	NGEF	brown
147	4	4		Unclustered	0.666667	TEAD4	FALSE	TEAD4	yellow
150	8	8		Unclustered	3	CEACAM6	FALSE	CEACAM6	brown
152	24	24		Unclustered	2.88889	LGALS3	FALSE	LGALS3	brown
158	4	4		Unclustered	0.666667	FCGBP	FALSE	FCGBP	yellow
163	20	20		Unclustered	4	DPP4	FALSE	DPP4	brown
165	4	4		Unclustered	0.666667	B3GNT3	FALSE	B3GNT3	brown
166	12	12		Unclustered	1.66667	FMOD	FALSE	FMOD	yellow
168	2	2		Unclustered	1	MUC21	FALSE	MUC21	brown
170	4	4		Unclustered	0.666667	BASP1	FALSE	BASP1	brown
171	2	2		Unclustered	1	SH2D4A	FALSE	SH2D4A	brown
174	4	4		Unclustered	0.666667	C1orf116	FALSE	C1orf116	brown
175	2	2		Unclustered	1	ENDOD1	FALSE	ENDOD1	brown
177	2	2		Unclustered	1	SCEL	FALSE	SCEL	brown
179	4	4		Unclustered	0.666667	CBLN1	FALSE	CBLN1	brown
180	8	8		Unclustered	0.4	KCNQ3	FALSE	KCNQ3	brown
182	10	10		Unclustered	1.66667	COL23A1	FALSE	COL23A1	yellow
184	2	2		Unclustered	1	CCL13	FALSE	CCL13	brown
188	8	8		Unclustered	2	TFF3	FALSE	TFF3	yellow
197	8	8		Unclustered	1.4	PMAIP1	FALSE	PMAIP1	brown
199	8	8		Unclustered	2	SOX4	FALSE	SOX4	brown
201	4	4		Unclustered	0.666667	CRYAB	FALSE	CRYAB	yellow
203	8	8		Unclustered	2	CDC25B	FALSE	CDC25B	brown
212	8	8		Unclustered	0.4	TLE1	FALSE	TLE1	yellow
214	14	14		Unclustered	3	CDKN1A	FALSE	CDKN1A	brown
216	2	2		Unclustered	1	CD164L2	FALSE	CD164L2	yellow
217	8	8		Unclustered	0.4	ME1	FALSE	ME1	yellow
221	8	8		Unclustered	0.4	HLA-G	FALSE	HLA-G	brown
223	6	6		Unclustered	0.5	CFI	FALSE	CFI	brown
229	4	4		Unclustered	0.666667	FAAH	FALSE	FAAH	yellow
231	6	6		Unclustered	0.5	DUSP6	FALSE	DUSP6	brown
237	4	4		Unclustered	0.666667	GADD45G	FALSE	GADD45G	yellow
239	6	6		Unclustered	1.66667	ZMAT3	FALSE	ZMAT3	brown
243	2	2		Unclustered	1	CDON	FALSE	CDON	yellow
244	8	8		Unclustered	2	LRP2	FALSE	LRP2	yellow
250	4	4		Unclustered	0.666667	CES1	FALSE	CES1	yellow
253	10	10		Unclustered	1.66667	CFH	FALSE	CFH	brown
254	12	12		Unclustered	1.4	IYD	FALSE	IYD	yellow
256	12	12		Unclustered	2.4	COL8A1	FALSE	COL8A1	brown
263	2	2		Unclustered	1	PROS1	FALSE	PROS1	brown
265	10	10		Unclustered	1.66667	CLCNKB	FALSE	CLCNKB	yellow
268	10	10		Unclustered	2	GABRB2	FALSE	GABRB2	brown
270	6	6		Unclustered	0.5	SCNN1B	FALSE	SCNN1B	yellow
272	10	10		Unclustered	2	SLC4A4	FALSE	SLC4A4	yellow
278	24	24		Unclustered	2.85714	CLDN7	FALSE	CLDN7	brown
299	6	6		Unclustered	2	ELF3	FALSE	ELF3	brown
304	16	16		Unclustered	4	DSP	FALSE	DSP	brown
307	6	6		Unclustered	1.66667	DSG2	FALSE	DSG2	brown
310	8	8		Unclustered	1.4	ST14	FALSE	ST14	brown
315	18	18		Unclustered	0.711111	SPINT1	FALSE	SPINT1	brown
324	2	2		Unclustered	1	CSGALNACT1	FALSE	CSGALNACT1	yellow
326	12	12		Unclustered	1.4	COL8A2	FALSE	COL8A2	brown
331	4	4		Unclustered	2	SLC4A11	FALSE	SLC4A11	brown
337	2	2		Unclustered	1	GLT8D2	FALSE	GLT8D2	yellow
351	4	4		Unclustered	0.666667	FUCA1	FALSE	FUCA1	brown
353	4	4		Unclustered	0.666667	CRELD2	FALSE	CRELD2	yellow
358	6	6		Unclustered	0.5	HSPB7	FALSE	HSPB7	yellow
361	4	4		Unclustered	0.666667	CTSC	FALSE	CTSC	brown
363	12	12		Unclustered	1.4	CTSD	FALSE	CTSD	brown
369	8	8		Unclustered	2	MAP1LC3A	FALSE	MAP1LC3A	yellow
371	10	10		Unclustered	2	TPO	FALSE	TPO	yellow
375	6	6		Unclustered	0.5	EPHX1	FALSE	EPHX1	yellow
377	2	2		Unclustered	1	DAPK2	FALSE	DAPK2	brown
378	2	2		Unclustered	1	DEPTOR	FALSE	DEPTOR	yellow
380	6	6		Unclustered	3	DDR2	FALSE	DDR2	brown
385	6	6		Unclustered	0.5	DIO1	FALSE	DIO1	yellow
386	12	12		Unclustered	2	HGD	FALSE	HGD	yellow
389	8	8		Unclustered	2	SLC16A2	FALSE	SLC16A2	yellow
400	6	6		Unclustered	1.66667	TMPRSS2	FALSE	TMPRSS2	brown
403	12	12		Unclustered	1.06667	PERP	FALSE	PERP	brown
415	2	2		Unclustered	1	PTPRE	FALSE	PTPRE	brown
421	2	2		Unclustered	1	ELMO1	FALSE	ELMO1	yellow
422	2	2		Unclustered	1	TMCC3	FALSE	TMCC3	brown
425	2	2		Unclustered	1	EPHB3	FALSE	EPHB3	brown
428	4	4		Unclustered	0.666667	EPHX4	FALSE	EPHX4	brown
432	2	2		Unclustered	1	OLFM2	FALSE	OLFM2	yellow
438	10	10		Unclustered	3	VLDLR	FALSE	VLDLR	yellow
443	6	6		Unclustered	2	LRIG1	FALSE	LRIG1	yellow
448	10	10		Unclustered	3	GRB7	FALSE	GRB7	brown
450	2	2		Unclustered	1	EVA1A	FALSE	EVA1A	brown
451	2	2		Unclustered	1	MPZL2	FALSE	MPZL2	brown
455	2	2		Unclustered	1	FAHD2A	FALSE	FAHD2A	yellow
457	4	4		Unclustered	2	FAM20A	FALSE	FAM20A	brown
459	4	4		Unclustered	2	WDR72	FALSE	WDR72	yellow
463	2	2		Unclustered	1	FHL1	FALSE	FHL1	yellow
464	2	2		Unclustered	1	SYNE1	FALSE	SYNE1	yellow
466	6	6		Unclustered	0.5	FHL2	FALSE	FHL2	yellow
471	6	6		Unclustered	2	MATN2	FALSE	MATN2	yellow
477	2	2		Unclustered	1	SPOCK2	FALSE	SPOCK2	brown
488	2	2		Unclustered	1	FNDC4	FALSE	FNDC4	brown
491	10	10		Unclustered	2.7	TNC	FALSE	TNC	brown
497	6	6		Unclustered	3	TNFRSF11B	FALSE	TNFRSF11B	yellow
501	4	4		Unclustered	0.666667	LRG1	FALSE	LRG1	brown
506	2	2		Unclustered	1	MGAT3	FALSE	MGAT3	brown
511	6	6		Unclustered	3	SEMA3B	FALSE	SEMA3B	brown
525	2	2		Unclustered	1	FOXQ1	FALSE	FOXQ1	brown
526	4	4		Unclustered	0.666667	TPPP	FALSE	TPPP	yellow
530	2	2		Unclustered	1	FXYD6	FALSE	FXYD6	yellow
531	4	4		Unclustered	0.666667	PRSS23	FALSE	PRSS23	brown
540	4	4		Unclustered	0.666667	NPY1R	FALSE	NPY1R	brown
547	2	2		Unclustered	1	GBP3	FALSE	GBP3	brown
548	4	4		Unclustered	0.666667	IFIT2	FALSE	IFIT2	brown
557	10	10		Unclustered	0.333333	ITPR1	FALSE	ITPR1	yellow
562	8	8		Unclustered	2	PPARGC1A	FALSE	PPARGC1A	yellow
566	8	8		Unclustered	2	SOD3	FALSE	SOD3	yellow
570	4	4		Unclustered	0.666667	PTPRF	FALSE	PTPRF	brown
578	6	6		Unclustered	2	TM4SF4	FALSE	TM4SF4	brown
580	2	2		Unclustered	1	IVD	FALSE	IVD	yellow
582	2	2		Unclustered	1	STAC	FALSE	STAC	brown
587	4	4		Unclustered	0.666667	HLF	FALSE	HLF	yellow
589	10	10		Unclustered	0.333333	TCF7L1	FALSE	TCF7L1	yellow
591	2	2		Unclustered	1	HSD11B2	FALSE	HSD11B2	yellow
593	2	2		Unclustered	1	HSPB11	FALSE	HSPB11	yellow
596	2	2		Unclustered	1	RRAD	FALSE	RRAD	brown
603	6	6		Unclustered	1.66667	IL1RN	FALSE	IL1RN	brown
620	2	2		Unclustered	1	IDS	FALSE	IDS	brown
629	6	6		Unclustered	2	IL1RAP	FALSE	IL1RAP	brown
638	2	2		Unclustered	1	IMPA2	FALSE	IMPA2	yellow
640	4	4		Unclustered	0.666667	IQGAP2	FALSE	IQGAP2	yellow
641	2	2		Unclustered	1	MYO1G	FALSE	MYO1G	brown
653	10	10		Unclustered	1.66667	MRC2	FALSE	MRC2	brown
674	4	4		Unclustered	0.666667	KCNN4	FALSE	KCNN4	brown
679	6	6		Unclustered	0.5	PRKG1	FALSE	PRKG1	yellow
683	6	6		Unclustered	1.66667	SLC26A7	FALSE	SLC26A7	yellow
688	20	20		Unclustered	0.857143	SLC26A4	FALSE	SLC26A4	yellow
690	4	4		Unclustered	0.666667	KCNAB1	FALSE	KCNAB1	yellow
691	6	6		Unclustered	0.5	KCNIP3	FALSE	KCNIP3	yellow
700	4	4		Unclustered	0.666667	OTOS	FALSE	OTOS	yellow
711	4	4		Unclustered	2	UCHL1	FALSE	UCHL1	yellow
750	2	2		Unclustered	1	LDHD	FALSE	LDHD	yellow
756	2	2		Unclustered	1	S100A11	FALSE	S100A11	yellow
765	4	4		Unclustered	0.666667	LIFR	FALSE	LIFR	yellow
766	2	2		Unclustered	1	TFCP2L1	FALSE	TFCP2L1	yellow
769	2	2		Unclustered	1	STEAP4	FALSE	STEAP4	brown
777	4	4		Unclustered	0.666667	PLA2R1	FALSE	PLA2R1	yellow
780	2	2		Unclustered	1	MACC1	FALSE	MACC1	brown
786	2	2		Unclustered	1	TP53INP2	FALSE	TP53INP2	yellow
788	2	2		Unclustered	1	TBC1D2	FALSE	TBC1D2	brown
791	2	2		Unclustered	1	SCUBE3	FALSE	SCUBE3	yellow
795	4	4		Unclustered	0.666667	THRSP	FALSE	THRSP	brown
799	2	2		Unclustered	1	MEDAG	FALSE	MEDAG	brown
800	2	2		Unclustered	1	SLC25A42	FALSE	SLC25A42	yellow
869	2	2		Unclustered	1	ULBP2	FALSE	ULBP2	brown
873	2	2		Unclustered	1	NDUFV1	FALSE	NDUFV1	yellow
874	4	4		Unclustered	0.666667	PDE9A	FALSE	PDE9A	brown
879	4	4		Unclustered	0.666667	NPR3	FALSE	NPR3	yellow
880	2	2		Unclustered	1	NPTXR	FALSE	NPTXR	brown
886	2	2		Unclustered	1	NUAK2	FALSE	NUAK2	yellow
893	2	2		Unclustered	1	PAPSS2	FALSE	PAPSS2	yellow
943	4	4		Unclustered	0.666667	SLC27A6	FALSE	SLC27A6	brown
957	2	2		Unclustered	1	RAP1GAP	FALSE	RAP1GAP	yellow
959	2	2		Unclustered	1	RCAN2	FALSE	RCAN2	yellow
960	2	2		Unclustered	1	VSTM2L	FALSE	VSTM2L	brown
962	6	6		Unclustered	0.5	TMEM163	FALSE	TMEM163	brown
981	6	6		Unclustered	0.5	SLC1A1	FALSE	SLC1A1	yellow
989	4	4		Unclustered	2	WFS1	FALSE	WFS1	yellow
998	2	2		Unclustered	1	SLC5A8	FALSE	SLC5A8	yellow
1039	2	2		Unclustered	1	STARD13	FALSE	STARD13	yellow
1083	2	2		Unclustered	1	SPX	FALSE	SPX	yellow
1117	2	2		Unclustered	1	TMEM171	FALSE	TMEM171	yellow
1121	2	2		Unclustered	1	TMEM220	FALSE	TMEM220	yellow
1122	2	2		Unclustered	1	TMEM92	FALSE	TMEM92	brown
1147	2	2		Unclustered	1	TNFRSF10C	FALSE	TNFRSF10C	brown
1148	2	2		Unclustered	1	TNFRSF21	FALSE	TNFRSF21	brown

## Sheet: Supplementary Table5
Supplementary Table 5: Differential expression of LNM-related hub genes in patients with high and low LNM potential.
Label	LNM High(Mean±std)	LNM Low(Mean±std)	Wilcoxon Test
NCAM1	LNM High(2.38±1.33)	LNM Low(3.33±1.74)	0.00018
ALDH1A1	LNM High(6.85±1.16)	LNM Low(7.43±1.24)	0.0004
SNAI1	LNM High(3.34±0.94)	LNM Low(3.60±1.41)	0.17
PLAU	LNM High(7.35±1.31)	LNM Low(5.70±2.00)	3.1e-09
KRT19	LNM High(8.73±1.06)	LNM Low(6.96±2.66)	1.1e-06
FN1	LNM High(10.96±1.72)	LNM Low(8.54±3.08)	1.3e-06
ITGA3	LNM High(8.17±0.64)	LNM Low(7.38±1.20)	3.7e-06
ERBB3	LNM High(5.09±0.87)	LNM Low(4.01±1.57)	6.5e-06
PLAUR	LNM High(4.29±1.20)	LNM Low(3.35±1.51)	3e-05
ANPEP	LNM High(3.05±0.98)	LNM Low(2.43±1.06)	9.2e-05
SPP1	LNM High(5.48±1.52)	LNM Low(4.87±2.04)	0.06
CCND1	LNM High(8.32±0.67)	LNM Low(8.15±1.11)	0.8

## Sheet: Supplementary Table6
Supplementary Table 6: Construction of gene-miRNA, TF-gene, and TF-miRNA interaction networks using a central framework of 12 LNM-potential related hub genes.
Source (id)	Source (symble)	Source (Types)	Target (id)	Target (symble)	Target (Types)
4609	MYC	TF	595	CCND1	Seed
4149	MAX	TF	595	CCND1	Seed
7391	USF1	TF	6615	SNAI1	Seed
7391	USF1	TF	595	CCND1	Seed
6777	STAT5B	TF	595	CCND1	Seed
6776	STAT5A	TF	595	CCND1	Seed
6774	STAT3	TF	595	CCND1	Seed
6667	SP1	TF	3880	KRT19	Seed
5970	RELA	TF	595	CCND1	Seed
5451	POU2F1	TF	595	CCND1	Seed
4790	NFKB1	TF	5328	PLAU	Seed
4790	NFKB1	TF	595	CCND1	Seed
51176	LEF1	TF	595	CCND1	Seed
3725	JUN	TF	2065	ERBB3	Seed
3725	JUN	TF	595	CCND1	Seed
2353	FOS	TF	2065	ERBB3	Seed
2353	FOS	TF	595	CCND1	Seed
1874	E2F4	TF	3880	KRT19	Seed
1869	E2F1	TF	595	CCND1	Seed
1386	ATF2	TF	2335	FN1	Seed
6935	ZEB1	TF	2335	FN1	Seed
6935	ZEB1	TF	216	ALDH1A1	Seed
7528	YY1	TF	595	CCND1	Seed
7494	XBP1	TF	3675	ITGA3	Seed
7391	USF1	TF	5329	PLAUR	Seed
7157	TP53	TF	595	CCND1	Seed
3196	TLX2	TF	3675	ITGA3	Seed
3195	TLX1	TF	216	ALDH1A1	Seed
7023	TFAP4	TF	6615	SNAI1	Seed
7023	TFAP4	TF	3675	ITGA3	Seed
7022	TFAP2C	TF	5329	PLAUR	Seed
7020	TFAP2A	TF	6615	SNAI1	Seed
7020	TFAP2A	TF	5329	PLAUR	Seed
7020	TFAP2A	TF	595	CCND1	Seed
6934	TCF7L2	TF	595	CCND1	Seed
83439	TCF7L1	TF	595	CCND1	Seed
6932	TCF7	TF	595	CCND1	Seed
6908	TBP	TF	2335	FN1	Seed
6778	STAT6	TF	595	CCND1	Seed
6775	STAT4	TF	595	CCND1	Seed
6773	STAT2	TF	595	CCND1	Seed
6772	STAT1	TF	5328	PLAU	Seed
6772	STAT1	TF	595	CCND1	Seed
6736	SRY	TF	2335	FN1	Seed
6722	SRF	TF	2065	ERBB3	Seed
6721	SREBF2	TF	595	CCND1	Seed
6720	SREBF1	TF	595	CCND1	Seed
6671	SP4	TF	595	CCND1	Seed
6670	SP3	TF	595	CCND1	Seed
6667	SP1	TF	6696	SPP1	Seed
6667	SP1	TF	5329	PLAUR	Seed
6667	SP1	TF	5328	PLAU	Seed
6667	SP1	TF	4684	NCAM1	Seed
6667	SP1	TF	2335	FN1	Seed
6667	SP1	TF	595	CCND1	Seed
6655	SOS2	TF	595	CCND1	Seed
6654	SOS1	TF	595	CCND1	Seed
4086	SMAD1	TF	6696	SPP1	Seed
5970	RELA	TF	5328	PLAU	Seed
5970	RELA	TF	2335	FN1	Seed
5916	RARG	TF	595	CCND1	Seed
5915	RARB	TF	3880	KRT19	Seed
5915	RARB	TF	595	CCND1	Seed
5914	RARA	TF	5328	PLAU	Seed
5914	RARA	TF	3880	KRT19	Seed
5468	PPARG	TF	595	CCND1	Seed
5467	PPARD	TF	595	CCND1	Seed
5465	PPARA	TF	595	CCND1	Seed
5452	POU2F2	TF	6696	SPP1	Seed
5451	POU2F1	TF	6696	SPP1	Seed
5451	POU2F1	TF	5328	PLAU	Seed
5451	POU2F1	TF	4684	NCAM1	Seed
5451	POU2F1	TF	2335	FN1	Seed
7849	PAX8	TF	4684	NCAM1	Seed
7026	NR2F2	TF	5328	PLAU	Seed
4800	NFYA	TF	3880	KRT19	Seed
4791	NFKB2	TF	595	CCND1	Seed
4790	NFKB1	TF	5329	PLAUR	Seed
4790	NFKB1	TF	2335	FN1	Seed
4783	NFIL3	TF	216	ALDH1A1	Seed
4782	NFIC	TF	2335	FN1	Seed
4779	NFE2L1	TF	5328	PLAU	Seed
7593	MZF1	TF	595	CCND1	Seed
4609	MYC	TF	6615	SNAI1	Seed
4602	MYB	TF	290	ANPEP	Seed
4601	MXI1	TF	6615	SNAI1	Seed
23601	23601	TF	6615	SNAI1	Seed
4601	MXI1	TF	595	CCND1	Seed
23601	23601	TF	595	CCND1	Seed
4211	MEIS1	TF	3675	ITGA3	Seed
4205	MEF2A	TF	4684	NCAM1	Seed
4149	MAX	TF	6615	SNAI1	Seed
4149	MAX	TF	5328	PLAU	Seed
5595	MAPK3	TF	595	CCND1	Seed
5594	MAPK1	TF	595	CCND1	Seed
4005	LMO2	TF	3880	KRT19	Seed
4005	LMO2	TF	3675	ITGA3	Seed
4005	LMO2	TF	2065	ERBB3	Seed
51176	LEF1	TF	6696	SPP1	Seed
51176	LEF1	TF	4684	NCAM1	Seed
3728	JUP	TF	595	CCND1	Seed
3727	JUND	TF	2065	ERBB3	Seed
3726	JUNB	TF	2065	ERBB3	Seed
3725	JUN	TF	6696	SPP1	Seed
3725	JUN	TF	5329	PLAUR	Seed
3725	JUN	TF	5328	PLAU	Seed
3725	JUN	TF	3880	KRT19	Seed
3725	JUN	TF	3675	ITGA3	Seed
3219	HOXB9	TF	4684	NCAM1	Seed
3218	HOXB8	TF	4684	NCAM1	Seed
3205	HOXA9	TF	3675	ITGA3	Seed
3202	HOXA5	TF	4684	NCAM1	Seed
3131	HLF	TF	2335	FN1	Seed
3091	HIF1A	TF	595	CCND1	Seed
2625	GATA3	TF	3675	ITGA3	Seed
2624	GATA2	TF	3675	ITGA3	Seed
2623	GATA1	TF	3675	ITGA3	Seed
2623	GATA1	TF	216	ALDH1A1	Seed
4303	FOXO4	TF	5328	PLAU	Seed
2310	FOXO3B	TF	5328	PLAU	Seed
2310	FOXO3B	TF	3675	ITGA3	Seed
2309	FOXO3	TF	5328	PLAU	Seed
2309	FOXO3	TF	3675	ITGA3	Seed
2300	FOXL1	TF	2335	FN1	Seed
8061	FOSL1	TF	2065	ERBB3	Seed
2354	FOSB	TF	2065	ERBB3	Seed
2353	FOS	TF	5329	PLAUR	Seed
2353	FOS	TF	3675	ITGA3	Seed
2313	FLI1	TF	595	CCND1	Seed
2313	FLI1	TF	290	ANPEP	Seed
2118	ETV4	TF	6696	SPP1	Seed
2118	ETV4	TF	5329	PLAUR	Seed
2114	ETS2	TF	6696	SPP1	Seed
2114	ETS2	TF	5328	PLAU	Seed
2114	ETS2	TF	595	CCND1	Seed
2114	ETS2	TF	290	ANPEP	Seed
2113	ETS1	TF	6696	SPP1	Seed
2113	ETS1	TF	5328	PLAU	Seed
2113	ETS1	TF	595	CCND1	Seed
2113	ETS1	TF	290	ANPEP	Seed
2099	ESR1	TF	3880	KRT19	Seed
2099	ESR1	TF	595	CCND1	Seed
2078	ERG	TF	290	ANPEP	Seed
2002	ELK1	TF	595	CCND1	Seed
1958	EGR1	TF	6615	SNAI1	Seed
1958	EGR1	TF	5329	PLAUR	Seed
1958	EGR1	TF	5328	PLAU	Seed
1958	EGR1	TF	2335	FN1	Seed
1958	EGR1	TF	595	CCND1	Seed
144455	E2F7	TF	3880	KRT19	Seed
144455	E2F7	TF	3675	ITGA3	Seed
1876	E2F6	TF	3880	KRT19	Seed
1876	E2F6	TF	3675	ITGA3	Seed
1875	E2F5	TF	3880	KRT19	Seed
1875	E2F5	TF	3675	ITGA3	Seed
1874	E2F4	TF	3675	ITGA3	Seed
1874	E2F4	TF	595	CCND1	Seed
1871	E2F3	TF	5329	PLAUR	Seed
1871	E2F3	TF	5328	PLAU	Seed
1871	E2F3	TF	3880	KRT19	Seed
1871	E2F3	TF	3675	ITGA3	Seed
1870	E2F2	TF	5329	PLAUR	Seed
1870	E2F2	TF	5328	PLAU	Seed
1870	E2F2	TF	3880	KRT19	Seed
1870	E2F2	TF	3675	ITGA3	Seed
1869	E2F1	TF	5329	PLAUR	Seed
1869	E2F1	TF	5328	PLAU	Seed
1869	E2F1	TF	3880	KRT19	Seed
1869	E2F1	TF	3675	ITGA3	Seed
1869	E2F1	TF	216	ALDH1A1	Seed
1499	CTNNB1	TF	595	CCND1	Seed
10664	CTCF	TF	6615	SNAI1	Seed
10664	CTCF	TF	2065	ERBB3	Seed
10664	CTCF	TF	595	CCND1	Seed
1385	CREB1	TF	2335	FN1	Seed
1385	CREB1	TF	595	CCND1	Seed
1052	CEBPD	TF	595	CCND1	Seed
1051	CEBPB	TF	2335	FN1	Seed
1050	CEBPA	TF	2335	FN1	Seed
1050	CEBPA	TF	595	CCND1	Seed
11016	ATF7	TF	2335	FN1	Seed
22926	ATF6	TF	2335	FN1	Seed
22809	ATF5	TF	2335	FN1	Seed
468	ATF4	TF	2335	FN1	Seed
467	ATF3	TF	2335	FN1	Seed
1386	ATF2	TF	3675	ITGA3	Seed
1386	ATF2	TF	595	CCND1	Seed
466	ATF1	TF	5329	PLAUR	Seed
466	ATF1	TF	2335	FN1	Seed
405	ARNT	TF	3675	ITGA3	Seed
367	AR	TF	5328	PLAU	Seed
367	AR	TF	3880	KRT19	Seed
367	AR	TF	595	CCND1	Seed
196	AHR	TF	3675	ITGA3	Seed
367	AR	TF	595	CCND1	Seed
274	BIN1	TF	3675	ITGA3	Seed
672	BRCA1	TF	595	CCND1	Seed
10217	CTDSPL	TF	6615	SNAI1	Seed
1499	CTNNB1	TF	595	CCND1	Seed
56259	CTNNBL1	TF	6696	SPP1	Seed
9988	DMTF1	TF	595	CCND1	Seed
1915	EEF1A1	TF	5329	PLAUR	Seed
2033	EP300	TF	595	CCND1	Seed
2099	ESR1	TF	595	CCND1	Seed
2274	FHL2	TF	3675	ITGA3	Seed
2353	FOS	TF	595	CCND1	Seed
8841	HDAC3	TF	595	CCND1	Seed
3642	INSM1	TF	595	CCND1	Seed
3665	IRF7	TF	6696	SPP1	Seed
3725	JUN	TF	595	CCND1	Seed
8850	KAT2B	TF	595	CCND1	Seed
51176	LEF1	TF	595	CCND1	Seed
4605	MYBL2	TF	595	CCND1	Seed
4609	MYC	TF	595	CCND1	Seed
8648	NCOA1	TF	595	CCND1	Seed
8202	NCOA3	TF	595	CCND1	Seed
5036	PA2G4	TF	2065	ERBB3	Seed
5411	PNN	TF	3880	KRT19	Seed
5925	RB1	TF	595	CCND1	Seed
5933	RBL1	TF	595	CCND1	Seed
5934	RBL2	TF	595	CCND1	Seed
5981	RFC1	TF	595	CCND1	Seed
861	RUNX1	TF	595	CCND1	Seed
6498	SKIL	TF	2335	FN1	Seed
4089	SMAD4	TF	2335	FN1	Seed
4093	SMAD9	TF	2335	FN1	Seed
64750	SMURF2	TF	2065	ERBB3	Seed
6615	SNAI1	Seed	58190	CTDSP1	Protein
6615	SNAI1	Seed	10106	CTDSP2	Protein
6615	SNAI1	Seed	10217	CTDSPL	TF
6615	SNAI1	Seed	2260	FGFR1	Protein
6615	SNAI1	Seed	2932	GSK3B	Protein
6615	SNAI1	Seed	7046	TGFBR1	Protein
6615	SNAI1	Seed	7048	TGFBR2	Protein
6667	SP1	TF	595	CCND1	Seed
6774	STAT3	TF	595	CCND1	Seed
6872	TAF1	TF	595	CCND1	Seed
6932	TCF7	TF	595	CCND1	Seed
83439	TCF7L1	TF	595	CCND1	Seed
6934	TCF7L2	TF	595	CCND1	Seed
7067	THRA	TF	595	CCND1	Seed
7068	THRB	TF	595	CCND1	Seed
7428	VHL	TF	2335	FN1	Seed
11059	WWP1	TF	2065	ERBB3	Seed
27332	ZNF638	TF	3880	KRT19	Seed
6615	SNAI1	Seed	MIMAT0004676	hsa-miR-34b	miRNA
6615	SNAI1	Seed	MIMAT0000255	hsa-miR-34a	miRNA
595	CCND1	Seed	MIMAT0000075	hsa-miR-20	miRNA
595	CCND1	Seed	MIMAT0000070	hsa-miR-17	miRNA
MIMAT0000062	hsa-let-7a	miRNA	595	CCND1	Seed
MIMAT0000062	hsa-let-7a	miRNA	5329	PLAUR	Seed
MIMAT0000063	hsa-let-7b	miRNA	595	CCND1	Seed
MIMAT0000063	hsa-let-7b	miRNA	5329	PLAUR	Seed
MIMAT0000064	hsa-let-7c	miRNA	595	CCND1	Seed
MIMAT0000064	hsa-let-7c	miRNA	5329	PLAUR	Seed
MIMAT0000065	hsa-let-7d	miRNA	5329	PLAUR	Seed
MIMAT0000066	hsa-let-7e	miRNA	595	CCND1	Seed
MIMAT0000066	hsa-let-7e	miRNA	5329	PLAUR	Seed
MIMAT0000067	hsa-let-7f	miRNA	595	CCND1	Seed
MIMAT0000067	hsa-let-7f	miRNA	5329	PLAUR	Seed
MIMAT0000414	hsa-let-7g	miRNA	595	CCND1	Seed
MIMAT0000414	hsa-let-7g	miRNA	5329	PLAUR	Seed
MIMAT0000415	hsa-let-7i	miRNA	595	CCND1	Seed
MIMAT0000415	hsa-let-7i	miRNA	5329	PLAUR	Seed
MIMAT0000416	hsa-miR-1	miRNA	290	ANPEP	Seed
MIMAT0000416	hsa-miR-1	miRNA	595	CCND1	Seed
MIMAT0000416	hsa-miR-1	miRNA	2335	FN1	Seed
MIMAT0000099	hsa-miR-101	miRNA	2335	FN1	Seed
MIMAT0000099	hsa-miR-101	miRNA	3675	ITGA3	Seed
MIMAT0000103	hsa-miR-106a	miRNA	2065	ERBB3	Seed
MIMAT0000680	hsa-miR-106b	miRNA	595	CCND1	Seed
MIMAT0000680	hsa-miR-106b	miRNA	2065	ERBB3	Seed
MIMAT0000421	hsa-miR-122	miRNA	4684	NCAM1	Seed
MIMAT0000422	hsa-miR-124	miRNA	3675	ITGA3	Seed
MIMAT0000443	hsa-miR-125a	miRNA	2065	ERBB3	Seed
MIMAT0000443	hsa-miR-125a	miRNA	290	ANPEP	Seed
MIMAT0000443	hsa-miR-125a	miRNA	2065	ERBB3	Seed
MIMAT0000423	hsa-miR-125b	miRNA	290	ANPEP	Seed
MIMAT0000423	hsa-miR-125b	miRNA	2065	ERBB3	Seed
MIMAT0000446	hsa-miR-127-3p	miRNA	5328	PLAU	Seed
MIMAT0000446	hsa-miR-127-3p	miRNA	5329	PLAUR	Seed
MIMAT0004604	hsa-miR-127-5p	miRNA	2335	FN1	Seed
MIMAT0004604	hsa-miR-127-5p	miRNA	5328	PLAU	Seed
MIMAT0004604	hsa-miR-127-5p	miRNA	6696	SPP1	Seed
MIMAT0005796	hsa-miR-1271	miRNA	2335	FN1	Seed
MIMAT0005796	hsa-miR-1271	miRNA	4684	NCAM1	Seed
MIMAT0000424	hsa-miR-128	miRNA	4684	NCAM1	Seed
MIMAT0000425	hsa-miR-130a	miRNA	2065	ERBB3	Seed
MIMAT0000425	hsa-miR-130a	miRNA	4684	NCAM1	Seed
MIMAT0000691	hsa-miR-130b	miRNA	2065	ERBB3	Seed
MIMAT0000691	hsa-miR-130b	miRNA	4684	NCAM1	Seed
MIMAT0000426	hsa-miR-132	miRNA	216	ALDH1A1	Seed
MIMAT0000427	hsa-miR-133a	miRNA	3675	ITGA3	Seed
MIMAT0000427	hsa-miR-133a	miRNA	5329	PLAUR	Seed
MIMAT0000770	hsa-miR-133b	miRNA	3675	ITGA3	Seed
MIMAT0000770	hsa-miR-133b	miRNA	5329	PLAUR	Seed
MIMAT0000758	hsa-miR-135b	miRNA	5329	PLAUR	Seed
MIMAT0000448	hsa-miR-136	miRNA	4684	NCAM1	Seed
MIMAT0000250	hsa-miR-139-5p	miRNA	3675	ITGA3	Seed
MIMAT0000431	hsa-miR-140-5p	miRNA	5328	PLAU	Seed
MIMAT0000432	hsa-miR-141	miRNA	4684	NCAM1	Seed
MIMAT0000433	hsa-miR-142-5p	miRNA	5329	PLAUR	Seed
MIMAT0000435	hsa-miR-143	miRNA	2065	ERBB3	Seed
MIMAT0000435	hsa-miR-143	miRNA	5328	PLAU	Seed
MIMAT0000436	hsa-miR-144	miRNA	2335	FN1	Seed
MIMAT0000436	hsa-miR-144	miRNA	3675	ITGA3	Seed
MIMAT0000436	hsa-miR-144	miRNA	5329	PLAUR	Seed
MIMAT0000449	hsa-miR-146a	miRNA	5329	PLAUR	Seed
MIMAT0004766	hsa-miR-146b-3p	miRNA	290	ANPEP	Seed
MIMAT0002809	hsa-miR-146b-5p	miRNA	5329	PLAUR	Seed
MIMAT0000251	hsa-miR-147	miRNA	4684	NCAM1	Seed
MIMAT0000251	hsa-miR-147	miRNA	5328	PLAU	Seed
MIMAT0000243	hsa-miR-148a	miRNA	2065	ERBB3	Seed
MIMAT0000243	hsa-miR-148a	miRNA	4684	NCAM1	Seed
MIMAT0000759	hsa-miR-148b	miRNA	2065	ERBB3	Seed
MIMAT0000451	hsa-miR-150	miRNA	3675	ITGA3	Seed
MIMAT0000438	hsa-miR-152	miRNA	2065	ERBB3	Seed
MIMAT0000438	hsa-miR-152	miRNA	4684	NCAM1	Seed
MIMAT0000439	hsa-miR-153	miRNA	6615	SNAI1	Seed
MIMAT0000646	hsa-miR-155	miRNA	216	ALDH1A1	Seed
MIMAT0000646	hsa-miR-155	miRNA	595	CCND1	Seed
MIMAT0000068	hsa-miR-15a	miRNA	595	CCND1	Seed
MIMAT0000417	hsa-miR-15b	miRNA	595	CCND1	Seed
MIMAT0000069	hsa-miR-16	miRNA	595	CCND1	Seed
MIMAT0004489	hsa-miR-16-1*	miRNA	595	CCND1	Seed
MIMAT0000070	hsa-miR-17	miRNA	595	CCND1	Seed
MIMAT0000070	hsa-miR-17	miRNA	2065	ERBB3	Seed
MIMAT0000070	hsa-miR-17	miRNA	595	CCND1	Seed
MIMAT0000256	hsa-miR-181a	miRNA	6696	SPP1	Seed
MIMAT0000258	hsa-miR-181c	miRNA	3675	ITGA3	Seed
MIMAT0000258	hsa-miR-181c	miRNA	6696	SPP1	Seed
MIMAT0002821	hsa-miR-181d	miRNA	6696	SPP1	Seed
MIMAT0000259	hsa-miR-182	miRNA	216	ALDH1A1	Seed
MIMAT0000259	hsa-miR-182	miRNA	4684	NCAM1	Seed
MIMAT0000261	hsa-miR-183	miRNA	4684	NCAM1	Seed
MIMAT0000456	hsa-miR-186	miRNA	3675	ITGA3	Seed
MIMAT0004613	hsa-miR-188-3p	miRNA	5328	PLAU	Seed
MIMAT0000459	hsa-miR-193a-3p	miRNA	5328	PLAU	Seed
MIMAT0000459	hsa-miR-193a-3p	miRNA	5329	PLAUR	Seed
MIMAT0004614	hsa-miR-193a-5p	miRNA	290	ANPEP	Seed
MIMAT0004614	hsa-miR-193a-5p	miRNA	2335	FN1	Seed
MIMAT0002819	hsa-miR-193b	miRNA	595	CCND1	Seed
MIMAT0002819	hsa-miR-193b	miRNA	5328	PLAU	Seed
MIMAT0002819	hsa-miR-193b	miRNA	5329	PLAUR	Seed
MIMAT0000461	hsa-miR-195	miRNA	595	CCND1	Seed
MIMAT0000228	hsa-miR-198	miRNA	5328	PLAU	Seed
MIMAT0000228	hsa-miR-198	miRNA	5329	PLAUR	Seed
MIMAT0000232	hsa-miR-199a-3p	miRNA	2335	FN1	Seed
MIMAT0004563	hsa-miR-199b-3p	miRNA	2335	FN1	Seed
MIMAT0000073	hsa-miR-19a	miRNA	595	CCND1	Seed
MIMAT0000075	hsa-miR-20	miRNA	595	CCND1	Seed
MIMAT0000682	hsa-miR-200a	miRNA	4684	NCAM1	Seed
MIMAT0000318	hsa-miR-200b	miRNA	2335	FN1	Seed
MIMAT0000318	hsa-miR-200b	miRNA	4684	NCAM1	Seed
MIMAT0000617	hsa-miR-200c	miRNA	2335	FN1	Seed
MIMAT0000617	hsa-miR-200c	miRNA	4684	NCAM1	Seed
MIMAT0002811	hsa-miR-202	miRNA	595	CCND1	Seed
MIMAT0000265	hsa-miR-204	miRNA	5329	PLAUR	Seed
MIMAT0000265	hsa-miR-204	miRNA	6615	SNAI1	Seed
MIMAT0000266	hsa-miR-205	miRNA	2065	ERBB3	Seed
MIMAT0000266	hsa-miR-205	miRNA	4684	NCAM1	Seed
MIMAT0000462	hsa-miR-206	miRNA	595	CCND1	Seed
MIMAT0000462	hsa-miR-206	miRNA	2335	FN1	Seed
MIMAT0000075	hsa-miR-20	miRNA	595	CCND1	Seed
MIMAT0000075	hsa-miR-20	miRNA	2065	ERBB3	Seed
MIMAT0001413	hsa-miR-20b	miRNA	2065	ERBB3	Seed
MIMAT0000076	hsa-miR-21	miRNA	216	ALDH1A1	Seed
MIMAT0000267	hsa-miR-210	miRNA	4684	NCAM1	Seed
MIMAT0000274	hsa-miR-217	miRNA	2335	FN1	Seed
MIMAT0004567	hsa-miR-219-1-3p	miRNA	2335	FN1	Seed
MIMAT0000077	hsa-miR-22	miRNA	2065	ERBB3	Seed
MIMAT0000077	hsa-miR-22	miRNA	6615	SNAI1	Seed
MIMAT0000278	hsa-miR-221	miRNA	216	ALDH1A1	Seed
MIMAT0000278	hsa-miR-221	miRNA	3675	ITGA3	Seed
MIMAT0000278	hsa-miR-221	miRNA	5329	PLAUR	Seed
MIMAT0000279	hsa-miR-222	miRNA	216	ALDH1A1	Seed
MIMAT0000279	hsa-miR-222	miRNA	5329	PLAUR	Seed
MIMAT0000078	hsa-miR-23a	miRNA	216	ALDH1A1	Seed
MIMAT0000078	hsa-miR-23a	miRNA	595	CCND1	Seed
MIMAT0000078	hsa-miR-23a	miRNA	3675	ITGA3	Seed
MIMAT0000078	hsa-miR-23a	miRNA	5328	PLAU	Seed
MIMAT0000418	hsa-miR-23b	miRNA	216	ALDH1A1	Seed
MIMAT0000418	hsa-miR-23b	miRNA	595	CCND1	Seed
MIMAT0000418	hsa-miR-23b	miRNA	3675	ITGA3	Seed
MIMAT0000418	hsa-miR-23b	miRNA	5328	PLAU	Seed
MIMAT0000418	hsa-miR-23b	miRNA	5329	PLAUR	Seed
MIMAT0000080	hsa-miR-24	miRNA	3675	ITGA3	Seed
MIMAT0000084	hsa-miR-27a	miRNA	2335	FN1	Seed
MIMAT0000084	hsa-miR-27a	miRNA	4684	NCAM1	Seed
MIMAT0000419	hsa-miR-27b	miRNA	2335	FN1	Seed
MIMAT0000419	hsa-miR-27b	miRNA	4684	NCAM1	Seed
MIMAT0000085	hsa-miR-28-5p	miRNA	4684	NCAM1	Seed
MIMAT0004679	hsa-miR-296-3p	miRNA	5328	PLAU	Seed
MIMAT0000690	hsa-miR-296-5p	miRNA	595	CCND1	Seed
MIMAT0000690	hsa-miR-296-5p	miRNA	3675	ITGA3	Seed
MIMAT0000690	hsa-miR-296-5p	miRNA	5328	PLAU	Seed
MIMAT0002890	hsa-miR-299-5p	miRNA	6696	SPP1	Seed
MIMAT0004903	hsa-miR-300	miRNA	4684	NCAM1	Seed
MIMAT0000688	hsa-miR-301a	miRNA	2065	ERBB3	Seed
MIMAT0004958	hsa-miR-301b	miRNA	2065	ERBB3	Seed
MIMAT0000684	hsa-miR-302a	miRNA	595	CCND1	Seed
MIMAT0000684	hsa-miR-302a	miRNA	2065	ERBB3	Seed
MIMAT0000715	hsa-miR-302b	miRNA	595	CCND1	Seed
MIMAT0000715	hsa-miR-302b	miRNA	2065	ERBB3	Seed
MIMAT0000717	hsa-miR-302c	miRNA	216	ALDH1A1	Seed
MIMAT0000717	hsa-miR-302c	miRNA	595	CCND1	Seed
MIMAT0000717	hsa-miR-302c	miRNA	2065	ERBB3	Seed
MIMAT0000718	hsa-miR-302d	miRNA	595	CCND1	Seed
MIMAT0000718	hsa-miR-302d	miRNA	2065	ERBB3	Seed
MIMAT0000087	hsa-miR-30a	miRNA	290	ANPEP	Seed
MIMAT0000087	hsa-miR-30a	miRNA	4684	NCAM1	Seed
MIMAT0000087	hsa-miR-30a	miRNA	6615	SNAI1	Seed
MIMAT0000087	hsa-miR-30a	miRNA	4684	NCAM1	Seed
MIMAT0000087	hsa-miR-30a	miRNA	6615	SNAI1	Seed
MIMAT0000420	hsa-miR-30b	miRNA	4684	NCAM1	Seed
MIMAT0000420	hsa-miR-30b	miRNA	6615	SNAI1	Seed
MIMAT0000244	hsa-miR-30c	miRNA	4684	NCAM1	Seed
MIMAT0000244	hsa-miR-30c	miRNA	6615	SNAI1	Seed
MIMAT0000245	hsa-miR-30d	miRNA	4684	NCAM1	Seed
MIMAT0000245	hsa-miR-30d	miRNA	6615	SNAI1	Seed
MIMAT0000692	hsa-miR-30e	miRNA	4684	NCAM1	Seed
MIMAT0000692	hsa-miR-30e	miRNA	6615	SNAI1	Seed
MIMAT0004696	hsa-miR-323-5p	miRNA	5328	PLAU	Seed
MIMAT0000756	hsa-miR-326	miRNA	3675	ITGA3	Seed
MIMAT0000752	hsa-miR-328	miRNA	290	ANPEP	Seed
MIMAT0000760	hsa-miR-331-3p	miRNA	5329	PLAUR	Seed
MIMAT0004701	hsa-miR-338-5p	miRNA	5329	PLAUR	Seed
MIMAT0004692	hsa-miR-340	miRNA	595	CCND1	Seed
MIMAT0004692	hsa-miR-340	miRNA	5329	PLAUR	Seed
MIMAT0004692	hsa-miR-340	miRNA	6696	SPP1	Seed
MIMAT0000255	hsa-miR-34a	miRNA	595	CCND1	Seed
MIMAT0004682	hsa-miR-361-3p	miRNA	290	ANPEP	Seed
MIMAT0004682	hsa-miR-361-3p	miRNA	5328	PLAU	Seed
MIMAT0000721	hsa-miR-369-3p	miRNA	5328	PLAU	Seed
MIMAT0000724	hsa-miR-372	miRNA	2065	ERBB3	Seed
MIMAT0000720	hsa-miR-376c	miRNA	6696	SPP1	Seed
MIMAT0000730	hsa-miR-377	miRNA	5329	PLAUR	Seed
MIMAT0000736	hsa-miR-381	miRNA	4684	NCAM1	Seed
MIMAT0001075	hsa-miR-384	miRNA	216	ALDH1A1	Seed
MIMAT0001075	hsa-miR-384	miRNA	5328	PLAU	Seed
MIMAT0002171	hsa-miR-410	miRNA	6615	SNAI1	Seed
MIMAT0002170	hsa-miR-412	miRNA	5329	PLAUR	Seed
MIMAT0003339	hsa-miR-421	miRNA	4684	NCAM1	Seed
MIMAT0004748	hsa-miR-423-5p	miRNA	290	ANPEP	Seed
MIMAT0001341	hsa-miR-424	miRNA	595	CCND1	Seed
MIMAT0001341	hsa-miR-424	miRNA	6696	SPP1	Seed
MIMAT0001536	hsa-miR-429	miRNA	2335	FN1	Seed
MIMAT0001536	hsa-miR-429	miRNA	4684	NCAM1	Seed
MIMAT0001625	hsa-miR-431	miRNA	3675	ITGA3	Seed
MIMAT0001532	hsa-miR-448	miRNA	4684	NCAM1	Seed
MIMAT0001541	hsa-miR-449a	miRNA	595	CCND1	Seed
MIMAT0004910	hsa-miR-450b-3p	miRNA	2335	FN1	Seed
MIMAT0004784	hsa-miR-455-3p	miRNA	216	ALDH1A1	Seed
MIMAT0004784	hsa-miR-455-3p	miRNA	3675	ITGA3	Seed
MIMAT0004784	hsa-miR-455-3p	miRNA	5328	PLAU	Seed
MIMAT0002175	hsa-miR-485-5p	miRNA	3675	ITGA3	Seed
MIMAT0002178	hsa-miR-487a	miRNA	216	ALDH1A1	Seed
MIMAT0004765	hsa-miR-491-3p	miRNA	595	CCND1	Seed
MIMAT0002812	hsa-miR-492	miRNA	2065	ERBB3	Seed
MIMAT0002816	hsa-miR-494	miRNA	595	CCND1	Seed
MIMAT0002816	hsa-miR-494	miRNA	5329	PLAUR	Seed
MIMAT0002820	hsa-miR-497	miRNA	595	CCND1	Seed
MIMAT0004772	hsa-miR-499-3p	miRNA	6696	SPP1	Seed
MIMAT0004773	hsa-miR-500	miRNA	2065	ERBB3	Seed
MIMAT0004774	hsa-miR-501-3p	miRNA	3675	ITGA3	Seed
MIMAT0004774	hsa-miR-501-3p	miRNA	6615	SNAI1	Seed
MIMAT0002872	hsa-miR-501-5p	miRNA	290	ANPEP	Seed
MIMAT0004775	hsa-miR-502-3p	miRNA	3675	ITGA3	Seed
MIMAT0004775	hsa-miR-502-3p	miRNA	6615	SNAI1	Seed
MIMAT0002874	hsa-miR-503	miRNA	595	CCND1	Seed
MIMAT0002874	hsa-miR-503	miRNA	5329	PLAUR	Seed
MIMAT0002878	hsa-miR-506	miRNA	2065	ERBB3	Seed
MIMAT0002878	hsa-miR-506	miRNA	3675	ITGA3	Seed
MIMAT0004975	hsa-miR-509-3-5p	miRNA	4684	NCAM1	Seed
MIMAT0004975	hsa-miR-509-3-5p	miRNA	5328	PLAU	Seed
MIMAT0004779	hsa-miR-509-5p	miRNA	4684	NCAM1	Seed
MIMAT0004779	hsa-miR-509-5p	miRNA	5328	PLAU	Seed
MIMAT0002808	hsa-miR-511	miRNA	216	ALDH1A1	Seed
MIMAT0002823	hsa-miR-512-3p	miRNA	2065	ERBB3	Seed
MIMAT0002823	hsa-miR-512-3p	miRNA	5328	PLAU	Seed
MIMAT0005457	hsa-miR-518a-5p	miRNA	216	ALDH1A1	Seed
MIMAT0005457	hsa-miR-518a-5p	miRNA	4684	NCAM1	Seed
MIMAT0005457	hsa-miR-518a-5p	miRNA	6696	SPP1	Seed
MIMAT0005456	hsa-miR-518d-5p	miRNA	2335	FN1	Seed
MIMAT0002869	hsa-miR-519a	miRNA	2065	ERBB3	Seed
MIMAT0002837	hsa-miR-519b-3p	miRNA	595	CCND1	Seed
MIMAT0002837	hsa-miR-519b-3p	miRNA	2065	ERBB3	Seed
MIMAT0002832	hsa-miR-519c-3p	miRNA	595	CCND1	Seed
MIMAT0002832	hsa-miR-519c-3p	miRNA	2065	ERBB3	Seed
MIMAT0002853	hsa-miR-519d	miRNA	2065	ERBB3	Seed
MIMAT0002834	hsa-miR-520a-3p	miRNA	2065	ERBB3	Seed
MIMAT0002833	hsa-miR-520a-5p	miRNA	2335	FN1	Seed
MIMAT0002843	hsa-miR-520b	miRNA	2065	ERBB3	Seed
MIMAT0002846	hsa-miR-520c-3p	miRNA	2065	ERBB3	Seed
MIMAT0002856	hsa-miR-520d-3p	miRNA	2065	ERBB3	Seed
MIMAT0002855	hsa-miR-520d-5p	miRNA	216	ALDH1A1	Seed
MIMAT0002855	hsa-miR-520d-5p	miRNA	4684	NCAM1	Seed
MIMAT0002825	hsa-miR-520e	miRNA	2065	ERBB3	Seed
MIMAT0002849	hsa-miR-524-5p	miRNA	216	ALDH1A1	Seed
MIMAT0002849	hsa-miR-524-5p	miRNA	4684	NCAM1	Seed
MIMAT0002838	hsa-miR-525-5p	miRNA	2335	FN1	Seed
MIMAT0002838	hsa-miR-525-5p	miRNA	5328	PLAU	Seed
MIMAT0002862	hsa-miR-527	miRNA	4684	NCAM1	Seed
MIMAT0003163	hsa-miR-539	miRNA	6696	SPP1	Seed
MIMAT0004920	hsa-miR-541	miRNA	3675	ITGA3	Seed
MIMAT0003340	hsa-miR-542-5p	miRNA	216	ALDH1A1	Seed
MIMAT0003285	hsa-miR-548c-3p	miRNA	5328	PLAU	Seed
MIMAT0004800	hsa-miR-550	miRNA	5329	PLAUR	Seed
MIMAT0003215	hsa-miR-552	miRNA	290	ANPEP	Seed
MIMAT0003223	hsa-miR-559	miRNA	2335	FN1	Seed
MIMAT0003225	hsa-miR-561	miRNA	4684	NCAM1	Seed
MIMAT0003226	hsa-miR-562	miRNA	216	ALDH1A1	Seed
MIMAT0003236	hsa-miR-571	miRNA	290	ANPEP	Seed
MIMAT0003242	hsa-miR-577	miRNA	6696	SPP1	Seed
MIMAT0003244	hsa-miR-579	miRNA	2335	FN1	Seed
MIMAT0003245	hsa-miR-580	miRNA	6696	SPP1	Seed
MIMAT0003246	hsa-miR-581	miRNA	216	ALDH1A1	Seed
MIMAT0003260	hsa-miR-592	miRNA	2065	ERBB3	Seed
MIMAT0004802	hsa-miR-593	miRNA	5328	PLAU	Seed
MIMAT0003263	hsa-miR-595	miRNA	5328	PLAU	Seed
MIMAT0003267	hsa-miR-599	miRNA	2065	ERBB3	Seed
MIMAT0003274	hsa-miR-606	miRNA	216	ALDH1A1	Seed
MIMAT0003278	hsa-miR-610	miRNA	216	ALDH1A1	Seed
MIMAT0004804	hsa-miR-615-5p	miRNA	5329	PLAUR	Seed
MIMAT0003287	hsa-miR-618	miRNA	2335	FN1	Seed
MIMAT0003289	hsa-miR-620	miRNA	5328	PLAU	Seed
MIMAT0003290	hsa-miR-621	miRNA	5328	PLAU	Seed
MIMAT0003291	hsa-miR-622	miRNA	5329	PLAUR	Seed
MIMAT0003307	hsa-miR-637	miRNA	290	ANPEP	Seed
MIMAT0003315	hsa-miR-645	miRNA	2335	FN1	Seed
MIMAT0003317	hsa-miR-647	miRNA	2335	FN1	Seed
MIMAT0003318	hsa-miR-648	miRNA	5328	PLAU	Seed
MIMAT0003321	hsa-miR-651	miRNA	216	ALDH1A1	Seed
MIMAT0003328	hsa-miR-653	miRNA	4684	NCAM1	Seed
MIMAT0003330	hsa-miR-654-5p	miRNA	3675	ITGA3	Seed
MIMAT0003331	hsa-miR-655	miRNA	5328	PLAU	Seed
MIMAT0004926	hsa-miR-708	miRNA	4684	NCAM1	Seed
MIMAT0004957	hsa-miR-760	miRNA	290	ANPEP	Seed
MIMAT0003883	hsa-miR-767-3p	miRNA	290	ANPEP	Seed
MIMAT0003887	hsa-miR-769-3p	miRNA	290	ANPEP	Seed
MIMAT0003886	hsa-miR-769-5p	miRNA	5328	PLAU	Seed
MIMAT0004185	hsa-miR-802	miRNA	2335	FN1	Seed
MIMAT0004185	hsa-miR-802	miRNA	5329	PLAUR	Seed
MIMAT0004185	hsa-miR-802	miRNA	6696	SPP1	Seed
MIMAT0004911	hsa-miR-874	miRNA	290	ANPEP	Seed
MIMAT0004947	hsa-miR-885-5p	miRNA	6615	SNAI1	Seed
MIMAT0004906	hsa-miR-886-3p	miRNA	5328	PLAU	Seed
MIMAT0004916	hsa-miR-888	miRNA	6696	SPP1	Seed
MIMAT0004970	hsa-miR-920	miRNA	5329	PLAUR	Seed
MIMAT0000093	hsa-miR-93	miRNA	595	CCND1	Seed
MIMAT0000093	hsa-miR-93	miRNA	2065	ERBB3	Seed
MIMAT0004982	hsa-miR-939	miRNA	5329	PLAUR	Seed
MIMAT0004983	hsa-miR-940	miRNA	3675	ITGA3	Seed
MIMAT0004985	hsa-miR-942	miRNA	5329	PLAUR	Seed
MIMAT0004987	hsa-miR-944	miRNA	216	ALDH1A1	Seed
MIMAT0000095	hsa-miR-96	miRNA	2335	FN1	Seed
MIMAT0000095	hsa-miR-96	miRNA	4684	NCAM1	Seed
MIMAT0000096	hsa-miR-98	miRNA	595	CCND1	Seed

## Sheet: Supplementary Table7
Supplementary Table 7: Results of Spearman correlation analysis between 12 hub genes associated with LNM potential and infiltration scores of distinct immune cell types.
cancertype	symbol	cell_type	cor	p_value	fdr	entrez
THCA	NCAM1	Bcell	0.33838	8.65615e-17	2.16177e-15	4684
THCA	ALDH1A1	Bcell	0.282089	6.33693e-12	6.9661e-11	216
THCA	SNAI1	Bcell	0.0485161	0.246668	0.335519	6615
THCA	ANPEP	Bcell	-0.0406702	0.331566	0.427565	290
THCA	SPP1	Bcell	-0.0995305	0.0172595	0.033254	6696
THCA	PLAUR	Bcell	-0.25753	4.06526e-10	3.24783e-09	5329
THCA	PLAU	Bcell	-0.259882	2.779e-10	2.30098e-09	5328
THCA	CCND1	Bcell	-0.314806	1.26335e-14	2.20992e-13	595
THCA	FN1	Bcell	-0.342359	3.57439e-17	9.55828e-16	2335
THCA	KRT19	Bcell	-0.354447	2.24826e-18	7.54276e-17	3880
THCA	ITGA3	Bcell	-0.376154	1.15122e-20	5.58298e-19	3675
THCA	ERBB3	Bcell	-0.38985	3.3424e-22	2.23896e-20	2065
THCA	ALDH1A1	CD4_naive	0.235895	1.12821e-08	1.38128e-07	216
THCA	NCAM1	CD4_naive	0.168138	5.3159e-05	0.000235715	4684
THCA	SNAI1	CD4_naive	0.0285681	0.495305	0.609703	6615
THCA	CCND1	CD4_naive	-0.0899903	0.031404	0.0643074	595
THCA	ERBB3	CD4_naive	-0.205266	7.37071e-07	5.36634e-06	2065
THCA	ITGA3	CD4_naive	-0.217731	1.44677e-07	1.29248e-06	3675
THCA	KRT19	CD4_naive	-0.247692	1.91579e-09	2.94033e-08	3880
THCA	SPP1	CD4_naive	-0.251928	9.90788e-10	1.64004e-08	6696
THCA	PLAU	CD4_naive	-0.286928	2.65438e-12	9.40966e-11	5328
THCA	ANPEP	CD4_naive	-0.300197	2.23769e-13	1.09314e-11	290
THCA	FN1	CD4_naive	-0.313604	1.61024e-14	1.11212e-12	2335
THCA	PLAUR	CD4_naive	-0.320405	4.02292e-15	3.29051e-13	5329
THCA	ANPEP	CD4_T	0.278151	1.27063e-11	9.48544e-11	290
THCA	SNAI1	CD4_T	0.216835	1.63181e-07	7.24207e-07	6615
THCA	SPP1	CD4_T	0.179878	1.5047e-05	4.9676e-05	6696
THCA	PLAUR	CD4_T	0.141293	0.000701837	0.0017484	5329
THCA	ALDH1A1	CD4_T	0.120787	0.00381469	0.00817509	216
THCA	PLAU	CD4_T	0.107279	0.0102419	0.0199257	5328
THCA	NCAM1	CD4_T	0.0292795	0.484626	0.570572	4684
THCA	KRT19	CD4_T	-0.0311397	0.457297	0.54354	3880
THCA	FN1	CD4_T	-0.0381058	0.362983	0.450194	2335
THCA	ITGA3	CD4_T	-0.0475601	0.256113	0.337257	3675
THCA	ERBB3	CD4_T	-0.0545597	0.192577	0.264803	2065
THCA	CCND1	CD4_T	-0.167044	5.9543e-05	0.000178343	595
THCA	ALDH1A1	CD8_naive	0.125188	0.00270591	0.00765491	216
THCA	SNAI1	CD8_naive	0.108961	0.00910623	0.021877	6615
THCA	NCAM1	CD8_naive	0.0739484	0.0772048	0.136892	4684
THCA	CCND1	CD8_naive	-0.0344117	0.411389	0.527578	595
THCA	ERBB3	CD8_naive	-0.0743234	0.0757122	0.134687	2065
THCA	ITGA3	CD8_naive	-0.14212	0.000652259	0.00216726	3675
THCA	KRT19	CD8_naive	-0.152975	0.000240406	0.000895997	3880
THCA	FN1	CD8_naive	-0.215096	2.05808e-07	1.44738e-06	2335
THCA	PLAU	CD8_naive	-0.282106	6.31749e-12	7.72957e-11	5328
THCA	PLAUR	CD8_naive	-0.318107	6.45356e-15	9.72598e-14	5329
THCA	ANPEP	CD8_naive	-0.406452	3.64367e-24	8.31196e-23	290
THCA	SPP1	CD8_naive	-0.437751	3.54004e-28	9.42866e-27	6696
THCA	ANPEP	CD8_T	0.324705	1.6434e-15	2.3528e-14	290
THCA	PLAUR	CD8_T	0.208803	4.69063e-07	2.19557e-06	5329
THCA	PLAU	CD8_T	0.199136	1.58362e-06	6.76008e-06	5328
THCA	SPP1	CD8_T	0.198875	1.63528e-06	6.96722e-06	6696
THCA	KRT19	CD8_T	0.067433	0.107165	0.164747	3880
THCA	SNAI1	CD8_T	0.0380239	0.364017	0.458403	6615
THCA	ALDH1A1	CD8_T	0.0265526	0.526232	0.617307	216
THCA	FN1	CD8_T	0.00886038	0.832536	0.876333	2335
THCA	ITGA3	CD8_T	-0.000306826	0.994158	0.995908	3675
THCA	NCAM1	CD8_T	-0.0268739	0.521237	0.612515	4684
THCA	CCND1	CD8_T	-0.0722848	0.0841177	0.133916	595
THCA	ERBB3	CD8_T	-0.082109	0.0496715	0.0846123	2065
THCA	ANPEP	Central_memory	0.387978	5.47583e-22	4.93145e-21	290
THCA	SPP1	Central_memory	0.319774	4.58277e-15	2.31847e-14	6696
THCA	FN1	Central_memory	0.251257	1.10075e-09	3.52806e-09	2335
THCA	PLAUR	Central_memory	0.223754	6.35829e-08	1.7522e-07	5329
THCA	PLAU	Central_memory	0.182939	1.0681e-05	2.3978e-05	5328
THCA	ERBB3	Central_memory	0.144246	0.000539302	0.00101396	2065
THCA	NCAM1	Central_memory	0.124184	0.00292909	0.00502757	4684
THCA	ITGA3	Central_memory	0.118369	0.00458622	0.00768296	3675
THCA	SNAI1	Central_memory	0.106714	0.0106509	0.0169482	6615
THCA	KRT19	Central_memory	0.0692848	0.0978402	0.132444	3880
THCA	ALDH1A1	Central_memory	-0.0461018	0.270998	0.329298	216
THCA	CCND1	Central_memory	-0.120893	0.00378393	0.00641458	595
THCA	ANPEP	Cytotoxic	0.555314	1.38368e-47	4.93128e-46	290
THCA	PLAUR	Cytotoxic	0.506794	1.18905e-38	3.26239e-37	5329
THCA	PLAU	Cytotoxic	0.506477	1.34588e-38	3.67756e-37	5328
THCA	SPP1	Cytotoxic	0.474489	1.87779e-33	4.27389e-32	6696
THCA	FN1	Cytotoxic	0.411777	8.09692e-25	1.13886e-23	2335
THCA	ITGA3	Cytotoxic	0.388984	4.202e-22	4.7946e-21	3675
THCA	KRT19	Cytotoxic	0.366261	1.3391e-19	1.22135e-18	3880
THCA	ERBB3	Cytotoxic	0.274136	2.55395e-11	1.07217e-10	2065
THCA	CCND1	Cytotoxic	0.147096	0.000416265	0.000806557	595
THCA	SNAI1	Cytotoxic	-0.187108	6.63645e-06	1.5913e-05	6615
THCA	NCAM1	Cytotoxic	-0.222087	8.00179e-08	2.35238e-07	4684
THCA	ALDH1A1	Cytotoxic	-0.290962	1.26847e-12	6.04191e-12	216
THCA	FN1	DC	0.770275	1.87237e-113	7.50035e-110	2335
THCA	PLAUR	DC	0.727703	2.1236e-95	1.77223e-92	5329
THCA	ITGA3	DC	0.718311	7.16657e-92	3.87944e-89	3675
THCA	KRT19	DC	0.697815	1.19072e-84	3.90966e-82	3880
THCA	PLAU	DC	0.681569	2.38454e-79	5.1913e-77	5328
THCA	ERBB3	DC	0.658494	2.19367e-72	3.37977e-70	2065
THCA	SPP1	DC	0.615686	5.63006e-61	3.69719e-59	6696
THCA	ANPEP	DC	0.547017	5.93706e-46	1.41901e-44	290
THCA	CCND1	DC	0.405371	4.92847e-24	2.98676e-23	595
THCA	SNAI1	DC	-0.211342	3.37444e-07	7.37605e-07	6615
THCA	NCAM1	DC	-0.353431	2.8505e-18	1.25561e-17	4684
THCA	ALDH1A1	DC	-0.577696	3.16551e-52	1.12415e-50	216
THCA	KRT19	Effector_memory	0.298809	2.91603e-13	9.01315e-12	3880
THCA	ITGA3	Effector_memory	0.294972	6.0179e-13	1.72683e-11	3675
THCA	PLAU	Effector_memory	0.291677	1.11145e-12	2.92911e-11	5328
THCA	FN1	Effector_memory	0.266543	9.26978e-11	1.42163e-09	2335
THCA	PLAUR	Effector_memory	0.257776	3.90734e-10	5.06866e-09	5329
THCA	ERBB3	Effector_memory	0.244853	2.96053e-09	3.08514e-08	2065
THCA	SPP1	Effector_memory	0.232112	1.95389e-08	1.62721e-07	6696
THCA	ANPEP	Effector_memory	0.16474	7.5432e-05	0.000261525	290
THCA	CCND1	Effector_memory	0.104779	0.0121635	0.0249128	595
THCA	ALDH1A1	Effector_memory	-0.11436	0.00617955	0.0136793	216
THCA	SNAI1	Effector_memory	-0.132205	0.00153023	0.00390624	6615
THCA	NCAM1	Effector_memory	-0.172009	3.5383e-05	0.000132317	4684
THCA	ANPEP	Exhausted	0.473858	2.34344e-33	6.76322e-32	290
THCA	SPP1	Exhausted	0.452885	2.83915e-30	7.41398e-29	6696
THCA	PLAUR	Exhausted	0.414134	4.12469e-25	8.49933e-24	5329
THCA	PLAU	Exhausted	0.387898	5.5916e-22	9.6797e-21	5328
THCA	KRT19	Exhausted	0.225355	5.08948e-08	2.08802e-07	3880
THCA	FN1	Exhausted	0.225247	5.16667e-08	2.11666e-07	2335
THCA	ITGA3	Exhausted	0.198311	1.75224e-06	5.73552e-06	3675
THCA	ERBB3	Exhausted	0.0999058	0.0168413	0.0288155	2065
THCA	CCND1	Exhausted	0.0826403	0.0482085	0.074856	595
THCA	SNAI1	Exhausted	-0.115581	0.00564812	0.0105804	6615
THCA	NCAM1	Exhausted	-0.142123	0.000652107	0.00144321	4684
THCA	ALDH1A1	Exhausted	-0.148276	0.000373449	0.000859648	216
THCA	ALDH1A1	Gamma_delta	0.319677	4.67475e-15	9.15256e-14	216
THCA	SNAI1	Gamma_delta	0.213329	2.60033e-07	1.13345e-06	6615
THCA	NCAM1	Gamma_delta	0.188995	5.33183e-06	1.8556e-05	4684
THCA	ANPEP	Gamma_delta	-0.0605544	0.148062	0.204845	290
THCA	SPP1	Gamma_delta	-0.172622	3.3149e-05	0.000100005	6696
THCA	PLAUR	Gamma_delta	-0.279254	1.0469e-11	1.04528e-10	5329
THCA	PLAU	Gamma_delta	-0.29162	1.12323e-12	1.35726e-11	5328
THCA	KRT19	Gamma_delta	-0.345836	1.63277e-17	5.48705e-16	3880
THCA	CCND1	Gamma_delta	-0.380166	4.1527e-21	3.08053e-19	595
THCA	FN1	Gamma_delta	-0.39044	2.85927e-22	2.78001e-20	2335
THCA	ERBB3	Gamma_delta	-0.39506	8.31903e-23	9.41367e-21	2065
THCA	ITGA3	Gamma_delta	-0.408832	1.8667e-24	3.27965e-22	3675
THCA	PLAUR	InfiltrationScore	0.699932	2.28393e-85	1.53506e-83	5329
THCA	ANPEP	InfiltrationScore	0.696815	2.58438e-84	1.69159e-82	290
THCA	SPP1	InfiltrationScore	0.693899	2.43196e-83	1.55127e-81	6696
THCA	PLAU	InfiltrationScore	0.636743	2.31255e-66	9.39513e-65	5328
THCA	FN1	InfiltrationScore	0.52497	7.88308e-42	1.54039e-40	2335
THCA	KRT19	InfiltrationScore	0.507829	7.93201e-39	1.36019e-37	3880
THCA	ITGA3	InfiltrationScore	0.466962	2.55436e-32	3.13489e-31	3675
THCA	ERBB3	InfiltrationScore	0.320746	3.74909e-15	1.54602e-14	2065
THCA	CCND1	InfiltrationScore	0.223384	6.69208e-08	1.63478e-07	595
THCA	SNAI1	InfiltrationScore	-0.16075	0.000112784	0.00020751	6615
THCA	NCAM1	InfiltrationScore	-0.217359	1.52112e-07	3.61834e-07	4684
THCA	ALDH1A1	InfiltrationScore	-0.391292	2.28018e-22	1.53152e-21	216
THCA	ANPEP	iTreg	0.641826	1.00067e-67	8.78921e-66	290
THCA	PLAUR	iTreg	0.608625	2.92946e-59	1.63894e-57	5329
THCA	PLAU	iTreg	0.601242	1.64373e-57	8.37715e-56	5328
THCA	FN1	iTreg	0.594644	5.50607e-56	2.6133e-54	2335
THCA	ITGA3	iTreg	0.489309	9.07045e-36	1.64112e-34	3675
THCA	SPP1	iTreg	0.484318	5.62686e-35	9.66555e-34	6696
THCA	KRT19	iTreg	0.429659	4.23675e-27	4.64465e-26	3880
THCA	ERBB3	iTreg	0.414845	3.36152e-25	3.26201e-24	2065
THCA	CCND1	iTreg	0.126641	0.00241012	0.00415102	595
THCA	SNAI1	iTreg	-0.0328495	0.432958	0.495329	6615
THCA	NCAM1	iTreg	-0.0993126	0.0175065	0.0267438	4684
THCA	ALDH1A1	iTreg	-0.371073	4.10301e-20	2.87441e-19	216
THCA	SPP1	Macrophage	0.721577	4.41275e-93	2.5995e-90	6696
THCA	PLAUR	Macrophage	0.578053	2.65104e-52	3.21804e-50	5329
THCA	FN1	Macrophage	0.52775	2.47384e-42	1.70857e-40	2335
THCA	ANPEP	Macrophage	0.522929	1.83352e-41	1.19621e-39	290
THCA	PLAU	Macrophage	0.512388	1.3104e-39	7.56369e-38	5328
THCA	ITGA3	Macrophage	0.458876	3.92732e-31	1.07975e-29	3675
THCA	KRT19	Macrophage	0.435715	6.65284e-28	1.33517e-26	3880
THCA	ERBB3	Macrophage	0.361206	4.54267e-19	3.69858e-18	2065
THCA	CCND1	Macrophage	0.318856	5.53531e-15	3.03495e-14	595
THCA	NCAM1	Macrophage	-0.22137	8.82796e-08	2.45338e-07	4684
THCA	SNAI1	Macrophage	-0.285057	3.72303e-12	1.54322e-11	6615
THCA	ALDH1A1	Macrophage	-0.395686	7.02733e-23	8.4484e-22	216
THCA	ALDH1A1	MAIT	0.288262	2.08188e-12	1.19581e-11	216
THCA	NCAM1	MAIT	0.047317	0.258554	0.323803	4684
THCA	SNAI1	MAIT	0.00993778	0.81253	0.850226	6615
THCA	CCND1	MAIT	-0.0959329	0.0217528	0.0346553	595
THCA	SPP1	MAIT	-0.3158	1.03303e-14	7.71461e-14	6696
THCA	PLAU	MAIT	-0.338323	8.76485e-17	8.33181e-16	5328
THCA	ANPEP	MAIT	-0.345656	1.70086e-17	1.75872e-16	290
THCA	PLAUR	MAIT	-0.372322	3.00813e-20	4.29742e-19	5329
THCA	KRT19	MAIT	-0.445206	3.38705e-29	1.53685e-27	3880
THCA	ITGA3	MAIT	-0.463117	9.45359e-32	6.01098e-30	3675
THCA	ERBB3	MAIT	-0.465885	3.69108e-32	2.51458e-30	2065
THCA	FN1	MAIT	-0.497574	4.13004e-37	5.70487e-35	2335
THCA	FN1	Monocyte	0.555812	1.10041e-47	1.83667e-44	2335
THCA	ITGA3	Monocyte	0.530576	7.53085e-43	2.90068e-40	3675
THCA	KRT19	Monocyte	0.510759	2.50077e-39	4.39367e-37	3880
THCA	ERBB3	Monocyte	0.490606	5.61634e-36	5.4873e-34	2065
THCA	CCND1	Monocyte	0.422765	3.33206e-26	7.93553e-25	595
THCA	PLAUR	Monocyte	0.409645	1.48336e-24	2.90706e-23	5329
THCA	PLAU	Monocyte	0.402101	1.22072e-23	2.13535e-22	5328
THCA	SPP1	Monocyte	0.256377	4.89204e-10	1.90888e-09	6696
THCA	ANPEP	Monocyte	0.221289	8.9266e-08	2.7536e-07	290
THCA	SNAI1	Monocyte	-0.279761	9.57312e-12	4.53179e-11	6615
THCA	NCAM1	Monocyte	-0.297971	3.41855e-13	1.88001e-12	4684
THCA	ALDH1A1	Monocyte	-0.477935	5.56108e-34	4.15607e-32	216
THCA	ALDH1A1	Neutrophil	0.291012	1.25689e-12	5.53644e-12	216
THCA	NCAM1	Neutrophil	0.172323	3.4221e-05	7.5821e-05	4684
THCA	SNAI1	Neutrophil	0.00704467	0.866491	0.89348	6615
THCA	CCND1	Neutrophil	-0.0849052	0.0423706	0.0619672	595
THCA	ERBB3	Neutrophil	-0.287332	2.4663e-12	1.0589e-11	2065
THCA	ITGA3	Neutrophil	-0.381056	3.30591e-21	2.66455e-20	3675
THCA	KRT19	Neutrophil	-0.395644	7.10702e-23	6.31529e-22	3880
THCA	FN1	Neutrophil	-0.463485	8.34773e-32	1.12288e-30	2335
THCA	SPP1	Neutrophil	-0.559475	2.01723e-48	4.35378e-47	6696
THCA	PLAU	Neutrophil	-0.577939	2.80656e-52	6.61325e-51	5328
THCA	PLAUR	Neutrophil	-0.627983	4.52205e-64	1.35384e-62	5329
THCA	ANPEP	Neutrophil	-0.694086	2.10822e-83	8.67053e-82	290
THCA	ANPEP	NK	0.393113	1.4029e-22	2.59692e-21	290
THCA	PLAUR	NK	0.295871	5.08258e-13	3.75919e-12	5329
THCA	PLAU	NK	0.288155	2.12275e-12	1.45904e-11	5328
THCA	SPP1	NK	0.20955	4.2593e-07	1.48261e-06	6696
THCA	SNAI1	NK	0.0944641	0.0238607	0.040036	6615
THCA	KRT19	NK	0.0929088	0.0262832	0.0437339	3880
THCA	FN1	NK	0.0424818	0.310462	0.388082	2335
THCA	ITGA3	NK	0.028671	0.493754	0.571443	3675
THCA	NCAM1	NK	-0.007599	0.856095	0.888478	4684
THCA	ALDH1A1	NK	-0.0256802	0.539917	0.614885	216
THCA	CCND1	NK	-0.0828056	0.0477608	0.0751218	595
THCA	ERBB3	NK	-0.105751	0.0113816	0.0203301	2065
THCA	KRT19	NKT	0.276134	1.80709e-11	4.63433e-10	3880
THCA	ITGA3	NKT	0.27453	2.38606e-11	5.88553e-10	3675
THCA	FN1	NKT	0.264689	1.26232e-10	2.58783e-09	2335
THCA	ERBB3	NKT	0.259623	2.89849e-10	5.3411e-09	2065
THCA	PLAU	NKT	0.240441	5.75983e-09	7.4046e-08	5328
THCA	CCND1	NKT	0.231069	2.26926e-08	2.45151e-07	595
THCA	PLAUR	NKT	0.216023	1.81916e-07	1.53868e-06	5329
THCA	ANPEP	NKT	0.182343	1.1424e-05	5.957e-05	290
THCA	SPP1	NKT	0.0143294	0.732369	0.801586	6696
THCA	SNAI1	NKT	-0.00164166	0.968749	0.977966	6615
THCA	NCAM1	NKT	-0.224179	5.9946e-08	5.76132e-07	4684
THCA	ALDH1A1	NKT	-0.276271	1.76454e-11	4.54852e-10	216
THCA	FN1	nTreg	0.65421	3.68961e-71	2.4633e-67	2335
THCA	ITGA3	nTreg	0.632082	3.91324e-65	8.47995e-62	3675
THCA	PLAU	nTreg	0.572717	3.66113e-51	7.01729e-49	5328
THCA	ERBB3	nTreg	0.571907	5.43069e-51	1.00714e-48	2065
THCA	PLAUR	nTreg	0.539815	1.42594e-44	1.15162e-42	5329
THCA	KRT19	nTreg	0.536942	4.9597e-44	3.73451e-42	3880
THCA	ANPEP	nTreg	0.401191	1.56849e-23	1.55985e-22	290
THCA	SPP1	nTreg	0.388235	5.11748e-22	4.49356e-21	6696
THCA	CCND1	nTreg	0.288457	2.00895e-12	7.98201e-12	595
THCA	SNAI1	nTreg	-0.22942	2.87134e-08	8.10344e-08	6615
THCA	NCAM1	nTreg	-0.283374	5.03738e-12	1.93617e-11	4684
THCA	ALDH1A1	nTreg	-0.454261	1.80875e-30	3.33279e-29	216
THCA	ANPEP	Tfh	0.513932	7.0751e-40	1.8098e-38	290
THCA	PLAUR	Tfh	0.412065	7.45799e-25	1.15259e-23	5329
THCA	SPP1	Tfh	0.392175	1.80231e-22	2.48441e-21	6696
THCA	PLAU	Tfh	0.315172	1.17315e-14	1.04571e-13	5328
THCA	FN1	Tfh	0.210958	3.54754e-07	1.56886e-06	2335
THCA	KRT19	Tfh	0.199943	1.43389e-06	5.78087e-06	3880
THCA	SNAI1	Tfh	0.188491	5.65417e-06	2.0787e-05	6615
THCA	ITGA3	Tfh	0.131818	0.00158019	0.00384891	3675
THCA	ERBB3	Tfh	0.0752156	0.0722552	0.116325	2065
THCA	NCAM1	Tfh	0.0510665	0.222671	0.304886	4684
THCA	ALDH1A1	Tfh	-0.0363331	0.385752	0.479334	216
THCA	CCND1	Tfh	-0.121224	0.0036887	0.00827427	595
THCA	ANPEP	Th1	0.471433	5.46079e-33	1.37925e-31	290
THCA	SPP1	Th1	0.435704	6.6741e-28	1.43275e-26	6696
THCA	PLAUR	Th1	0.433827	1.18947e-27	2.52372e-26	5329
THCA	PLAU	Th1	0.40353	8.22455e-24	1.50989e-22	5328
THCA	FN1	Th1	0.301835	1.63415e-13	1.62433e-12	2335
THCA	ITGA3	Th1	0.254337	6.77238e-10	4.59499e-09	3675
THCA	KRT19	Th1	0.239833	6.30725e-09	3.74201e-08	3880
THCA	ERBB3	Th1	0.16268	9.2949e-05	0.000286015	2065
THCA	SNAI1	Th1	0.00901562	0.829647	0.871003	6615
THCA	CCND1	Th1	-0.00622428	0.881917	0.910981	595
THCA	NCAM1	Th1	-0.0623991	0.136078	0.200228	4684
THCA	ALDH1A1	Th1	-0.146054	0.000457861	0.00123581	216
THCA	ALDH1A1	Th17	0.143841	0.000559337	0.00120891	216
THCA	SNAI1	Th17	0.0794587	0.0575351	0.08707	6615
THCA	NCAM1	Th17	0.0382044	0.361743	0.437521	4684
THCA	ERBB3	Th17	0.0230049	0.582961	0.651278	2065
THCA	CCND1	Th17	-0.0178084	0.670825	0.730691	595
THCA	ITGA3	Th17	-0.104435	0.0124513	0.0215564	3675
THCA	KRT19	Th17	-0.152304	0.000256207	0.000579578	3880
THCA	FN1	Th17	-0.180945	1.3361e-05	3.6261e-05	2335
THCA	PLAU	Th17	-0.373071	2.49591e-20	3.09157e-19	5328
THCA	PLAUR	Th17	-0.410607	1.12929e-24	1.77122e-23	5329
THCA	SPP1	Th17	-0.419608	8.43485e-26	1.40201e-24	6696
THCA	ANPEP	Th17	-0.542387	4.62151e-45	1.40889e-43	290
THCA	ALDH1A1	Th2	0.248255	1.75629e-09	1.99415e-08	216
THCA	SNAI1	Th2	0.239248	6.88058e-09	6.82234e-08	6615
THCA	NCAM1	Th2	0.191802	3.83448e-06	2.0105e-05	4684
THCA	ANPEP	Th2	0.050378	0.228978	0.317692	290
THCA	SPP1	Th2	0.00390236	0.925803	0.945632	6696
THCA	PLAUR	Th2	-0.0153874	0.713448	0.782694	5329
THCA	PLAU	Th2	-0.0525684	0.209344	0.295403	5328
THCA	KRT19	Th2	-0.171802	3.6172e-05	0.000148797	3880
THCA	CCND1	Th2	-0.19409	2.92032e-06	1.5753e-05	595
THCA	FN1	Th2	-0.249083	1.54482e-09	1.77823e-08	2335
THCA	ITGA3	Th2	-0.269851	5.31291e-11	8.60941e-10	3675
THCA	ERBB3	Th2	-0.309869	3.39791e-14	1.08891e-12	2065
THCA	ANPEP	Tr1	0.628801	2.7827e-64	2.01427e-62	290
THCA	PLAUR	Tr1	0.560972	1.00282e-48	3.89252e-47	5329
THCA	SPP1	Tr1	0.550724	1.1216e-46	4.02559e-45	6696
THCA	PLAU	Tr1	0.488045	1.44401e-35	3.33204e-34	5328
THCA	FN1	Tr1	0.461834	1.45745e-31	2.82315e-30	2335
THCA	ITGA3	Tr1	0.35851	8.63733e-19	7.93929e-18	3675
THCA	KRT19	Tr1	0.33553	1.6183e-16	1.23997e-15	3880
THCA	ERBB3	Tr1	0.280317	8.67851e-12	4.43536e-11	2065
THCA	CCND1	Tr1	0.136582	0.00105746	0.00214219	595
THCA	SNAI1	Tr1	0.00102036	0.980573	0.985395	6615
THCA	NCAM1	Tr1	-0.0791312	0.058575	0.0880581	4684
THCA	ALDH1A1	Tr1	-0.322979	2.35788e-15	1.64093e-14	216

## Sheet: Supplementary Table8
Supplementary Table 8: Results of Spearman correlation analysis between GSVA scores of 12 hub genes associated with LNM potential and infiltration scores of distinct immune cell types across 33 cancer types.
cancertype	celltype	estimate	p_value	fdr	alternative	method	statistic
ACC	CD4_naive	-0.395912	0.000304296	0.00426014	two.sided	Spearman's rank correlation rho	114688
ACC	CD8_naive	-0.255773	0.0228992	0.15892	two.sided	Spearman's rank correlation rho	103174
ACC	Cytotoxic	0.53668	3.4259e-07	7.53698e-06	two.sided	Spearman's rank correlation rho	38066.4
ACC	Exhausted	0.521371	8.36543e-07	1.7567e-05	two.sided	Spearman's rank correlation rho	39324.2
ACC	Tr1	-0.0864998	0.448454	1	two.sided	Spearman's rank correlation rho	89266.8
ACC	nTreg	0.280767	0.0121979	0.0975833	two.sided	Spearman's rank correlation rho	59092.2
ACC	iTreg	0.452585	2.8182e-05	0.000479096	two.sided	Spearman's rank correlation rho	44975.6
ACC	Th1	0.613012	1.9121e-09	4.58904e-08	two.sided	Spearman's rank correlation rho	31794.9
ACC	Th2	0.485752	5.68382e-06	0.000107993	two.sided	Spearman's rank correlation rho	42250.6
ACC	Th17	-0.294658	0.00838815	0.0765019	two.sided	Spearman's rank correlation rho	106369
ACC	Tfh	0.548365	1.68144e-07	3.86731e-06	two.sided	Spearman's rank correlation rho	37106.3
ACC	Central_memory	-0.00309661	0.978392	1	two.sided	Spearman's rank correlation rho	82414.4
ACC	Effector_memory	0.25613	0.0227029	0.15892	two.sided	Spearman's rank correlation rho	61116.4
ACC	NKT	0.443424	4.2625e-05	0.000681999	two.sided	Spearman's rank correlation rho	45728.3
ACC	MAIT	0.356122	0.00127688	0.0140456	two.sided	Spearman's rank correlation rho	52901
ACC	DC	0.18062	0.111177	0.555884	two.sided	Spearman's rank correlation rho	67320.3
ACC	Bcell	-0.641995	1.81451e-10	4.53626e-09	two.sided	Spearman's rank correlation rho	134906
ACC	Monocyte	-0.12335	0.278798	1	two.sided	Spearman's rank correlation rho	92294.4
ACC	Macrophage	0.431454	7.1915e-05	0.00107872	two.sided	Spearman's rank correlation rho	46711.7
ACC	NK	0.376399	0.000628902	0.00754683	two.sided	Spearman's rank correlation rho	51235.1
ACC	Neutrophil	-0.520609	8.73537e-07	1.7567e-05	two.sided	Spearman's rank correlation rho	124933
ACC	Gamma_delta	0.114402	0.315419	1	two.sided	Spearman's rank correlation rho	72760.8
ACC	CD4_T	0.297976	0.0076502	0.0765019	two.sided	Spearman's rank correlation rho	57678.3
ACC	CD8_T	0.48155	7.02727e-06	0.000126491	two.sided	Spearman's rank correlation rho	42595.8
ACC	InfiltrationScore	0.388906	0.000396957	0.00516044	two.sided	Spearman's rank correlation rho	50207.5
BLCA	CD4_naive	-0.379516	1.99938e-15	3.19901e-14	two.sided	Spearman's rank correlation rho	1.56154e+07
BLCA	CD8_naive	-0.316936	5.68432e-11	6.82118e-10	two.sided	Spearman's rank correlation rho	1.4907e+07
BLCA	Cytotoxic	0.496752	8.22676e-27	1.87694e-25	two.sided	Spearman's rank correlation rho	5.69651e+06
BLCA	Exhausted	0.496323	9.23493e-27	1.93934e-25	two.sided	Spearman's rank correlation rho	5.70136e+06
BLCA	Tr1	0.280238	8.46388e-09	8.46388e-08	two.sided	Spearman's rank correlation rho	8.14734e+06
BLCA	nTreg	-0.141599	0.0041592	0.0291144	two.sided	Spearman's rank correlation rho	1.29223e+07
BLCA	iTreg	0.363367	3.51727e-14	4.92418e-13	two.sided	Spearman's rank correlation rho	7.20636e+06
BLCA	Th1	0.342132	1.2027e-12	1.56351e-11	two.sided	Spearman's rank correlation rho	7.44673e+06
BLCA	Th2	0.496782	8.16062e-27	1.87694e-25	two.sided	Spearman's rank correlation rho	5.69617e+06
BLCA	Th17	-0.108891	0.0278571	0.167142	two.sided	Spearman's rank correlation rho	1.25521e+07
BLCA	Tfh	0.195228	7.2002e-05	0.000576019	two.sided	Spearman's rank correlation rho	9.10961e+06
BLCA	Central_memory	0.0804867	0.104504	0.522522	two.sided	Spearman's rank correlation rho	1.04084e+07
BLCA	Effector_memory	-0.0239998	0.628843	1	two.sided	Spearman's rank correlation rho	1.15911e+07
BLCA	NKT	0.466969	1.732e-23	2.94441e-22	two.sided	Spearman's rank correlation rho	6.03363e+06
BLCA	MAIT	-0.00385824	0.938072	1	two.sided	Spearman's rank correlation rho	1.13632e+07
BLCA	DC	0.481391	4.67657e-25	8.88549e-24	two.sided	Spearman's rank correlation rho	5.87039e+06
BLCA	Bcell	-0.28326	5.75549e-09	6.33104e-08	two.sided	Spearman's rank correlation rho	1.45258e+07
BLCA	Monocyte	0.366076	2.19852e-14	3.29778e-13	two.sided	Spearman's rank correlation rho	7.17569e+06
BLCA	Macrophage	0.670863	1.13235e-54	2.83087e-53	two.sided	Spearman's rank correlation rho	3.72566e+06
BLCA	NK	0.477137	1.38154e-24	2.48678e-23	two.sided	Spearman's rank correlation rho	5.91854e+06
BLCA	Neutrophil	-0.489614	5.51682e-26	1.10336e-24	two.sided	Spearman's rank correlation rho	1.68617e+07
BLCA	Gamma_delta	-0.198353	5.4741e-05	0.000492671	two.sided	Spearman's rank correlation rho	1.35647e+07
BLCA	CD4_T	-0.0310829	0.53127	1	two.sided	Spearman's rank correlation rho	1.16713e+07
BLCA	CD8_T	0.0244807	0.621983	1	two.sided	Spearman's rank correlation rho	1.10424e+07
BLCA	InfiltrationScore	0.643164	5.27182e-49	1.26524e-47	two.sided	Spearman's rank correlation rho	4.0392e+06
BRCA	CD4_naive	-0.0687814	0.0214504	0.214504	two.sided	Spearman's rank correlation rho	2.48922e+08
BRCA	CD8_naive	-0.0247469	0.408436	1	two.sided	Spearman's rank correlation rho	2.38666e+08
BRCA	Cytotoxic	0.201608	1.02116e-11	1.83809e-10	two.sided	Spearman's rank correlation rho	1.85947e+08
BRCA	Exhausted	0.143089	1.55693e-06	2.4911e-05	two.sided	Spearman's rank correlation rho	1.99577e+08
BRCA	Tr1	0.110881	0.000203366	0.0024404	two.sided	Spearman's rank correlation rho	2.07078e+08
BRCA	nTreg	-0.0619795	0.0382606	0.306405	two.sided	Spearman's rank correlation rho	2.47337e+08
BRCA	iTreg	0.142846	1.62233e-06	2.4911e-05	two.sided	Spearman's rank correlation rho	1.99633e+08
BRCA	Th1	0.0404594	0.17642	0.70568	two.sided	Spearman's rank correlation rho	2.23479e+08
BRCA	Th2	0.10217	0.000623133	0.00685446	two.sided	Spearman's rank correlation rho	2.09107e+08
BRCA	Th17	-0.0442623	0.139128	0.69564	two.sided	Spearman's rank correlation rho	2.43211e+08
BRCA	Tfh	0.138921	3.12474e-06	4.3746e-05	two.sided	Spearman's rank correlation rho	2.00547e+08
BRCA	Central_memory	0.0503715	0.0922914	0.553749	two.sided	Spearman's rank correlation rho	2.21171e+08
BRCA	Effector_memory	-0.0633971	0.034045	0.306405	two.sided	Spearman's rank correlation rho	2.47668e+08
BRCA	NKT	0.219062	1.29555e-13	2.59109e-12	two.sided	Spearman's rank correlation rho	1.81882e+08
BRCA	MAIT	-0.010402	0.728271	1	two.sided	Spearman's rank correlation rho	2.35325e+08
BRCA	DC	0.274599	8.62381e-21	1.89724e-19	two.sided	Spearman's rank correlation rho	1.68948e+08
BRCA	Bcell	-0.209757	1.39391e-12	2.64842e-11	two.sided	Spearman's rank correlation rho	2.81755e+08
BRCA	Monocyte	0.245521	8.22321e-17	1.72687e-15	two.sided	Spearman's rank correlation rho	1.7572e+08
BRCA	Macrophage	0.407376	6.16141e-46	1.54035e-44	two.sided	Spearman's rank correlation rho	1.38023e+08
BRCA	NK	0.171762	7.48391e-09	1.27226e-07	two.sided	Spearman's rank correlation rho	1.92899e+08
BRCA	Neutrophil	-0.293529	1.18032e-23	2.71474e-22	two.sided	Spearman's rank correlation rho	3.01266e+08
BRCA	Gamma_delta	-0.0149288	0.618037	1	two.sided	Spearman's rank correlation rho	2.36379e+08
BRCA	CD4_T	0.115074	0.000115171	0.00149723	two.sided	Spearman's rank correlation rho	2.06101e+08
BRCA	CD8_T	-0.0534836	0.0738434	0.516904	two.sided	Spearman's rank correlation rho	2.45359e+08
BRCA	InfiltrationScore	0.381189	5.56112e-40	1.33467e-38	two.sided	Spearman's rank correlation rho	1.44122e+08
CESC	CD4_naive	-0.0302524	0.595086	1	two.sided	Spearman's rank correlation rho	5.16498e+06
CESC	CD8_naive	-0.130775	0.0210617	0.37911	two.sided	Spearman's rank correlation rho	5.66894e+06
CESC	Cytotoxic	0.104546	0.0655768	0.786921	two.sided	Spearman's rank correlation rho	4.4892e+06
CESC	Exhausted	0.119129	0.0357381	0.604914	two.sided	Spearman's rank correlation rho	4.41609e+06
CESC	Tr1	0.0914182	0.107604	1	two.sided	Spearman's rank correlation rho	4.55501e+06
CESC	nTreg	0.0508123	0.371828	1	two.sided	Spearman's rank correlation rho	4.75858e+06
CESC	iTreg	0.119229	0.0355832	0.604914	two.sided	Spearman's rank correlation rho	4.41559e+06
CESC	Th1	0.0196695	0.72971	1	two.sided	Spearman's rank correlation rho	4.91471e+06
CESC	Th2	0.0634925	0.264285	1	two.sided	Spearman's rank correlation rho	4.69501e+06
CESC	Th17	0.0569018	0.317193	1	two.sided	Spearman's rank correlation rho	4.72805e+06
CESC	Tfh	-0.00630439	0.911829	1	two.sided	Spearman's rank correlation rho	5.04493e+06
CESC	Central_memory	0.0856098	0.131956	1	two.sided	Spearman's rank correlation rho	4.58413e+06
CESC	Effector_memory	-0.187017	0.000919434	0.0183887	two.sided	Spearman's rank correlation rho	5.9509e+06
CESC	NKT	0.201338	0.000352934	0.00741161	two.sided	Spearman's rank correlation rho	4.00395e+06
CESC	MAIT	-0.0197088	0.729191	1	two.sided	Spearman's rank correlation rho	5.11213e+06
CESC	DC	0.177185	0.00170708	0.0324345	two.sided	Spearman's rank correlation rho	4.12504e+06
CESC	Bcell	-0.216341	0.000120311	0.00276716	two.sided	Spearman's rank correlation rho	6.09791e+06
CESC	Monocyte	0.213155	0.000152164	0.0033476	two.sided	Spearman's rank correlation rho	3.94471e+06
CESC	Macrophage	0.274053	9.21028e-07	2.3026e-05	two.sided	Spearman's rank correlation rho	3.6394e+06
CESC	NK	0.110758	0.0510111	0.714155	two.sided	Spearman's rank correlation rho	4.45805e+06
CESC	Neutrophil	-0.101973	0.0725331	0.797864	two.sided	Spearman's rank correlation rho	5.52454e+06
CESC	Gamma_delta	-0.117519	0.0383294	0.604914	two.sided	Spearman's rank correlation rho	5.60248e+06
CESC	CD4_T	0.049221	0.387011	1	two.sided	Spearman's rank correlation rho	4.76656e+06
CESC	CD8_T	-0.108134	0.0567962	0.738351	two.sided	Spearman's rank correlation rho	5.55543e+06
CESC	InfiltrationScore	0.22938	4.4371e-05	0.0010649	two.sided	Spearman's rank correlation rho	3.86336e+06
CHOL	CD4_naive	-0.0513718	0.766047	1	two.sided	Spearman's rank correlation rho	8169.16
CHOL	CD8_naive	0.252788	0.136888	1	two.sided	Spearman's rank correlation rho	5805.84
CHOL	Cytotoxic	0.232319	0.172738	1	two.sided	Spearman's rank correlation rho	5964.88
CHOL	Exhausted	0.121658	0.479679	1	two.sided	Spearman's rank correlation rho	6824.72
CHOL	Tr1	0.25161	0.13879	1	two.sided	Spearman's rank correlation rho	5814.99
CHOL	nTreg	-0.0657827	0.70307	1	two.sided	Spearman's rank correlation rho	8281.13
CHOL	iTreg	0.14908	0.385516	1	two.sided	Spearman's rank correlation rho	6611.65
CHOL	Th1	0.18933	0.268757	1	two.sided	Spearman's rank correlation rho	6298.91
CHOL	Th2	0.489218	0.00246225	0.0615564	two.sided	Spearman's rank correlation rho	3968.78
CHOL	Th17	-0.249469	0.142294	1	two.sided	Spearman's rank correlation rho	9708.37
CHOL	Tfh	0.337484	0.0441219	0.882438	two.sided	Spearman's rank correlation rho	5147.75
CHOL	Central_memory	0.34515	0.0392408	0.863297	two.sided	Spearman's rank correlation rho	5088.18
CHOL	Effector_memory	-0.0190186	0.912335	1	two.sided	Spearman's rank correlation rho	7917.77
CHOL	NKT	0.438987	0.00739631	0.177511	two.sided	Spearman's rank correlation rho	4359.07
CHOL	MAIT	0.168309	0.326477	1	two.sided	Spearman's rank correlation rho	6462.24
CHOL	DC	0.326276	0.0521268	0.990409	two.sided	Spearman's rank correlation rho	5234.84
CHOL	Bcell	-0.148577	0.387139	1	two.sided	Spearman's rank correlation rho	8924.45
CHOL	Monocyte	-0.190151	0.266648	1	two.sided	Spearman's rank correlation rho	9247.48
CHOL	Macrophage	0.34303	0.0405448	0.863297	two.sided	Spearman's rank correlation rho	5104.66
CHOL	NK	0.148935	0.385985	1	two.sided	Spearman's rank correlation rho	6612.78
CHOL	Neutrophil	-0.367909	0.0272701	0.627213	two.sided	Spearman's rank correlation rho	10628.7
CHOL	Gamma_delta	0.0627069	0.716365	1	two.sided	Spearman's rank correlation rho	7282.77
CHOL	CD4_T	0.165476	0.334803	1	two.sided	Spearman's rank correlation rho	6484.26
CHOL	CD8_T	0.0988672	0.566187	1	two.sided	Spearman's rank correlation rho	7001.8
CHOL	InfiltrationScore	0.256532	0.130973	1	two.sided	Spearman's rank correlation rho	5776.74
COAD	CD4_naive	-0.140073	0.0166151	0.166151	two.sided	Spearman's rank correlation rho	4.73069e+06
COAD	CD8_naive	-0.0318752	0.587484	1	two.sided	Spearman's rank correlation rho	4.28173e+06
COAD	Cytotoxic	0.486707	8.99675e-19	1.97928e-17	two.sided	Spearman's rank correlation rho	2.12989e+06
COAD	Exhausted	0.294996	2.837e-07	4.5392e-06	two.sided	Spearman's rank correlation rho	2.92539e+06
COAD	Tr1	0.356643	3.47936e-10	6.61079e-09	two.sided	Spearman's rank correlation rho	2.66959e+06
COAD	nTreg	0.0106044	0.85681	1	two.sided	Spearman's rank correlation rho	4.10546e+06
COAD	iTreg	0.42063	6.00014e-14	1.26003e-12	two.sided	Spearman's rank correlation rho	2.40408e+06
COAD	Th1	0.0986133	0.0925729	0.555438	two.sided	Spearman's rank correlation rho	3.74027e+06
COAD	Th2	0.347531	1.03143e-09	1.85657e-08	two.sided	Spearman's rank correlation rho	2.7074e+06
COAD	Th17	-0.110183	0.0600451	0.420316	two.sided	Spearman's rank correlation rho	4.60667e+06
COAD	Tfh	0.115361	0.0489055	0.391244	two.sided	Spearman's rank correlation rho	3.67078e+06
COAD	Central_memory	0.163988	0.00496557	0.0546212	two.sided	Spearman's rank correlation rho	3.469e+06
COAD	Effector_memory	-0.274839	1.85656e-06	2.5992e-05	two.sided	Spearman's rank correlation rho	5.2899e+06
COAD	NKT	-0.0526641	0.369886	1	two.sided	Spearman's rank correlation rho	4.36799e+06
COAD	MAIT	0.00816538	0.889502	1	two.sided	Spearman's rank correlation rho	4.11558e+06
COAD	DC	0.552456	9.85704e-25	2.26712e-23	two.sided	Spearman's rank correlation rho	1.85707e+06
COAD	Bcell	-0.18971	0.00112399	0.0146119	two.sided	Spearman's rank correlation rho	4.93666e+06
COAD	Monocyte	0.28631	6.49003e-07	9.73505e-06	two.sided	Spearman's rank correlation rho	2.96143e+06
COAD	Macrophage	0.617241	4.72164e-32	1.13319e-30	two.sided	Spearman's rank correlation rho	1.58825e+06
COAD	NK	0.323459	1.54635e-08	2.6288e-07	two.sided	Spearman's rank correlation rho	2.80728e+06
COAD	Neutrophil	-0.399628	1.2705e-12	2.541e-11	two.sided	Spearman's rank correlation rho	5.80771e+06
COAD	Gamma_delta	-0.0606838	0.301384	1	two.sided	Spearman's rank correlation rho	4.40127e+06
COAD	CD4_T	0.166246	0.00439292	0.052715	two.sided	Spearman's rank correlation rho	3.45963e+06
COAD	CD8_T	0.139564	0.0170173	0.166151	two.sided	Spearman's rank correlation rho	3.57035e+06
COAD	InfiltrationScore	0.653494	6.01969e-37	1.50492e-35	two.sided	Spearman's rank correlation rho	1.43781e+06
DLBC	CD4_naive	-0.0778799	0.598787	1	two.sided	Spearman's rank correlation rho	19858.9
DLBC	CD8_naive	-0.101425	0.492748	1	two.sided	Spearman's rank correlation rho	20292.7
DLBC	Cytotoxic	0.494515	0.00035338	0.00706761	two.sided	Spearman's rank correlation rho	9313.05
DLBC	Exhausted	0.140676	0.340237	1	two.sided	Spearman's rank correlation rho	15832.2
DLBC	Tr1	-0.263024	0.0708876	0.992427	two.sided	Spearman's rank correlation rho	23269.9
DLBC	nTreg	-0.317253	0.0280093	0.448148	two.sided	Spearman's rank correlation rho	24269.1
DLBC	iTreg	-0.357489	0.0126131	0.227035	two.sided	Spearman's rank correlation rho	25010.4
DLBC	Th1	0.17154	0.243694	1	two.sided	Spearman's rank correlation rho	15263.5
DLBC	Th2	0.0235276	0.873882	1	two.sided	Spearman's rank correlation rho	17990.5
DLBC	Th17	0.29295	0.0433117	0.649676	two.sided	Spearman's rank correlation rho	13026.7
DLBC	Tfh	-0.205017	0.162156	1	two.sided	Spearman's rank correlation rho	22201.2
DLBC	Central_memory	-0.140449	0.341026	1	two.sided	Spearman's rank correlation rho	21011.6
DLBC	Effector_memory	-0.0137042	0.926343	1	two.sided	Spearman's rank correlation rho	18676.5
DLBC	NKT	0.181201	0.217749	1	two.sided	Spearman's rank correlation rho	15085.6
DLBC	MAIT	0.124756	0.398191	1	two.sided	Spearman's rank correlation rho	16125.5
DLBC	DC	0.514548	0.000182942	0.00384178	two.sided	Spearman's rank correlation rho	8943.97
DLBC	Bcell	-0.475368	0.00063916	0.012144	two.sided	Spearman's rank correlation rho	27182.2
DLBC	Monocyte	0.545065	6.1808e-05	0.00142158	two.sided	Spearman's rank correlation rho	8381.73
DLBC	Macrophage	0.629231	1.66531e-06	4.1633e-05	two.sided	Spearman's rank correlation rho	6831.06
DLBC	NK	0.52443	0.000130198	0.00286434	two.sided	Spearman's rank correlation rho	8761.9
DLBC	Neutrophil	0.177742	0.226808	1	two.sided	Spearman's rank correlation rho	15149.3
DLBC	Gamma_delta	0.163966	0.265451	1	two.sided	Spearman's rank correlation rho	15403.1
DLBC	CD4_T	-0.32396	0.0246874	0.419686	two.sided	Spearman's rank correlation rho	24392.6
DLBC	CD8_T	-0.078195	0.597305	1	two.sided	Spearman's rank correlation rho	19864.7
DLBC	InfiltrationScore	0.573538	2.0332e-05	0.00048798	two.sided	Spearman's rank correlation rho	7857.14
ESCA	CD4_naive	0.0624823	0.395584	1	two.sided	Spearman's rank correlation rho	1.02174e+06
ESCA	CD8_naive	-0.0127772	0.862211	1	two.sided	Spearman's rank correlation rho	1.10376e+06
ESCA	Cytotoxic	0.0875981	0.233204	1	two.sided	Spearman's rank correlation rho	994368
ESCA	Exhausted	0.0467855	0.52488	1	two.sided	Spearman's rank correlation rho	1.03885e+06
ESCA	Tr1	0.301554	2.7398e-05	0.000684942	two.sided	Spearman's rank correlation rho	761192
ESCA	nTreg	0.171977	0.0185954	0.353312	two.sided	Spearman's rank correlation rho	902409
ESCA	iTreg	0.115633	0.115038	1	two.sided	Spearman's rank correlation rho	963815
ESCA	Th1	0.0911717	0.214613	1	two.sided	Spearman's rank correlation rho	990474
ESCA	Th2	0.0947016	0.197314	1	two.sided	Spearman's rank correlation rho	986627
ESCA	Th17	-0.00684377	0.925935	1	two.sided	Spearman's rank correlation rho	1.09729e+06
ESCA	Tfh	0.168219	0.0213714	0.384685	two.sided	Spearman's rank correlation rho	906505
ESCA	Central_memory	0.23104	0.00146569	0.0293138	two.sided	Spearman's rank correlation rho	838041
ESCA	Effector_memory	-0.0945529	0.198022	1	two.sided	Spearman's rank correlation rho	1.19288e+06
ESCA	NKT	0.2477	0.000630932	0.0145114	two.sided	Spearman's rank correlation rho	819884
ESCA	MAIT	0.0176141	0.810894	1	two.sided	Spearman's rank correlation rho	1.07064e+06
ESCA	DC	0.0897922	0.22166	1	two.sided	Spearman's rank correlation rho	991977
ESCA	Bcell	0.0340181	0.643934	1	two.sided	Spearman's rank correlation rho	1.05276e+06
ESCA	Monocyte	0.120634	0.100052	1	two.sided	Spearman's rank correlation rho	958364
ESCA	Macrophage	0.241655	0.000862401	0.0189728	two.sided	Spearman's rank correlation rho	826472
ESCA	NK	0.132314	0.0710471	1	two.sided	Spearman's rank correlation rho	945636
ESCA	Neutrophil	-0.131205	0.0734667	1	two.sided	Spearman's rank correlation rho	1.23283e+06
ESCA	Gamma_delta	-0.0671222	0.36137	1	two.sided	Spearman's rank correlation rho	1.16299e+06
ESCA	CD4_T	0.233001	0.00133122	0.0279557	two.sided	Spearman's rank correlation rho	835903
ESCA	CD8_T	-0.0486539	0.508443	1	two.sided	Spearman's rank correlation rho	1.14286e+06
ESCA	InfiltrationScore	0.258939	0.000345671	0.00829611	two.sided	Spearman's rank correlation rho	807635
GBM	CD4_naive	0.0129939	0.860651	1	two.sided	Spearman's rank correlation rho	1.04153e+06
GBM	CD8_naive	-0.248611	0.000644183	0.00837438	two.sided	Spearman's rank correlation rho	1.31758e+06
GBM	Cytotoxic	0.416275	3.78667e-09	8.70933e-08	two.sided	Spearman's rank correlation rho	615970
GBM	Exhausted	0.161904	0.027683	0.27683	two.sided	Spearman's rank correlation rho	884393
GBM	Tr1	0.348672	1.15139e-06	2.1876e-05	two.sided	Spearman's rank correlation rho	687307
GBM	nTreg	0.209821	0.00415021	0.0498025	two.sided	Spearman's rank correlation rho	833828
GBM	iTreg	0.25558	0.000446095	0.00624534	two.sided	Spearman's rank correlation rho	785542
GBM	Th1	0.14492	0.0490485	0.352959	two.sided	Spearman's rank correlation rho	902314
GBM	Th2	0.0148005	0.841516	1	two.sided	Spearman's rank correlation rho	1.03962e+06
GBM	Th17	0.353935	7.71913e-07	1.5438e-05	two.sided	Spearman's rank correlation rho	681753
GBM	Tfh	0.161389	0.0281885	0.27683	two.sided	Spearman's rank correlation rho	884936
GBM	Central_memory	-0.209532	0.00420347	0.0498025	two.sided	Spearman's rank correlation rho	1.27635e+06
GBM	Effector_memory	-0.000764845	0.991756	1	two.sided	Spearman's rank correlation rho	1.05605e+06
GBM	NKT	0.148181	0.0441199	0.352959	two.sided	Spearman's rank correlation rho	898873
GBM	MAIT	0.0764069	0.30127	1	two.sided	Spearman's rank correlation rho	974612
GBM	DC	0.257516	0.000402064	0.00603096	two.sided	Spearman's rank correlation rho	783499
GBM	Bcell	-0.41024	6.65662e-09	1.46446e-07	two.sided	Spearman's rank correlation rho	1.48814e+06
GBM	Monocyte	0.424074	1.79619e-09	4.31086e-08	two.sided	Spearman's rank correlation rho	607740
GBM	Macrophage	0.50309	2.91972e-13	7.2993e-12	two.sided	Spearman's rank correlation rho	524359
GBM	NK	0.273231	0.000167878	0.00268605	two.sided	Spearman's rank correlation rho	766916
GBM	Neutrophil	-0.328355	5.04273e-06	9.0769e-05	two.sided	Spearman's rank correlation rho	1.40173e+06
GBM	Gamma_delta	-0.278134	0.000126436	0.00214942	two.sided	Spearman's rank correlation rho	1.34874e+06
GBM	CD4_T	-0.0222839	0.763356	1	two.sided	Spearman's rank correlation rho	1.07875e+06
GBM	CD8_T	-0.0655526	0.375336	1	two.sided	Spearman's rank correlation rho	1.12441e+06
GBM	InfiltrationScore	0.407795	8.33966e-09	1.75133e-07	two.sided	Spearman's rank correlation rho	624918
HNSC	CD4_naive	0.0421919	0.334151	1	two.sided	Spearman's rank correlation rho	2.32318e+07
HNSC	CD8_naive	0.17003	8.8965e-05	0.00133447	two.sided	Spearman's rank correlation rho	2.01311e+07
HNSC	Cytotoxic	-0.082639	0.0582208	0.465767	two.sided	Spearman's rank correlation rho	2.62596e+07
HNSC	Exhausted	-0.0933598	0.0322934	0.322934	two.sided	Spearman's rank correlation rho	2.65196e+07
HNSC	Tr1	0.210538	1.10561e-06	1.9901e-05	two.sided	Spearman's rank correlation rho	1.91485e+07
HNSC	nTreg	-0.0997871	0.0220877	0.242965	two.sided	Spearman's rank correlation rho	2.66755e+07
HNSC	iTreg	0.209011	1.32672e-06	2.2554e-05	two.sided	Spearman's rank correlation rho	1.91856e+07
HNSC	Th1	-0.219836	3.53723e-07	7.07447e-06	two.sided	Spearman's rank correlation rho	2.95873e+07
HNSC	Th2	0.0696375	0.110656	0.663936	two.sided	Spearman's rank correlation rho	2.25661e+07
HNSC	Th17	0.0263996	0.545757	1	two.sided	Spearman's rank correlation rho	2.36148e+07
HNSC	Tfh	-0.031771	0.467159	1	two.sided	Spearman's rank correlation rho	2.50258e+07
HNSC	Central_memory	0.0857104	0.0494512	0.44506	two.sided	Spearman's rank correlation rho	2.21763e+07
HNSC	Effector_memory	-0.349735	1.40415e-16	3.22954e-15	two.sided	Spearman's rank correlation rho	3.27381e+07
HNSC	NKT	0.230922	8.50474e-08	1.78599e-06	two.sided	Spearman's rank correlation rho	1.86541e+07
HNSC	MAIT	-0.0179525	0.681227	1	two.sided	Spearman's rank correlation rho	2.46906e+07
HNSC	DC	0.148021	0.000660411	0.00883488	two.sided	Spearman's rank correlation rho	2.06649e+07
HNSC	Bcell	-0.148553	0.000631063	0.00883488	two.sided	Spearman's rank correlation rho	2.78584e+07
HNSC	Monocyte	0.351476	9.70349e-17	2.32884e-15	two.sided	Spearman's rank correlation rho	1.57301e+07
HNSC	Macrophage	0.354037	5.61111e-17	1.40278e-15	two.sided	Spearman's rank correlation rho	1.56679e+07
HNSC	NK	-0.0222021	0.611418	1	two.sided	Spearman's rank correlation rho	2.47937e+07
HNSC	Neutrophil	-0.126521	0.00365489	0.0438587	two.sided	Spearman's rank correlation rho	2.7324e+07
HNSC	Gamma_delta	-0.0744598	0.0880048	0.616033	two.sided	Spearman's rank correlation rho	2.60612e+07
HNSC	CD4_T	0.218578	4.13922e-07	7.86451e-06	two.sided	Spearman's rank correlation rho	1.89535e+07
HNSC	CD8_T	-0.184752	2.0089e-05	0.000321417	two.sided	Spearman's rank correlation rho	2.87364e+07
HNSC	InfiltrationScore	0.23297	6.48372e-08	1.42642e-06	two.sided	Spearman's rank correlation rho	1.86045e+07
KICH	CD4_naive	-0.268803	0.0290817	0.319899	two.sided	Spearman's rank correlation rho	60782
KICH	CD8_naive	-0.450696	0.000146174	0.00306965	two.sided	Spearman's rank correlation rho	69495.6
KICH	Cytotoxic	0.439787	0.0002201	0.004402	two.sided	Spearman's rank correlation rho	26837
KICH	Exhausted	0.528162	5.17058e-06	0.000118923	two.sided	Spearman's rank correlation rho	22603.4
KICH	Tr1	0.159945	0.199545	1	two.sided	Spearman's rank correlation rho	40242.8
KICH	nTreg	0.314516	0.0101128	0.131466	two.sided	Spearman's rank correlation rho	32838.1
KICH	iTreg	0.408448	0.000662497	0.0118691	two.sided	Spearman's rank correlation rho	28338.3
KICH	Th1	0.433121	0.000280747	0.00533419	two.sided	Spearman's rank correlation rho	27156.3
KICH	Th2	0.300739	0.0141424	0.169709	two.sided	Spearman's rank correlation rho	33498.1
KICH	Th17	-0.100738	0.420927	1	two.sided	Spearman's rank correlation rho	52730.9
KICH	Tfh	0.408588	0.000659396	0.0118691	two.sided	Spearman's rank correlation rho	28331.6
KICH	Central_memory	-0.0962532	0.442005	1	two.sided	Spearman's rank correlation rho	52516
KICH	Effector_memory	0.209457	0.0914303	0.822873	two.sided	Spearman's rank correlation rho	37871
KICH	NKT	0.193595	0.119353	0.954823	two.sided	Spearman's rank correlation rho	38630.8
KICH	MAIT	0.126267	0.312376	1	two.sided	Spearman's rank correlation rho	41856.2
KICH	DC	0.456917	0.000115024	0.00253053	two.sided	Spearman's rank correlation rho	26016.4
KICH	Bcell	-0.370578	0.00219192	0.0328788	two.sided	Spearman's rank correlation rho	65657.5
KICH	Monocyte	0.0783782	0.531614	1	two.sided	Spearman's rank correlation rho	44150.3
KICH	Macrophage	0.634323	1.07524e-08	2.58056e-07	two.sided	Spearman's rank correlation rho	17517.8
KICH	NK	0.382393	0.00153189	0.0245102	two.sided	Spearman's rank correlation rho	29586.5
KICH	Neutrophil	-0.366117	0.00250086	0.035012	two.sided	Spearman's rank correlation rho	65443.8
KICH	Gamma_delta	-0.0840419	0.502283	1	two.sided	Spearman's rank correlation rho	51931
KICH	CD4_T	0.185595	0.135708	0.954823	two.sided	Spearman's rank correlation rho	39014.1
KICH	CD8_T	0.256913	0.0373074	0.373074	two.sided	Spearman's rank correlation rho	35597.6
KICH	InfiltrationScore	0.660105	1.64731e-09	4.11827e-08	two.sided	Spearman's rank correlation rho	16282.7
KIRC	CD4_naive	-0.106145	0.0139463	0.112066	two.sided	Spearman's rank correlation rho	2.83892e+07
KIRC	CD8_naive	0.0179239	0.678851	1	two.sided	Spearman's rank correlation rho	2.5205e+07
KIRC	Cytotoxic	0.10389	0.016123	0.112066	two.sided	Spearman's rank correlation rho	2.29987e+07
KIRC	Exhausted	0.0812718	0.0600676	0.24027	two.sided	Spearman's rank correlation rho	2.35792e+07
KIRC	Tr1	0.172699	5.8404e-05	0.000876061	two.sided	Spearman's rank correlation rho	2.12327e+07
KIRC	nTreg	0.151978	0.000414195	0.00538453	two.sided	Spearman's rank correlation rho	2.17645e+07
KIRC	iTreg	0.251293	3.65277e-09	7.67083e-08	two.sided	Spearman's rank correlation rho	1.92156e+07
KIRC	Th1	0.106077	0.014008	0.112066	two.sided	Spearman's rank correlation rho	2.29426e+07
KIRC	Th2	-0.213033	6.43095e-07	1.0933e-05	two.sided	Spearman's rank correlation rho	3.11325e+07
KIRC	Th17	0.0401342	0.35373	1	two.sided	Spearman's rank correlation rho	2.4635e+07
KIRC	Tfh	0.225801	1.26489e-07	2.4033e-06	two.sided	Spearman's rank correlation rho	1.98698e+07
KIRC	Central_memory	0.00670496	0.876924	1	two.sided	Spearman's rank correlation rho	2.54929e+07
KIRC	Effector_memory	-0.138774	0.00127765	0.0153318	two.sided	Spearman's rank correlation rho	2.92267e+07
KIRC	NKT	0.227709	9.83641e-08	1.96728e-06	two.sided	Spearman's rank correlation rho	1.98209e+07
KIRC	MAIT	0.27101	1.77706e-10	4.26494e-09	two.sided	Spearman's rank correlation rho	1.87095e+07
KIRC	DC	0.127847	0.00302557	0.0332813	two.sided	Spearman's rank correlation rho	2.23838e+07
KIRC	Bcell	-0.206207	1.47401e-06	2.3584e-05	two.sided	Spearman's rank correlation rho	3.09573e+07
KIRC	Monocyte	0.107725	0.0125797	0.112066	two.sided	Spearman's rank correlation rho	2.29003e+07
KIRC	Macrophage	0.213552	6.03088e-07	1.0856e-05	two.sided	Spearman's rank correlation rho	2.01842e+07
KIRC	NK	0.10788	0.0124518	0.112066	two.sided	Spearman's rank correlation rho	2.28963e+07
KIRC	Neutrophil	-0.366819	1.62653e-18	4.06632e-17	two.sided	Spearman's rank correlation rho	3.50794e+07
KIRC	Gamma_delta	-0.123744	0.00411483	0.0411483	two.sided	Spearman's rank correlation rho	2.88409e+07
KIRC	CD4_T	0.255082	2.08331e-09	4.58328e-08	two.sided	Spearman's rank correlation rho	1.91183e+07
KIRC	CD8_T	0.161131	0.000179498	0.00251298	two.sided	Spearman's rank correlation rho	2.15296e+07
KIRC	InfiltrationScore	0.256336	1.72644e-09	3.9708e-08	two.sided	Spearman's rank correlation rho	1.90861e+07
KIRP	CD4_naive	-0.176166	0.00247571	0.0349907	two.sided	Spearman's rank correlation rho	4.93078e+06
KIRP	CD8_naive	-0.202082	0.000500886	0.00801418	two.sided	Spearman's rank correlation rho	5.03942e+06
KIRP	Cytotoxic	0.203844	0.000445967	0.00758145	two.sided	Spearman's rank correlation rho	3.33768e+06
KIRP	Exhausted	0.141124	0.0156299	0.187559	two.sided	Spearman's rank correlation rho	3.60062e+06
KIRP	Tr1	0.0785852	0.179763	1	two.sided	Spearman's rank correlation rho	3.8628e+06
KIRP	nTreg	-0.136823	0.0191271	0.210398	two.sided	Spearman's rank correlation rho	4.76584e+06
KIRP	iTreg	0.0232798	0.691488	1	two.sided	Spearman's rank correlation rho	4.09465e+06
KIRP	Th1	0.0514353	0.380352	1	two.sided	Spearman's rank correlation rho	3.97661e+06
KIRP	Th2	-0.038586	0.510597	1	two.sided	Spearman's rank correlation rho	4.35401e+06
KIRP	Th17	-0.257602	7.96262e-06	0.000143327	two.sided	Spearman's rank correlation rho	5.27217e+06
KIRP	Tfh	0.368366	7.57782e-11	1.66712e-09	two.sided	Spearman's rank correlation rho	2.64797e+06
KIRP	Central_memory	0.11709	0.0452225	0.452225	two.sided	Spearman's rank correlation rho	3.70138e+06
KIRP	Effector_memory	-0.0381327	0.51558	1	two.sided	Spearman's rank correlation rho	4.35211e+06
KIRP	NKT	0.406392	4.43753e-13	1.06501e-11	two.sided	Spearman's rank correlation rho	2.48855e+06
KIRP	MAIT	0.0528989	0.366927	1	two.sided	Spearman's rank correlation rho	3.97048e+06
KIRP	DC	0.392266	3.2369e-12	7.44488e-11	two.sided	Spearman's rank correlation rho	2.54777e+06
KIRP	Bcell	-0.0726474	0.215032	1	two.sided	Spearman's rank correlation rho	4.4968e+06
KIRP	Monocyte	0.294993	2.70715e-07	5.41431e-06	two.sided	Spearman's rank correlation rho	2.95556e+06
KIRP	Macrophage	0.33068	6.62681e-09	1.39163e-07	two.sided	Spearman's rank correlation rho	2.80595e+06
KIRP	NK	0.0811175	0.166096	1	two.sided	Spearman's rank correlation rho	3.85218e+06
KIRP	Neutrophil	-0.274611	1.81901e-06	3.4561e-05	two.sided	Spearman's rank correlation rho	5.34348e+06
KIRP	Gamma_delta	0.174656	0.00270037	0.0351048	two.sided	Spearman's rank correlation rho	3.46004e+06
KIRP	CD4_T	0.177194	0.00233271	0.0349907	two.sided	Spearman's rank correlation rho	3.4494e+06
KIRP	CD8_T	0.108317	0.0640823	0.57674	two.sided	Spearman's rank correlation rho	3.73815e+06
KIRP	InfiltrationScore	0.42395	3.28249e-14	8.20624e-13	two.sided	Spearman's rank correlation rho	2.41494e+06
LAML	CD4_naive	-0.110597	0.147454	1	two.sided	Spearman's rank correlation rho	958361
LAML	CD8_naive	-0.252156	0.000817503	0.0171676	two.sided	Spearman's rank correlation rho	1.08052e+06
LAML	Cytotoxic	0.343867	3.61937e-06	8.3246e-05	two.sided	Spearman's rank correlation rho	566193
LAML	Exhausted	0.141766	0.0628112	0.942169	two.sided	Spearman's rank correlation rho	740591
LAML	Tr1	0.151386	0.0467887	0.748619	two.sided	Spearman's rank correlation rho	732290
LAML	nTreg	-0.185474	0.0145626	0.247563	two.sided	Spearman's rank correlation rho	1.02297e+06
LAML	iTreg	0.0589075	0.441384	1	two.sided	Spearman's rank correlation rho	812091
LAML	Th1	0.0471057	0.538271	1	two.sided	Spearman's rank correlation rho	822275
LAML	Th2	0.210482	0.00544265	0.0979677	two.sided	Spearman's rank correlation rho	681294
LAML	Th17	0.102789	0.178385	1	two.sided	Spearman's rank correlation rho	774225
LAML	Tfh	0.349752	2.3964e-06	5.7514e-05	two.sided	Spearman's rank correlation rho	561115
LAML	Central_memory	-0.110691	0.14711	1	two.sided	Spearman's rank correlation rho	958442
LAML	Effector_memory	0.102841	0.178163	1	two.sided	Spearman's rank correlation rho	774180
LAML	NKT	0.0541697	0.479041	1	two.sided	Spearman's rank correlation rho	816180
LAML	MAIT	0.315601	2.341e-05	0.000515029	two.sided	Spearman's rank correlation rho	590584
LAML	DC	-0.0160975	0.833505	1	two.sided	Spearman's rank correlation rho	876815
LAML	Bcell	-0.446633	7.30413e-10	1.82603e-08	two.sided	Spearman's rank correlation rho	1.24833e+06
LAML	Monocyte	0.00414302	0.956857	1	two.sided	Spearman's rank correlation rho	859349
LAML	Macrophage	0.0481112	0.529624	1	two.sided	Spearman's rank correlation rho	821408
LAML	NK	0.250923	0.000868827	0.0173765	two.sided	Spearman's rank correlation rho	646397
LAML	Neutrophil	-0.0906227	0.235719	1	two.sided	Spearman's rank correlation rho	941125
LAML	Gamma_delta	0.109131	0.152929	1	two.sided	Spearman's rank correlation rho	768752
LAML	CD4_T	0.243554	0.00124228	0.0236034	two.sided	Spearman's rank correlation rho	652756
LAML	CD8_T	-0.0113972	0.881692	1	two.sided	Spearman's rank correlation rho	872759
LAML	InfiltrationScore	0.0517593	0.498847	1	two.sided	Spearman's rank correlation rho	818260
LGG	CD4_naive	-0.129355	0.00183152	0.0183152	two.sided	Spearman's rank correlation rho	3.63464e+07
LGG	CD8_naive	-0.183074	9.45184e-06	0.000113422	two.sided	Spearman's rank correlation rho	3.80752e+07
LGG	Cytotoxic	0.427904	3.90238e-27	9.75595e-26	two.sided	Spearman's rank correlation rho	1.8412e+07
LGG	Exhausted	0.245478	2.22246e-09	3.33369e-08	two.sided	Spearman's rank correlation rho	2.4283e+07
LGG	Tr1	0.171353	3.4527e-05	0.000379798	two.sided	Spearman's rank correlation rho	2.66686e+07
LGG	nTreg	-0.0452339	0.277613	0.907426	two.sided	Spearman's rank correlation rho	3.36391e+07
LGG	iTreg	0.0685899	0.0994791	0.614808	two.sided	Spearman's rank correlation rho	2.99759e+07
LGG	Th1	0.40984	8.04405e-25	1.85013e-23	two.sided	Spearman's rank correlation rho	1.89933e+07
LGG	Th2	0.40402	4.18401e-24	9.20481e-23	two.sided	Spearman's rank correlation rho	1.91806e+07
LGG	Th17	0.0102307	0.806118	1	two.sided	Spearman's rank correlation rho	3.18541e+07
LGG	Tfh	0.0971006	0.0195474	0.175927	two.sided	Spearman's rank correlation rho	2.90583e+07
LGG	Central_memory	-0.266705	7.19459e-11	1.15113e-09	two.sided	Spearman's rank correlation rho	4.07668e+07
LGG	Effector_memory	0.197975	1.61146e-06	2.0949e-05	two.sided	Spearman's rank correlation rho	2.58118e+07
LGG	NKT	-0.00222472	0.957437	1	two.sided	Spearman's rank correlation rho	3.22549e+07
LGG	MAIT	0.337666	7.01014e-17	1.26183e-15	two.sided	Spearman's rank correlation rho	2.13161e+07
LGG	DC	0.270155	3.9998e-11	6.79966e-10	two.sided	Spearman's rank correlation rho	2.34889e+07
LGG	Bcell	-0.362383	2.2334e-19	4.4668e-18	two.sided	Spearman's rank correlation rho	4.3846e+07
LGG	Monocyte	0.0710642	0.0878297	0.614808	two.sided	Spearman's rank correlation rho	2.98962e+07
LGG	Macrophage	0.411249	5.37002e-25	1.2888e-23	two.sided	Spearman's rank correlation rho	1.8948e+07
LGG	NK	0.238005	6.9101e-09	9.67414e-08	two.sided	Spearman's rank correlation rho	2.45235e+07
LGG	Neutrophil	-0.385984	5.66151e-22	1.18892e-20	two.sided	Spearman's rank correlation rho	4.46056e+07
LGG	Gamma_delta	0.0558948	0.179614	0.898072	two.sided	Spearman's rank correlation rho	3.03844e+07
LGG	CD4_T	0.0800476	0.0544304	0.435443	two.sided	Spearman's rank correlation rho	2.96071e+07
LGG	CD8_T	0.0503439	0.226857	0.907426	two.sided	Spearman's rank correlation rho	3.05631e+07
LGG	InfiltrationScore	0.339766	4.38635e-17	8.33407e-16	two.sided	Spearman's rank correlation rho	2.12485e+07
LIHC	CD4_naive	0.189791	0.000190542	0.00285813	two.sided	Spearman's rank correlation rho	7.52719e+06
LIHC	CD8_naive	0.0492568	0.336983	1	two.sided	Spearman's rank correlation rho	8.83281e+06
LIHC	Cytotoxic	0.0366405	0.475212	1	two.sided	Spearman's rank correlation rho	8.95002e+06
LIHC	Exhausted	0.156788	0.00211651	0.0211651	two.sided	Spearman's rank correlation rho	7.8338e+06
LIHC	Tr1	-0.0356927	0.486715	1	two.sided	Spearman's rank correlation rho	9.62203e+06
LIHC	nTreg	0.165654	0.00115592	0.013871	two.sided	Spearman's rank correlation rho	7.75144e+06
LIHC	iTreg	0.303312	1.43151e-09	2.71988e-08	two.sided	Spearman's rank correlation rho	6.47254e+06
LIHC	Th1	0.131054	0.0103444	0.0930994	two.sided	Spearman's rank correlation rho	8.07288e+06
LIHC	Th2	0.108707	0.0336708	0.261183	two.sided	Spearman's rank correlation rho	8.2805e+06
LIHC	Th17	-0.418407	1.27283e-17	3.0548e-16	two.sided	Spearman's rank correlation rho	1.31776e+07
LIHC	Tfh	0.208452	4.0259e-05	0.000644144	two.sided	Spearman's rank correlation rho	7.35383e+06
LIHC	Central_memory	0.178752	0.000447198	0.00626077	two.sided	Spearman's rank correlation rho	7.62975e+06
LIHC	Effector_memory	-0.109337	0.0326479	0.261183	two.sided	Spearman's rank correlation rho	1.03062e+07
LIHC	NKT	0.487423	3.44415e-24	8.61038e-23	two.sided	Spearman's rank correlation rho	4.76206e+06
LIHC	MAIT	0.16076	0.0016201	0.0178211	two.sided	Spearman's rank correlation rho	7.7969e+06
LIHC	DC	0.387546	3.87457e-15	8.13659e-14	two.sided	Spearman's rank correlation rho	5.68997e+06
LIHC	Bcell	0.0638499	0.213089	1	two.sided	Spearman's rank correlation rho	8.69724e+06
LIHC	Monocyte	-0.0288661	0.573809	1	two.sided	Spearman's rank correlation rho	9.55861e+06
LIHC	Macrophage	0.313457	3.72912e-10	7.45825e-09	two.sided	Spearman's rank correlation rho	6.37828e+06
LIHC	NK	0.177546	0.000489449	0.00636283	two.sided	Spearman's rank correlation rho	7.64095e+06
LIHC	Neutrophil	-0.388691	3.16693e-15	6.96725e-14	two.sided	Spearman's rank correlation rho	1.29015e+07
LIHC	Gamma_delta	-0.273333	5.68459e-08	1.02323e-06	two.sided	Spearman's rank correlation rho	1.18298e+07
LIHC	CD4_T	0.26512	1.4473e-07	2.46041e-06	two.sided	Spearman's rank correlation rho	6.82735e+06
LIHC	CD8_T	0.0915813	0.0738029	0.442818	two.sided	Spearman's rank correlation rho	8.4396e+06
LIHC	InfiltrationScore	0.394842	1.05739e-15	2.432e-14	two.sided	Spearman's rank correlation rho	5.62218e+06
LUAD	CD4_naive	-0.0549421	0.210566	1	two.sided	Spearman's rank correlation rho	2.4865e+07
LUAD	CD8_naive	-0.108737	0.0130141	0.145263	two.sided	Spearman's rank correlation rho	2.6133e+07
LUAD	Cytotoxic	0.17489	5.9872e-05	0.00107769	two.sided	Spearman's rank correlation rho	1.94479e+07
LUAD	Exhausted	0.159385	0.000259522	0.00389283	two.sided	Spearman's rank correlation rho	1.98133e+07
LUAD	Tr1	0.107966	0.0136757	0.145263	two.sided	Spearman's rank correlation rho	2.10253e+07
LUAD	nTreg	-0.109855	0.0121052	0.145263	two.sided	Spearman's rank correlation rho	2.61593e+07
LUAD	iTreg	0.170536	9.1574e-05	0.00155676	two.sided	Spearman's rank correlation rho	1.95505e+07
LUAD	Th1	-0.0160955	0.713971	1	two.sided	Spearman's rank correlation rho	2.39494e+07
LUAD	Th2	0.117073	0.00747228	0.0971397	two.sided	Spearman's rank correlation rho	2.08106e+07
LUAD	Th17	-0.220463	3.72025e-07	7.06847e-06	two.sided	Spearman's rank correlation rho	2.87664e+07
LUAD	Tfh	0.0405558	0.355559	1	two.sided	Spearman's rank correlation rho	2.26141e+07
LUAD	Central_memory	0.0363326	0.407903	1	two.sided	Spearman's rank correlation rho	2.27137e+07
LUAD	Effector_memory	-0.231784	8.75148e-08	1.7503e-06	two.sided	Spearman's rank correlation rho	2.90332e+07
LUAD	NKT	0.30606	9.24875e-13	1.95419e-11	two.sided	Spearman's rank correlation rho	1.63562e+07
LUAD	MAIT	-0.0186066	0.67177	1	two.sided	Spearman's rank correlation rho	2.40086e+07
LUAD	DC	0.341005	1.18394e-15	2.72306e-14	two.sided	Spearman's rank correlation rho	1.55325e+07
LUAD	Bcell	-0.0225334	0.607837	1	two.sided	Spearman's rank correlation rho	2.41012e+07
LUAD	Monocyte	0.306286	8.88267e-13	1.95419e-11	two.sided	Spearman's rank correlation rho	1.63509e+07
LUAD	Macrophage	0.518611	3.31257e-37	8.28143e-36	two.sided	Spearman's rank correlation rho	1.13464e+07
LUAD	NK	0.084505	0.0538952	0.431162	two.sided	Spearman's rank correlation rho	2.15783e+07
LUAD	Neutrophil	-0.167867	0.000118225	0.00189161	two.sided	Spearman's rank correlation rho	2.75267e+07
LUAD	Gamma_delta	-0.147256	0.000747572	0.010466	two.sided	Spearman's rank correlation rho	2.70409e+07
LUAD	CD4_T	0.0333602	0.447348	1	two.sided	Spearman's rank correlation rho	2.27837e+07
LUAD	CD8_T	-0.101565	0.0204119	0.183707	two.sided	Spearman's rank correlation rho	2.59639e+07
LUAD	InfiltrationScore	0.499799	2.82763e-34	6.7863e-33	two.sided	Spearman's rank correlation rho	1.17897e+07
LUSC	CD4_naive	-0.0778048	0.0812842	0.645729	two.sided	Spearman's rank correlation rho	2.28608e+07
LUSC	CD8_naive	-0.0964196	0.0306084	0.306084	two.sided	Spearman's rank correlation rho	2.32556e+07
LUSC	Cytotoxic	0.26596	1.36548e-09	2.45787e-08	two.sided	Spearman's rank correlation rho	1.55694e+07
LUSC	Exhausted	0.0452307	0.311341	0.934023	two.sided	Spearman's rank correlation rho	2.02511e+07
LUSC	Tr1	0.298393	8.38277e-12	1.67655e-10	two.sided	Spearman's rank correlation rho	1.48814e+07
LUSC	nTreg	-0.0867731	0.0517815	0.466033	two.sided	Spearman's rank correlation rho	2.3051e+07
LUSC	iTreg	0.258434	4.05701e-09	6.89692e-08	two.sided	Spearman's rank correlation rho	1.5729e+07
LUSC	Th1	-0.018885	0.672638	1	two.sided	Spearman's rank correlation rho	2.16111e+07
LUSC	Th2	-0.0744261	0.0954421	0.645729	two.sided	Spearman's rank correlation rho	2.27891e+07
LUSC	Th17	0.0755579	0.0904951	0.645729	two.sided	Spearman's rank correlation rho	1.96079e+07
LUSC	Tfh	0.249008	1.51218e-08	2.41949e-07	two.sided	Spearman's rank correlation rho	1.59289e+07
LUSC	Central_memory	0.228796	2.13061e-07	2.98285e-06	two.sided	Spearman's rank correlation rho	1.63576e+07
LUSC	Effector_memory	-0.458182	1.78925e-27	4.47312e-26	two.sided	Spearman's rank correlation rho	3.09288e+07
LUSC	NKT	0.313465	6.24997e-13	1.37499e-11	two.sided	Spearman's rank correlation rho	1.45618e+07
LUSC	MAIT	0.0779501	0.0807161	0.645729	two.sided	Spearman's rank correlation rho	1.95571e+07
LUSC	DC	0.274218	3.97344e-10	7.54953e-09	two.sided	Spearman's rank correlation rho	1.53942e+07
LUSC	Bcell	-0.0742613	0.0961803	0.645729	two.sided	Spearman's rank correlation rho	2.27856e+07
LUSC	Monocyte	0.178196	5.8502e-05	0.00070202	two.sided	Spearman's rank correlation rho	1.74309e+07
LUSC	Macrophage	0.447374	4.00164e-26	9.20378e-25	two.sided	Spearman's rank correlation rho	1.17215e+07
LUSC	NK	0.216482	9.51816e-07	1.2374e-05	two.sided	Spearman's rank correlation rho	1.66188e+07
LUSC	Neutrophil	-0.312448	7.48175e-13	1.57117e-11	two.sided	Spearman's rank correlation rho	2.78377e+07
LUSC	Gamma_delta	-0.138585	0.00183663	0.020203	two.sided	Spearman's rank correlation rho	2.415e+07
LUSC	CD4_T	0.243191	3.31779e-08	4.97668e-07	two.sided	Spearman's rank correlation rho	1.60523e+07
LUSC	CD8_T	-0.00991011	0.824537	1	two.sided	Spearman's rank correlation rho	2.14207e+07
LUSC	InfiltrationScore	0.450048	1.87447e-26	4.49872e-25	two.sided	Spearman's rank correlation rho	1.16648e+07
MESO	CD4_naive	0.0503338	0.643374	1	two.sided	Spearman's rank correlation rho	104213
MESO	CD8_naive	0.0111736	0.918188	1	two.sided	Spearman's rank correlation rho	108510
MESO	Cytotoxic	0.0330765	0.761023	1	two.sided	Spearman's rank correlation rho	106106
MESO	Exhausted	0.15666	0.147322	1	two.sided	Spearman's rank correlation rho	92544.8
MESO	Tr1	0.326948	0.00199564	0.0498909	two.sided	Spearman's rank correlation rho	73858
MESO	nTreg	0.0185804	0.86437	1	two.sided	Spearman's rank correlation rho	107697
MESO	iTreg	0.213503	0.0470799	0.847438	two.sided	Spearman's rank correlation rho	86307
MESO	Th1	0.120808	0.265017	1	two.sided	Spearman's rank correlation rho	96479
MESO	Th2	-0.300181	0.00473003	0.108791	two.sided	Spearman's rank correlation rho	142677
MESO	Th17	-0.241525	0.0242156	0.484312	two.sided	Spearman's rank correlation rho	136240
MESO	Tfh	0.186177	0.0842465	1	two.sided	Spearman's rank correlation rho	89305.6
MESO	Central_memory	0.161129	0.135978	1	two.sided	Spearman's rank correlation rho	92054.3
MESO	Effector_memory	-0.326595	0.00201952	0.0498909	two.sided	Spearman's rank correlation rho	145575
MESO	NKT	0.250966	0.0190448	0.400106	two.sided	Spearman's rank correlation rho	82196
MESO	MAIT	0.252741	0.0181866	0.400106	two.sided	Spearman's rank correlation rho	82001.2
MESO	DC	0.129814	0.230766	1	two.sided	Spearman's rank correlation rho	95490.8
MESO	Bcell	-0.0538358	0.620428	1	two.sided	Spearman's rank correlation rho	115644
MESO	Monocyte	0.0932676	0.390211	1	two.sided	Spearman's rank correlation rho	99501.2
MESO	Macrophage	0.196837	0.0676492	1	two.sided	Spearman's rank correlation rho	88135.9
MESO	NK	0.00334469	0.975472	1	two.sided	Spearman's rank correlation rho	109369
MESO	Neutrophil	-0.232074	0.0305448	0.580351	two.sided	Spearman's rank correlation rho	135203
MESO	Gamma_delta	-0.00168888	0.987613	1	two.sided	Spearman's rank correlation rho	109921
MESO	CD4_T	0.107031	0.323783	1	two.sided	Spearman's rank correlation rho	97990.9
MESO	CD8_T	-0.148722	0.169199	1	two.sided	Spearman's rank correlation rho	126056
MESO	InfiltrationScore	0.0695874	0.521875	1	two.sided	Spearman's rank correlation rho	102100
OV	CD4_naive	-0.0874708	0.120136	0.720819	two.sided	Spearman's rank correlation rho	5.77351e+06
OV	CD8_naive	-0.322672	4.09406e-09	6.9599e-08	two.sided	Spearman's rank correlation rho	7.02222e+06
OV	Cytotoxic	0.378829	2.95009e-12	6.1952e-11	two.sided	Spearman's rank correlation rho	3.29787e+06
OV	Exhausted	0.253612	4.81779e-06	5.7813e-05	two.sided	Spearman's rank correlation rho	3.96266e+06
OV	Tr1	-0.0182864	0.745695	1	two.sided	Spearman's rank correlation rho	5.4062e+06
OV	nTreg	0.251512	5.80337e-06	6.3837e-05	two.sided	Spearman's rank correlation rho	3.97381e+06
OV	iTreg	0.382492	1.74873e-12	3.84721e-11	two.sided	Spearman's rank correlation rho	3.27842e+06
OV	Th1	0.192932	0.000552338	0.00497104	two.sided	Spearman's rank correlation rho	4.28482e+06
OV	Th2	0.265293	1.66059e-06	2.1588e-05	two.sided	Spearman's rank correlation rho	3.90064e+06
OV	Th17	-0.156909	0.00511014	0.035771	two.sided	Spearman's rank correlation rho	6.14216e+06
OV	Tfh	0.363361	2.4999e-11	4.99979e-10	two.sided	Spearman's rank correlation rho	3.37999e+06
OV	Central_memory	0.304089	3.3112e-08	5.29793e-07	two.sided	Spearman's rank correlation rho	3.69467e+06
OV	Effector_memory	-0.0116402	0.83645	1	two.sided	Spearman's rank correlation rho	5.37092e+06
OV	NKT	0.194672	0.000490745	0.00490745	two.sided	Spearman's rank correlation rho	4.27558e+06
OV	MAIT	0.176307	0.00162504	0.0130003	two.sided	Spearman's rank correlation rho	4.37308e+06
OV	DC	0.291103	1.31178e-07	1.83649e-06	two.sided	Spearman's rank correlation rho	3.76362e+06
OV	Bcell	-0.328066	2.17174e-09	3.90913e-08	two.sided	Spearman's rank correlation rho	7.05086e+06
OV	Monocyte	0.339587	5.37537e-10	1.02132e-08	two.sided	Spearman's rank correlation rho	3.50621e+06
OV	Macrophage	0.450196	3.17129e-17	7.92823e-16	two.sided	Spearman's rank correlation rho	2.91897e+06
OV	NK	0.302315	4.01242e-08	6.01863e-07	two.sided	Spearman's rank correlation rho	3.70409e+06
OV	Neutrophil	-0.401829	9.90831e-14	2.378e-12	two.sided	Spearman's rank correlation rho	7.44247e+06
OV	Gamma_delta	-0.0281786	0.617199	1	two.sided	Spearman's rank correlation rho	5.45872e+06
OV	CD4_T	0.0443779	0.431052	1	two.sided	Spearman's rank correlation rho	5.07351e+06
OV	CD8_T	0.0518021	0.357947	1	two.sided	Spearman's rank correlation rho	5.03409e+06
OV	InfiltrationScore	0.394623	2.9521e-13	6.78983e-12	two.sided	Spearman's rank correlation rho	3.21401e+06
PAAD	CD4_naive	-0.0632735	0.397437	1	two.sided	Spearman's rank correlation rho	1.05079e+06
PAAD	CD8_naive	-0.146152	0.0496216	0.59546	two.sided	Spearman's rank correlation rho	1.1327e+06
PAAD	Cytotoxic	0.188253	0.0111528	0.156139	two.sided	Spearman's rank correlation rho	802217
PAAD	Exhausted	-0.0349222	0.640702	1	two.sided	Spearman's rank correlation rho	1.02277e+06
PAAD	Tr1	0.194157	0.00881906	0.132286	two.sided	Spearman's rank correlation rho	796382
PAAD	nTreg	-0.066843	0.371294	1	two.sided	Spearman's rank correlation rho	1.05432e+06
PAAD	iTreg	0.199807	0.00700197	0.112032	two.sided	Spearman's rank correlation rho	790799
PAAD	Th1	-0.022243	0.766304	1	two.sided	Spearman's rank correlation rho	1.01024e+06
PAAD	Th2	-0.0384325	0.607487	1	two.sided	Spearman's rank correlation rho	1.02624e+06
PAAD	Th17	-0.0804261	0.281806	1	two.sided	Spearman's rank correlation rho	1.06774e+06
PAAD	Tfh	0.260497	0.000397561	0.00795123	two.sided	Spearman's rank correlation rho	730821
PAAD	Central_memory	0.0950439	0.203121	1	two.sided	Spearman's rank correlation rho	894332
PAAD	Effector_memory	-0.23974	0.00115177	0.0218836	two.sided	Spearman's rank correlation rho	1.22519e+06
PAAD	NKT	0.20886	0.00477792	0.0812247	two.sided	Spearman's rank correlation rho	781852
PAAD	MAIT	0.358709	7.1031e-07	1.6337e-05	two.sided	Spearman's rank correlation rho	633762
PAAD	DC	0.3242	8.49563e-06	0.000186904	two.sided	Spearman's rank correlation rho	667866
PAAD	Bcell	0.0379359	0.612139	1	two.sided	Spearman's rank correlation rho	950769
PAAD	Monocyte	0.0874562	0.241721	1	two.sided	Spearman's rank correlation rho	901831
PAAD	Macrophage	0.384553	9.0543e-08	2.17303e-06	two.sided	Spearman's rank correlation rho	608222
PAAD	NK	0.157687	0.0340026	0.442034	two.sided	Spearman's rank correlation rho	832425
PAAD	Neutrophil	-0.297558	4.7412e-05	0.000995644	two.sided	Spearman's rank correlation rho	1.28232e+06
PAAD	Gamma_delta	0.144865	0.0516863	0.59546	two.sided	Spearman's rank correlation rho	845095
PAAD	CD4_T	0.210195	0.00451001	0.0811802	two.sided	Spearman's rank correlation rho	780532
PAAD	CD8_T	-0.0397957	0.594797	1	two.sided	Spearman's rank correlation rho	1.02759e+06
PAAD	InfiltrationScore	0.398459	2.77008e-08	6.92521e-07	two.sided	Spearman's rank correlation rho	594478
PCPG	CD4_naive	-0.122321	0.0876431	0.701145	two.sided	Spearman's rank correlation rho	1.40839e+06
PCPG	CD8_naive	-0.32216	4.12945e-06	7.846e-05	two.sided	Spearman's rank correlation rho	1.65917e+06
PCPG	Cytotoxic	0.311639	8.73756e-06	0.000148539	two.sided	Spearman's rank correlation rho	863818
PCPG	Exhausted	0.198906	0.00519233	0.0726926	two.sided	Spearman's rank correlation rho	1.00528e+06
PCPG	Tr1	0.304773	1.4035e-05	0.000224555	two.sided	Spearman's rank correlation rho	872433
PCPG	nTreg	0.0765081	0.286502	1	two.sided	Spearman's rank correlation rho	1.15888e+06
PCPG	iTreg	0.290671	3.5813e-05	0.000537201	two.sided	Spearman's rank correlation rho	890130
PCPG	Th1	0.171618	0.0161658	0.210155	two.sided	Spearman's rank correlation rho	1.03953e+06
PCPG	Th2	0.138697	0.0525355	0.472819	two.sided	Spearman's rank correlation rho	1.08084e+06
PCPG	Th17	-0.0945885	0.18726	1	two.sided	Spearman's rank correlation rho	1.37359e+06
PCPG	Tfh	0.313955	7.42657e-06	0.000133678	two.sided	Spearman's rank correlation rho	860911
PCPG	Central_memory	0.0757978	0.291013	1	two.sided	Spearman's rank correlation rho	1.15977e+06
PCPG	Effector_memory	-0.00112873	0.987473	1	two.sided	Spearman's rank correlation rho	1.25631e+06
PCPG	NKT	0.146182	0.0409092	0.409092	two.sided	Spearman's rank correlation rho	1.07145e+06
PCPG	MAIT	0.332178	1.96977e-06	4.1365e-05	two.sided	Spearman's rank correlation rho	838044
PCPG	DC	0.466144	5.76197e-12	1.38287e-10	two.sided	Spearman's rank correlation rho	669930
PCPG	Bcell	-0.341763	9.46205e-07	2.0817e-05	two.sided	Spearman's rank correlation rho	1.68377e+06
PCPG	Monocyte	-0.0712546	0.32098	1	two.sided	Spearman's rank correlation rho	1.34431e+06
PCPG	Macrophage	0.525872	2.4781e-15	6.19524e-14	two.sided	Spearman's rank correlation rho	594979
PCPG	NK	0.160387	0.0247288	0.296746	two.sided	Spearman's rank correlation rho	1.05362e+06
PCPG	Neutrophil	-0.323449	3.75975e-06	7.5195e-05	two.sided	Spearman's rank correlation rho	1.66078e+06
PCPG	Gamma_delta	-0.122299	0.087701	0.701145	two.sided	Spearman's rank correlation rho	1.40836e+06
PCPG	CD4_T	0.156887	0.0280927	0.30902	two.sided	Spearman's rank correlation rho	1.05801e+06
PCPG	CD8_T	-0.0580062	0.419337	1	two.sided	Spearman's rank correlation rho	1.32768e+06
PCPG	InfiltrationScore	0.36337	1.65268e-07	3.80116e-06	two.sided	Spearman's rank correlation rho	798900
PRAD	CD4_naive	-0.117137	0.00874839	0.0524903	two.sided	Spearman's rank correlation rho	2.32736e+07
PRAD	CD8_naive	-0.0964602	0.0310409	0.144818	two.sided	Spearman's rank correlation rho	2.28428e+07
PRAD	Cytotoxic	0.438149	7.18989e-25	1.58178e-23	two.sided	Spearman's rank correlation rho	1.17052e+07
PRAD	Exhausted	0.286799	6.37145e-11	1.08315e-09	two.sided	Spearman's rank correlation rho	1.48583e+07
PRAD	Tr1	0.219491	7.18684e-07	9.3429e-06	two.sided	Spearman's rank correlation rho	1.62605e+07
PRAD	nTreg	-0.241029	4.84986e-08	7.75977e-07	two.sided	Spearman's rank correlation rho	2.58547e+07
PRAD	iTreg	0.126118	0.00473833	0.0331683	two.sided	Spearman's rank correlation rho	1.82058e+07
PRAD	Th1	0.0976814	0.0289637	0.144818	two.sided	Spearman's rank correlation rho	1.87982e+07
PRAD	Th2	0.166887	0.000177756	0.00177756	two.sided	Spearman's rank correlation rho	1.73564e+07
PRAD	Th17	-0.387899	2.11677e-19	4.23354e-18	two.sided	Spearman's rank correlation rho	2.89144e+07
PRAD	Tfh	0.38459	4.5102e-19	8.11837e-18	two.sided	Spearman's rank correlation rho	1.2821e+07
PRAD	Central_memory	0.15261	0.000617069	0.00555362	two.sided	Spearman's rank correlation rho	1.76539e+07
PRAD	Effector_memory	-0.186716	2.6497e-05	0.000317965	two.sided	Spearman's rank correlation rho	2.47232e+07
PRAD	NKT	0.534651	2.6072e-38	6.25727e-37	two.sided	Spearman's rank correlation rho	9.69473e+06
PRAD	MAIT	0.176242	7.4296e-05	0.00081726	two.sided	Spearman's rank correlation rho	1.71615e+07
PRAD	DC	0.0797729	0.0747245	0.214749	two.sided	Spearman's rank correlation rho	1.91713e+07
PRAD	Bcell	-0.0806478	0.0715829	0.214749	two.sided	Spearman's rank correlation rho	2.25134e+07
PRAD	Monocyte	-0.235494	9.94464e-08	1.4917e-06	two.sided	Spearman's rank correlation rho	2.57394e+07
PRAD	Macrophage	0.232801	1.40132e-07	1.96185e-06	two.sided	Spearman's rank correlation rho	1.59832e+07
PRAD	NK	0.556325	5.72897e-42	1.43224e-40	two.sided	Spearman's rank correlation rho	9.2432e+06
PRAD	Neutrophil	-0.530481	1.23031e-37	2.82971e-36	two.sided	Spearman's rank correlation rho	3.18849e+07
PRAD	Gamma_delta	0.151739	0.00066354	0.00555362	two.sided	Spearman's rank correlation rho	1.7672e+07
PRAD	CD4_T	0.420811	7.06047e-23	1.4827e-21	two.sided	Spearman's rank correlation rho	1.20664e+07
PRAD	CD8_T	0.0100713	0.822256	0.822256	two.sided	Spearman's rank correlation rho	2.06234e+07
PRAD	InfiltrationScore	0.386654	2.81667e-19	5.35166e-18	two.sided	Spearman's rank correlation rho	1.2778e+07
READ	CD4_naive	0.0656118	0.52314	1	two.sided	Spearman's rank correlation rho	142117
READ	CD8_naive	0.157319	0.123821	1	two.sided	Spearman's rank correlation rho	128168
READ	Cytotoxic	0.370742	0.000185352	0.00370704	two.sided	Spearman's rank correlation rho	95707.6
READ	Exhausted	0.317559	0.00152694	0.0259579	two.sided	Spearman's rank correlation rho	103797
READ	Tr1	0.328734	0.0010106	0.0181908	two.sided	Spearman's rank correlation rho	102097
READ	nTreg	-0.204911	0.0440736	0.528883	two.sided	Spearman's rank correlation rho	183262
READ	iTreg	0.313905	0.00174168	0.0278669	two.sided	Spearman's rank correlation rho	104352
READ	Th1	0.0701608	0.494678	1	two.sided	Spearman's rank correlation rho	141425
READ	Th2	0.270949	0.00726704	0.101739	two.sided	Spearman's rank correlation rho	110886
READ	Th17	-0.115284	0.260821	1	two.sided	Spearman's rank correlation rho	169630
READ	Tfh	0.151424	0.13872	1	two.sided	Spearman's rank correlation rho	129065
READ	Central_memory	0.0577795	0.574011	1	two.sided	Spearman's rank correlation rho	143308
READ	Effector_memory	-0.279196	0.00561573	0.0842359	two.sided	Spearman's rank correlation rho	194561
READ	NKT	-0.156523	0.125759	1	two.sided	Spearman's rank correlation rho	175903
READ	MAIT	-0.187881	0.065347	0.65347	two.sided	Spearman's rank correlation rho	180672
READ	DC	0.587618	2.49407e-10	5.73636e-09	two.sided	Spearman's rank correlation rho	62721.7
READ	Bcell	-0.217715	0.0321765	0.418294	two.sided	Spearman's rank correlation rho	185210
READ	Monocyte	0.484212	5.03216e-07	1.1071e-05	two.sided	Spearman's rank correlation rho	78449.2
READ	Macrophage	0.692047	4.16528e-15	1.04132e-13	two.sided	Spearman's rank correlation rho	46838.4
READ	NK	0.203659	0.0454109	0.528883	two.sided	Spearman's rank correlation rho	121120
READ	Neutrophil	-0.421622	1.7006e-05	0.000357131	two.sided	Spearman's rank correlation rho	216223
READ	Gamma_delta	-0.0548905	0.593339	1	two.sided	Spearman's rank correlation rho	160445
READ	CD4_T	0.343039	0.000582269	0.0110631	two.sided	Spearman's rank correlation rho	99921.1
READ	CD8_T	0.0160571	0.875951	1	two.sided	Spearman's rank correlation rho	149654
READ	InfiltrationScore	0.622974	9.5083e-12	2.28199e-10	two.sided	Spearman's rank correlation rho	57344.1
SARC	CD4_naive	-0.395849	1.33583e-11	3.07242e-10	two.sided	Spearman's rank correlation rho	4.63009e+06
SARC	CD8_naive	-0.213824	0.000392918	0.0043221	two.sided	Spearman's rank correlation rho	4.0263e+06
SARC	Cytotoxic	0.33696	1.28056e-08	2.30501e-07	two.sided	Spearman's rank correlation rho	2.19933e+06
SARC	Exhausted	0.39354	1.79579e-11	3.95073e-10	two.sided	Spearman's rank correlation rho	2.01165e+06
SARC	Tr1	-0.00956659	0.875433	1	two.sided	Spearman's rank correlation rho	3.34877e+06
SARC	nTreg	0.231855	0.000117261	0.00152439	two.sided	Spearman's rank correlation rho	2.54797e+06
SARC	iTreg	0.385101	5.19625e-11	1.09121e-09	two.sided	Spearman's rank correlation rho	2.03964e+06
SARC	Th1	0.230314	0.000130519	0.00156622	two.sided	Spearman's rank correlation rho	2.55308e+06
SARC	Th2	-0.0347161	0.569337	1	two.sided	Spearman's rank correlation rho	3.43219e+06
SARC	Th17	0.0398669	0.513422	1	two.sided	Spearman's rank correlation rho	3.1848e+06
SARC	Tfh	0.248531	3.5108e-05	0.000526619	two.sided	Spearman's rank correlation rho	2.49265e+06
SARC	Central_memory	-0.0482582	0.428816	1	two.sided	Spearman's rank correlation rho	3.47711e+06
SARC	Effector_memory	-0.00537941	0.929759	1	two.sided	Spearman's rank correlation rho	3.33488e+06
SARC	NKT	0.0168366	0.782622	1	two.sided	Spearman's rank correlation rho	3.26119e+06
SARC	MAIT	0.244183	4.8476e-05	0.000678663	two.sided	Spearman's rank correlation rho	2.50707e+06
SARC	DC	0.354643	1.88324e-09	3.76647e-08	two.sided	Spearman's rank correlation rho	2.14067e+06
SARC	Bcell	-0.344315	5.85345e-09	1.11216e-07	two.sided	Spearman's rank correlation rho	4.45915e+06
SARC	Monocyte	0.279848	2.87683e-06	4.6029e-05	two.sided	Spearman's rank correlation rho	2.38877e+06
SARC	Macrophage	0.580094	9.05502e-26	2.26375e-24	two.sided	Spearman's rank correlation rho	1.39285e+06
SARC	NK	0.113902	0.0611373	0.489098	two.sided	Spearman's rank correlation rho	2.93922e+06
SARC	Neutrophil	-0.296628	6.59541e-07	1.1212e-05	two.sided	Spearman's rank correlation rho	4.30097e+06
SARC	Gamma_delta	-0.171525	0.00463123	0.0463123	two.sided	Spearman's rank correlation rho	3.886e+06
SARC	CD4_T	-0.149907	0.0134979	0.121481	two.sided	Spearman's rank correlation rho	3.81429e+06
SARC	CD8_T	0.0626278	0.304314	1	two.sided	Spearman's rank correlation rho	3.1093e+06
SARC	InfiltrationScore	0.440201	2.84954e-14	6.8389e-13	two.sided	Spearman's rank correlation rho	1.85687e+06
SKCM	CD4_naive	-0.114431	0.0122058	0.0854404	two.sided	Spearman's rank correlation rho	2.0413e+07
SKCM	CD8_naive	-0.0177431	0.698502	1	two.sided	Spearman's rank correlation rho	1.8642e+07
SKCM	Cytotoxic	0.300738	1.80505e-11	3.97111e-10	two.sided	Spearman's rank correlation rho	1.28084e+07
SKCM	Exhausted	0.255568	1.40123e-08	2.80246e-07	two.sided	Spearman's rank correlation rho	1.36357e+07
SKCM	Tr1	0.0483565	0.290883	1	two.sided	Spearman's rank correlation rho	1.74312e+07
SKCM	nTreg	-0.13751	0.00256109	0.0230498	two.sided	Spearman's rank correlation rho	2.08357e+07
SKCM	iTreg	0.185681	4.3358e-05	0.000737079	two.sided	Spearman's rank correlation rho	1.49158e+07
SKCM	Th1	0.162711	0.000349361	0.00384297	two.sided	Spearman's rank correlation rho	1.53366e+07
SKCM	Th2	0.170024	0.000184973	0.00240465	two.sided	Spearman's rank correlation rho	1.52026e+07
SKCM	Th17	0.0398457	0.384228	1	two.sided	Spearman's rank correlation rho	1.75871e+07
SKCM	Tfh	0.196669	1.4544e-05	0.000261799	two.sided	Spearman's rank correlation rho	1.47146e+07
SKCM	Central_memory	-0.00709795	0.876867	1	two.sided	Spearman's rank correlation rho	1.8447e+07
SKCM	Effector_memory	-0.131424	0.00395983	0.0316787	two.sided	Spearman's rank correlation rho	2.07242e+07
SKCM	NKT	-0.16813	0.000218655	0.00262386	two.sided	Spearman's rank correlation rho	2.13966e+07
SKCM	MAIT	0.323945	3.64159e-13	8.37567e-12	two.sided	Spearman's rank correlation rho	1.23833e+07
SKCM	DC	0.182332	5.9747e-05	0.000896211	two.sided	Spearman's rank correlation rho	1.49772e+07
SKCM	Bcell	-0.178975	8.1938e-05	0.00114713	two.sided	Spearman's rank correlation rho	2.15952e+07
SKCM	Monocyte	0.154028	0.000718358	0.00718358	two.sided	Spearman's rank correlation rho	1.54956e+07
SKCM	Macrophage	0.489608	3.03721e-30	7.59302e-29	two.sided	Spearman's rank correlation rho	9.34882e+06
SKCM	NK	0.184096	5.0499e-05	0.000807984	two.sided	Spearman's rank correlation rho	1.49449e+07
SKCM	Neutrophil	-0.295391	4.22975e-11	8.88248e-10	two.sided	Spearman's rank correlation rho	2.37276e+07
SKCM	Gamma_delta	0.0116435	0.799362	1	two.sided	Spearman's rank correlation rho	1.81037e+07
SKCM	CD4_T	0.245738	5.09525e-08	9.68097e-07	two.sided	Spearman's rank correlation rho	1.38158e+07
SKCM	CD8_T	0.0845347	0.0645143	0.387086	two.sided	Spearman's rank correlation rho	1.67685e+07
SKCM	InfiltrationScore	0.410552	6.68771e-21	1.60505e-19	two.sided	Spearman's rank correlation rho	1.07969e+07
STAD	CD4_naive	-0.100103	0.041528	0.456808	two.sided	Spearman's rank correlation rho	1.31046e+07
STAD	CD8_naive	-0.148609	0.0024043	0.0384688	two.sided	Spearman's rank correlation rho	1.36824e+07
STAD	Cytotoxic	0.133075	0.00663056	0.0861972	two.sided	Spearman's rank correlation rho	1.03269e+07
STAD	Exhausted	0.103427	0.0351806	0.422167	two.sided	Spearman's rank correlation rho	1.06801e+07
STAD	Tr1	0.150781	0.00206995	0.0351891	two.sided	Spearman's rank correlation rho	1.0116e+07
STAD	nTreg	0.0049525	0.919879	1	two.sided	Spearman's rank correlation rho	1.18532e+07
STAD	iTreg	0.185279	0.000147075	0.00279443	two.sided	Spearman's rank correlation rho	9.70508e+06
STAD	Th1	-0.0515102	0.295158	1	two.sided	Spearman's rank correlation rho	1.25258e+07
STAD	Th2	0.0096628	0.844409	1	two.sided	Spearman's rank correlation rho	1.17971e+07
STAD	Th17	0.0488378	0.320957	1	two.sided	Spearman's rank correlation rho	1.13304e+07
STAD	Tfh	-0.00160209	0.974043	1	two.sided	Spearman's rank correlation rho	1.19312e+07
STAD	Central_memory	-0.0185087	0.706958	1	two.sided	Spearman's rank correlation rho	1.21326e+07
STAD	Effector_memory	-0.21154	1.3884e-05	0.000291572	two.sided	Spearman's rank correlation rho	1.44321e+07
STAD	NKT	0.201117	3.676e-05	0.000735196	two.sided	Spearman's rank correlation rho	9.51642e+06
STAD	MAIT	0.0214587	0.662925	1	two.sided	Spearman's rank correlation rho	1.16565e+07
STAD	DC	0.398379	3.08873e-17	7.10407e-16	two.sided	Spearman's rank correlation rho	7.16661e+06
STAD	Bcell	-0.0570031	0.246586	1	two.sided	Spearman's rank correlation rho	1.25912e+07
STAD	Monocyte	0.251963	1.97634e-07	4.34796e-06	two.sided	Spearman's rank correlation rho	8.91074e+06
STAD	Macrophage	0.466249	8.68326e-24	2.08398e-22	two.sided	Spearman's rank correlation rho	6.35812e+06
STAD	NK	0.163253	0.000843533	0.0151836	two.sided	Spearman's rank correlation rho	9.96747e+06
STAD	Neutrophil	0.0152855	0.756205	1	two.sided	Spearman's rank correlation rho	1.17301e+07
STAD	Gamma_delta	-0.144677	0.00313717	0.0470576	two.sided	Spearman's rank correlation rho	1.36356e+07
STAD	CD4_T	0.00369796	0.94013	1	two.sided	Spearman's rank correlation rho	1.18681e+07
STAD	CD8_T	-0.137248	0.00509781	0.0713694	two.sided	Spearman's rank correlation rho	1.35471e+07
STAD	InfiltrationScore	0.467288	6.70696e-24	1.67674e-22	two.sided	Spearman's rank correlation rho	6.34575e+06
TGCT	CD4_naive	-0.013637	0.86073	0.86073	two.sided	Spearman's rank correlation rho	801021
TGCT	CD8_naive	0.310729	4.1425e-05	0.000538528	two.sided	Spearman's rank correlation rho	544692
TGCT	Cytotoxic	-0.527907	1.93439e-13	3.86878e-12	two.sided	Spearman's rank correlation rho	1.20742e+06
TGCT	Exhausted	-0.267092	0.000465493	0.00465493	two.sided	Spearman's rank correlation rho	1.00131e+06
TGCT	Tr1	-0.129128	0.09528	0.28584	two.sided	Spearman's rank correlation rho	892286
TGCT	nTreg	-0.076048	0.327207	0.654414	two.sided	Spearman's rank correlation rho	850340
TGCT	iTreg	-0.175543	0.0228452	0.137071	two.sided	Spearman's rank correlation rho	928966
TGCT	Th1	-0.467314	1.70343e-10	3.23651e-09	two.sided	Spearman's rank correlation rho	1.15954e+06
TGCT	Th2	0.38896	1.88318e-07	2.82476e-06	two.sided	Spearman's rank correlation rho	482871
TGCT	Th17	0.637719	1.46395e-20	3.51349e-19	two.sided	Spearman's rank correlation rho	286290
TGCT	Tfh	-0.395194	1.14873e-07	2.06771e-06	two.sided	Spearman's rank correlation rho	1.10254e+06
TGCT	Central_memory	-0.538379	5.20001e-14	1.092e-12	two.sided	Spearman's rank correlation rho	1.21569e+06
TGCT	Effector_memory	-0.2471	0.00124184	0.0111765	two.sided	Spearman's rank correlation rho	985513
TGCT	NKT	0.596222	1.50602e-17	3.31325e-16	two.sided	Spearman's rank correlation rho	319083
TGCT	MAIT	0.393149	1.35253e-07	2.2993e-06	two.sided	Spearman's rank correlation rho	479561
TGCT	DC	0.184995	0.0163653	0.114557	two.sided	Spearman's rank correlation rho	644053
TGCT	Bcell	-0.629018	6.83652e-20	1.5724e-18	two.sided	Spearman's rank correlation rho	1.28732e+06
TGCT	Monocyte	0.710903	3.64111e-27	9.10277e-26	two.sided	Spearman's rank correlation rho	228457
TGCT	Macrophage	0.375274	5.38124e-07	7.53374e-06	two.sided	Spearman's rank correlation rho	493686
TGCT	NK	-0.214852	0.00516192	0.0412954	two.sided	Spearman's rank correlation rho	960030
TGCT	Neutrophil	0.307549	5.008e-05	0.000600957	two.sided	Spearman's rank correlation rho	547206
TGCT	Gamma_delta	-0.17119	0.0265062	0.137071	two.sided	Spearman's rank correlation rho	925526
TGCT	CD4_T	-0.158164	0.0405948	0.162379	two.sided	Spearman's rank correlation rho	915232
TGCT	CD8_T	-0.393081	1.35977e-07	2.2993e-06	two.sided	Spearman's rank correlation rho	1.10087e+06
TGCT	InfiltrationScore	0.272828	0.000346271	0.00380898	two.sided	Spearman's rank correlation rho	574643
THCA	CD4_naive	-0.281501	4.31077e-11	3.44862e-10	two.sided	Spearman's rank correlation rho	3.16179e+07
THCA	CD8_naive	-0.349053	1.33082e-16	1.4639e-15	two.sided	Spearman's rank correlation rho	3.32846e+07
THCA	Cytotoxic	0.491374	1.67112e-33	2.67379e-32	two.sided	Spearman's rank correlation rho	1.25491e+07
THCA	Exhausted	0.395114	3.27626e-21	4.58676e-20	two.sided	Spearman's rank correlation rho	1.49241e+07
THCA	Tr1	0.575375	5.88118e-48	1.17624e-46	two.sided	Spearman's rank correlation rho	1.04766e+07
THCA	nTreg	0.542703	7.56862e-42	1.43804e-40	two.sided	Spearman's rank correlation rho	1.12827e+07
THCA	iTreg	0.666848	2.52079e-69	5.79781e-68	two.sided	Spearman's rank correlation rho	8.2197e+06
THCA	Th1	0.480909	5.71349e-32	8.57024e-31	two.sided	Spearman's rank correlation rho	1.28073e+07
THCA	Th2	0.0152154	0.726978	0.726978	two.sided	Spearman's rank correlation rho	2.42972e+07
THCA	Th17	-0.360513	1.11147e-17	1.33376e-16	two.sided	Spearman's rank correlation rho	3.35673e+07
THCA	Tfh	0.525457	6.95984e-39	1.25277e-37	two.sided	Spearman's rank correlation rho	1.17082e+07
THCA	Central_memory	0.373042	6.54878e-19	8.51341e-18	two.sided	Spearman's rank correlation rho	1.54687e+07
THCA	Effector_memory	0.301118	1.50343e-12	1.35309e-11	two.sided	Spearman's rank correlation rho	1.72432e+07
THCA	NKT	0.184274	2.0004e-05	4.0009e-05	two.sided	Spearman's rank correlation rho	2.01261e+07
THCA	MAIT	-0.518024	1.17051e-37	1.98987e-36	two.sided	Spearman's rank correlation rho	3.74535e+07
THCA	DC	0.720635	7.12525e-86	1.78131e-84	two.sided	Spearman's rank correlation rho	6.89266e+06
THCA	Bcell	-0.202587	2.63644e-06	7.90932e-06	two.sided	Spearman's rank correlation rho	2.96709e+07
THCA	Monocyte	0.345894	2.59237e-16	2.59237e-15	two.sided	Spearman's rank correlation rho	1.61385e+07
THCA	Macrophage	0.577673	2.05808e-48	4.32197e-47	two.sided	Spearman's rank correlation rho	1.04199e+07
THCA	NK	0.270902	2.37587e-10	1.66311e-09	two.sided	Spearman's rank correlation rho	1.79887e+07
THCA	Neutrophil	-0.639157	4.36416e-62	9.60116e-61	two.sided	Spearman's rank correlation rho	4.04422e+07
THCA	Gamma_delta	-0.228292	1.10504e-07	6.63022e-07	two.sided	Spearman's rank correlation rho	3.03051e+07
THCA	CD4_T	0.222069	2.4687e-07	9.8748e-07	two.sided	Spearman's rank correlation rho	1.91936e+07
THCA	CD8_T	0.224661	1.77129e-07	8.85645e-07	two.sided	Spearman's rank correlation rho	1.91296e+07
THCA	InfiltrationScore	0.690706	3.23244e-76	7.75785e-75	two.sided	Spearman's rank correlation rho	7.63108e+06
THYM	CD4_naive	-0.41118	3.08399e-06	4.9344e-05	two.sided	Spearman's rank correlation rho	406392
THYM	CD8_naive	-0.612843	1.01199e-13	2.42876e-12	two.sided	Spearman's rank correlation rho	464467
THYM	Cytotoxic	0.296364	0.00101373	0.0121648	two.sided	Spearman's rank correlation rho	202633
THYM	Exhausted	0.025699	0.780538	0.780538	two.sided	Spearman's rank correlation rho	280579
THYM	Tr1	-0.211108	0.0206393	0.103197	two.sided	Spearman's rank correlation rho	348775
THYM	nTreg	0.433091	7.78836e-07	1.324e-05	two.sided	Spearman's rank correlation rho	163258
THYM	iTreg	0.265548	0.00337547	0.029584	two.sided	Spearman's rank correlation rho	211508
THYM	Th1	0.266266	0.00328711	0.029584	two.sided	Spearman's rank correlation rho	211301
THYM	Th2	0.233909	0.0101319	0.0660234	two.sided	Spearman's rank correlation rho	220619
THYM	Th17	-0.236091	0.00943192	0.0660234	two.sided	Spearman's rank correlation rho	355970
THYM	Tfh	-0.501795	5.26592e-09	1.00053e-07	two.sided	Spearman's rank correlation rho	432487
THYM	Central_memory	-0.518728	1.28576e-09	2.57152e-08	two.sided	Spearman's rank correlation rho	437363
THYM	Effector_memory	0.401955	5.35062e-06	8.0259e-05	two.sided	Spearman's rank correlation rho	172225
THYM	NKT	0.33087	0.000223301	0.00290292	two.sided	Spearman's rank correlation rho	192696
THYM	MAIT	0.141894	0.122121	0.299123	two.sided	Spearman's rank correlation rho	247117
THYM	DC	-0.473278	4.78966e-08	8.62138e-07	two.sided	Spearman's rank correlation rho	424275
THYM	Bcell	-0.199588	0.0288501	0.1154	two.sided	Spearman's rank correlation rho	345457
THYM	Monocyte	0.6013	3.81786e-13	8.78109e-12	two.sided	Spearman's rank correlation rho	114818
THYM	Macrophage	0.647334	1.36024e-15	3.4006e-14	two.sided	Spearman's rank correlation rho	101561
THYM	NK	0.279909	0.00195953	0.0195953	two.sided	Spearman's rank correlation rho	207372
THYM	Neutrophil	0.151001	0.0997076	0.299123	two.sided	Spearman's rank correlation rho	244495
THYM	Gamma_delta	0.282771	0.00175221	0.0192743	two.sided	Spearman's rank correlation rho	206548
THYM	CD4_T	-0.531681	4.14534e-10	8.70522e-09	two.sided	Spearman's rank correlation rho	441094
THYM	CD8_T	-0.54484	1.24866e-10	2.74705e-09	two.sided	Spearman's rank correlation rho	444883
THYM	InfiltrationScore	0.380906	1.7716e-05	0.000248031	two.sided	Spearman's rank correlation rho	178287
UCEC	CD4_naive	-0.0404738	0.592738	1	two.sided	Spearman's rank correlation rho	961581
UCEC	CD8_naive	-0.202026	0.00700505	0.133096	two.sided	Spearman's rank correlation rho	1.11088e+06
UCEC	Cytotoxic	0.161001	0.0322909	0.452073	two.sided	Spearman's rank correlation rho	775383
UCEC	Exhausted	0.194928	0.00932355	0.1585	two.sided	Spearman's rank correlation rho	744029
UCEC	Tr1	-0.00231723	0.97558	1	two.sided	Spearman's rank correlation rho	926318
UCEC	nTreg	0.0418989	0.579769	1	two.sided	Spearman's rank correlation rho	885454
UCEC	iTreg	0.0776757	0.30412	1	two.sided	Spearman's rank correlation rho	852390
UCEC	Th1	0.0286667	0.704866	1	two.sided	Spearman's rank correlation rho	897683
UCEC	Th2	0.117483	0.119391	1	two.sided	Spearman's rank correlation rho	815601
UCEC	Th17	0.0618591	0.413394	1	two.sided	Spearman's rank correlation rho	867007
UCEC	Tfh	0.192314	0.0103348	0.165356	two.sided	Spearman's rank correlation rho	746444
UCEC	Central_memory	0.208605	0.00533022	0.11619	two.sided	Spearman's rank correlation rho	731388
UCEC	Effector_memory	-0.112855	0.134761	1	two.sided	Spearman's rank correlation rho	1.02847e+06
UCEC	NKT	0.213817	0.00426834	0.0981717	two.sided	Spearman's rank correlation rho	726571
UCEC	MAIT	0.0529345	0.484085	1	two.sided	Spearman's rank correlation rho	875255
UCEC	DC	0.203381	0.00662608	0.132522	two.sided	Spearman's rank correlation rho	736216
UCEC	Bcell	-0.247791	0.000883217	0.0220804	two.sided	Spearman's rank correlation rho	1.15318e+06
UCEC	Monocyte	0.170587	0.0232016	0.348024	two.sided	Spearman's rank correlation rho	766524
UCEC	Macrophage	0.239168	0.00134575	0.0322981	two.sided	Spearman's rank correlation rho	703142
UCEC	NK	0.14986	0.0464937	0.604418	two.sided	Spearman's rank correlation rho	785679
UCEC	Neutrophil	-0.200933	0.00732465	0.133096	two.sided	Spearman's rank correlation rho	1.10987e+06
UCEC	Gamma_delta	-0.0601657	0.426322	1	two.sided	Spearman's rank correlation rho	979780
UCEC	CD4_T	0.136069	0.0709391	0.851269	two.sided	Spearman's rank correlation rho	798424
UCEC	CD8_T	0.0142556	0.850622	1	two.sided	Spearman's rank correlation rho	911001
UCEC	InfiltrationScore	0.208824	0.00528136	0.11619	two.sided	Spearman's rank correlation rho	731186
UCS	CD4_naive	0.0812248	0.548079	1	two.sided	Spearman's rank correlation rho	28349.7
UCS	CD8_naive	-0.365723	0.00514831	0.118411	two.sided	Spearman's rank correlation rho	42140.7
UCS	Cytotoxic	0.202629	0.130622	1	two.sided	Spearman's rank correlation rho	24603.7
UCS	Exhausted	0.276754	0.0371554	0.668797	two.sided	Spearman's rank correlation rho	22316.5
UCS	Tr1	0.090649	0.502472	1	two.sided	Spearman's rank correlation rho	28058.9
UCS	nTreg	0.2439	0.0675002	1	two.sided	Spearman's rank correlation rho	23330.2
UCS	iTreg	0.232951	0.0811842	1	two.sided	Spearman's rank correlation rho	23668.1
UCS	Th1	0.269827	0.0423733	0.68577	two.sided	Spearman's rank correlation rho	22530.2
UCS	Th2	0.236768	0.0761849	1	two.sided	Spearman's rank correlation rho	23550.3
UCS	Th17	0.146179	0.277912	1	two.sided	Spearman's rank correlation rho	26345.5
UCS	Tfh	0.36536	0.00519607	0.118411	two.sided	Spearman's rank correlation rho	19582.5
UCS	Central_memory	0.117405	0.384431	1	two.sided	Spearman's rank correlation rho	27233.4
UCS	Effector_memory	0.194629	0.146841	1	two.sided	Spearman's rank correlation rho	24850.5
UCS	NKT	0.116895	0.386511	1	two.sided	Spearman's rank correlation rho	27249.1
UCS	MAIT	-0.0445698	0.742002	1	two.sided	Spearman's rank correlation rho	32231.2
UCS	DC	0.329141	0.0124194	0.235969	two.sided	Spearman's rank correlation rho	20700
UCS	Bcell	-0.375496	0.00399868	0.0959683	two.sided	Spearman's rank correlation rho	42442.3
UCS	Monocyte	0.130276	0.334098	1	two.sided	Spearman's rank correlation rho	26836.2
UCS	Macrophage	0.365328	0.00520036	0.118411	two.sided	Spearman's rank correlation rho	19583.5
UCS	NK	0.272438	0.0403394	0.68577	two.sided	Spearman's rank correlation rho	22449.6
UCS	Neutrophil	-0.347675	0.00805001	0.161	two.sided	Spearman's rank correlation rho	41583.9
UCS	Gamma_delta	0.170294	0.205339	1	two.sided	Spearman's rank correlation rho	25601.4
UCS	CD4_T	0.210125	0.116686	1	two.sided	Spearman's rank correlation rho	24372.4
UCS	CD8_T	0.0757512	0.575449	1	two.sided	Spearman's rank correlation rho	28518.6
UCS	InfiltrationScore	0.459796	0.000320388	0.00800971	two.sided	Spearman's rank correlation rho	16668.5
UVM	CD4_naive	-0.253097	0.0235028	0.42305	two.sided	Spearman's rank correlation rho	106914
UVM	CD8_naive	0.095996	0.396962	1	two.sided	Spearman's rank correlation rho	77129.6
UVM	Cytotoxic	0.239742	0.0322005	0.535908	two.sided	Spearman's rank correlation rho	64865.2
UVM	Exhausted	0.312305	0.00479806	0.0959613	two.sided	Spearman's rank correlation rho	58674.1
UVM	Tr1	0.0573148	0.613569	1	two.sided	Spearman's rank correlation rho	80429.9
UVM	nTreg	-0.0198026	0.861591	1	two.sided	Spearman's rank correlation rho	87009.6
UVM	iTreg	0.141722	0.209846	1	two.sided	Spearman's rank correlation rho	73228.3
UVM	Th1	0.161924	0.15129	1	two.sided	Spearman's rank correlation rho	71504.6
UVM	Th2	0.280989	0.0115772	0.219967	two.sided	Spearman's rank correlation rho	61346
UVM	Th17	-0.240663	0.031524	0.535908	two.sided	Spearman's rank correlation rho	105853
UVM	Tfh	0.17739	0.115449	1	two.sided	Spearman's rank correlation rho	70185.1
UVM	Central_memory	-0.0667629	0.556261	1	two.sided	Spearman's rank correlation rho	91016.2
UVM	Effector_memory	0.0104361	0.926796	1	two.sided	Spearman's rank correlation rho	84429.6
UVM	NKT	-0.0195518	0.863327	1	two.sided	Spearman's rank correlation rho	86988.2
UVM	MAIT	0.37123	0.000698596	0.0160677	two.sided	Spearman's rank correlation rho	53646.7
UVM	DC	0.233354	0.0372339	0.535908	two.sided	Spearman's rank correlation rho	65410.2
UVM	Bcell	-0.236651	0.0345596	0.535908	two.sided	Spearman's rank correlation rho	105511
UVM	Monocyte	-0.131166	0.246155	1	two.sided	Spearman's rank correlation rho	96511.1
UVM	Macrophage	0.35917	0.00106841	0.023505	two.sided	Spearman's rank correlation rho	54675.6
UVM	NK	0.428726	7.2572e-05	0.00181431	two.sided	Spearman's rank correlation rho	48741.1
UVM	Neutrophil	-0.320893	0.00370613	0.0778287	two.sided	Spearman's rank correlation rho	112699
UVM	Gamma_delta	0.140109	0.215133	1	two.sided	Spearman's rank correlation rho	73365.9
UVM	CD4_T	0.166635	0.139588	1	two.sided	Spearman's rank correlation rho	71102.7
UVM	CD8_T	0.215856	0.0544765	0.708194	two.sided	Spearman's rank correlation rho	66903.1
UVM	InfiltrationScore	0.389297	0.000358258	0.0085982	two.sided	Spearman's rank correlation rho	52105.2

## Sheet: Supplementary Table9
Supplementary Table 9: By using median gene expression of LNM potential-related hub genes, the samples were stratified into two groups: High and Low, and the differential activation of cancer-related pathways between High and Low groups was investigated.
cancertype	symbol	pathway	fdr	class	diff	entrez
THCA	SNAI1	Apoptosis	0.886453	None	-0.016510947	6615
THCA	NCAM1	Apoptosis	0.61954	None	0.067515043	4684
THCA	CCND1	Apoptosis	0.561541	None	0.076704327	595
THCA	ALDH1A1	Apoptosis	0.01236	Inhibition	-0.301569	216
THCA	ERBB3	Apoptosis	0.00613001	Activation	0.318317007	2065
THCA	KRT19	Apoptosis	0.000996767	Activation	0.384346857	3880
THCA	FN1	Apoptosis	0.000159854	Activation	0.441664072	2335
THCA	PLAU	Apoptosis	0.000105	Activation	0.452150344	5328
THCA	SPP1	Apoptosis	8.1524e-05	Activation	0.50645499	6696
THCA	PLAUR	Apoptosis	2.0606e-05	Activation	0.502916128	5329
THCA	ANPEP	Apoptosis	9.00684e-06	Activation	0.559628907	290
THCA	ITGA3	Apoptosis	1.87643e-06	Activation	0.54939463	3675
THCA	SNAI1	CellCycle	0.556112	None	0.118101203	6615
THCA	SPP1	CellCycle	0.449133	None	-0.137042868	6696
THCA	NCAM1	CellCycle	0.0787444	None	0.323395512	4684
THCA	ANPEP	CellCycle	0.0456005	Inhibition	-0.362989065	290
THCA	ERBB3	CellCycle	0.00208806	Inhibition	-0.542781469	2065
THCA	ITGA3	CellCycle	0.00118698	Inhibition	-0.566299876	3675
THCA	FN1	CellCycle	0.000473974	Inhibition	-0.613302155	2335
THCA	PLAU	CellCycle	0.000105	Inhibition	-0.687796729	5328
THCA	ALDH1A1	CellCycle	6.158e-05	Activation	0.720959765	216
THCA	PLAUR	CellCycle	6.0182e-05	Inhibition	-0.70227953	5329
THCA	CCND1	CellCycle	8.9596e-06	Inhibition	-0.824419207	595
THCA	KRT19	CellCycle	5.79125e-06	Inhibition	-0.798652668	3880
THCA	NCAM1	DNADamage	0.767306	None	-0.033633725	4684
THCA	SNAI1	DNADamage	0.431388	None	0.109084001	6615
THCA	SPP1	DNADamage	0.0871917	None	-0.221895141	6696
THCA	ANPEP	DNADamage	0.0194356	Inhibition	-0.281340202	290
THCA	CCND1	DNADamage	0.00285059	Inhibition	-0.363181446	595
THCA	ALDH1A1	DNADamage	0.000324106	Activation	0.42195711	216
THCA	PLAU	DNADamage	5.48047e-06	Inhibition	-0.533385346	5328
THCA	FN1	DNADamage	9.57472e-07	Inhibition	-0.564768172	2335
THCA	PLAUR	DNADamage	6.21705e-07	Inhibition	-0.578609944	5329
THCA	ITGA3	DNADamage	4.60847e-07	Inhibition	-0.576413155	3675
THCA	ERBB3	DNADamage	1.03608e-07	Inhibition	-0.607286624	2065
THCA	KRT19	DNADamage	5.03503e-10	Inhibition	-0.70559337	3880
THCA	SNAI1	EMT	0.126458	None	-0.537428033	6615
THCA	ANPEP	EMT	0.00181288	Activation	0.807221935	290
THCA	SPP1	EMT	0.00126659	Activation	0.850596774	6696
THCA	NCAM1	EMT	0.000119765	Inhibition	-1.000695807	4684
THCA	CCND1	EMT	3.9691e-05	Activation	1.043574175	595
THCA	ALDH1A1	EMT	1.11394e-09	Inhibition	-1.511140755	216
THCA	ERBB3	EMT	7.05531e-10	Activation	1.482008556	2065
THCA	PLAU	EMT	1.47337e-11	Activation	1.627539403	5328
THCA	KRT19	EMT	3.73285e-13	Activation	1.729317176	3880
THCA	PLAUR	EMT	2.3298e-14	Activation	1.809335136	5329
THCA	FN1	EMT	1.40697e-14	Activation	1.837794357	2335
THCA	ITGA3	EMT	1.01893e-14	Activation	1.828829402	3675
THCA	SNAI1	Hormone AR	0.431388	None	0.241076599	6615
THCA	SPP1	Hormone AR	0.142507	None	-0.359499086	6696
THCA	ANPEP	Hormone AR	0.00181288	Inhibition	-0.736136281	290
THCA	NCAM1	Hormone AR	0.00118154	Activation	0.757044982	4684
THCA	CCND1	Hormone AR	8.9596e-06	Inhibition	-1.033921667	595
THCA	ERBB3	Hormone AR	4.06075e-09	Inhibition	-1.282050283	2065
THCA	ALDH1A1	Hormone AR	1.13128e-09	Activation	1.348365333	216
THCA	FN1	Hormone AR	8.26143e-11	Inhibition	-1.411206378	2335
THCA	ITGA3	Hormone AR	2.43435e-11	Inhibition	-1.440541951	3675
THCA	PLAU	Hormone AR	2.81375e-12	Inhibition	-1.539441673	5328
THCA	KRT19	Hormone AR	3.97506e-14	Inhibition	-1.642627846	3880
THCA	PLAUR	Hormone AR	7.05558e-16	Inhibition	-1.737623024	5329
THCA	KRT19	Hormone ER	0.703104	None	-0.039669652	3880
THCA	SPP1	Hormone ER	0.449133	None	-0.078398052	6696
THCA	ANPEP	Hormone ER	0.277252	None	-0.119046089	290
THCA	ERBB3	Hormone ER	0.229645	None	-0.123781021	2065
THCA	SNAI1	Hormone ER	0.156432	None	-0.182284939	6615
THCA	PLAUR	Hormone ER	0.134381	None	-0.160366601	5329
THCA	FN1	Hormone ER	0.0653932	None	-0.189210973	2335
THCA	ALDH1A1	Hormone ER	0.03881	Activation	0.221161099	216
THCA	ITGA3	Hormone ER	0.0262238	Inhibition	-0.228295366	3675
THCA	PLAU	Hormone ER	0.0203015	Inhibition	-0.243334975	5328
THCA	NCAM1	Hormone ER	0.0147839	Activation	0.275530081	4684
THCA	CCND1	Hormone ER	0.00256763	Inhibition	-0.338481683	595
THCA	CCND1	PI3KAKT	0.400346	None	-0.221703908	595
THCA	SNAI1	PI3KAKT	0.126458	None	0.489867094	6615
THCA	ANPEP	PI3KAKT	0.00809007	Inhibition	-0.627994427	290
THCA	SPP1	PI3KAKT	0.000808336	Inhibition	-0.836113705	6696
THCA	NCAM1	PI3KAKT	0.000524803	Activation	0.831812421	4684
THCA	PLAU	PI3KAKT	0.000105	Inhibition	-0.875782001	5328
THCA	PLAUR	PI3KAKT	3.5249e-05	Inhibition	-0.92494548	5329
THCA	ALDH1A1	PI3KAKT	2.6178e-05	Activation	0.969618859	216
THCA	KRT19	PI3KAKT	1.67641e-08	Inhibition	-1.25155343	3880
THCA	FN1	PI3KAKT	8.4665e-10	Inhibition	-1.357013414	2335
THCA	ERBB3	PI3KAKT	2.97448e-13	Inhibition	-1.622471878	2065
THCA	ITGA3	PI3KAKT	2.9731e-14	Inhibition	-1.655303204	3675
THCA	SNAI1	RASMAPK	0.431388	None	-0.152368656	6615
THCA	CCND1	RASMAPK	0.326685	None	0.193854897	595
THCA	ALDH1A1	RASMAPK	0.12243	None	0.248733479	216
THCA	NCAM1	RASMAPK	0.038258	Activation	0.355177227	4684
THCA	SPP1	RASMAPK	0.00960673	Inhibition	-0.45377846	6696
THCA	ANPEP	RASMAPK	0.00809007	Inhibition	-0.451319107	290
THCA	PLAU	RASMAPK	0.00393044	Inhibition	-0.472983991	5328
THCA	KRT19	RASMAPK	0.000990843	Inhibition	-0.542581313	3880
THCA	FN1	RASMAPK	5.4147e-05	Inhibition	-0.66125694	2335
THCA	ERBB3	RASMAPK	5.008e-05	Inhibition	-0.658503014	2065
THCA	PLAUR	RASMAPK	3.5249e-05	Inhibition	-0.672289882	5329
THCA	ITGA3	RASMAPK	1.76508e-07	Inhibition	-0.842916186	3675
THCA	SNAI1	RTK	0.126458	None	0.31524832	6615
THCA	CCND1	RTK	0.0140496	Inhibition	-0.400547592	595
THCA	SPP1	RTK	0.00960673	Inhibition	-0.429883639	6696
THCA	ANPEP	RTK	0.00181288	Inhibition	-0.518723183	290
THCA	NCAM1	RTK	4.1562e-05	Activation	0.690782164	4684
THCA	ALDH1A1	RTK	8.68882e-06	Activation	0.705321219	216
THCA	PLAU	RTK	1.54758e-09	Inhibition	-0.925648613	5328
THCA	FN1	RTK	4.46184e-11	Inhibition	-1.002068765	2335
THCA	PLAUR	RTK	3.947e-11	Inhibition	-0.997943832	5329
THCA	ERBB3	RTK	2.24481e-12	Inhibition	-1.057382373	2065
THCA	KRT19	RTK	2.00041e-12	Inhibition	-1.054616985	3880
THCA	ITGA3	RTK	1.7416e-17	Inhibition	-1.267731059	3675
THCA	ANPEP	TSCmTOR	0.793158	None	-0.045707713	290
THCA	CCND1	TSCmTOR	0.740393	None	0.057789355	595
THCA	PLAU	TSCmTOR	0.683211	None	-0.071169789	5328
THCA	PLAUR	TSCmTOR	0.541891	None	-0.106487675	5329
THCA	SPP1	TSCmTOR	0.239434	None	-0.227837333	6696
THCA	SNAI1	TSCmTOR	0.156432	None	0.322146383	6615
THCA	KRT19	TSCmTOR	0.0485132	Inhibition	-0.350883803	3880
THCA	ALDH1A1	TSCmTOR	0.03881	Activation	0.366748712	216
THCA	NCAM1	TSCmTOR	0.0284587	Activation	0.415018775	4684
THCA	FN1	TSCmTOR	0.00199664	Inhibition	-0.540721811	2335
THCA	ITGA3	TSCmTOR	0.000101713	Inhibition	-0.680129331	3675
THCA	ERBB3	TSCmTOR	3.82626e-07	Inhibition	-0.883459501	2065

## Sheet: Supplementary Table10
Supplementary Table 9: By using median gene expression of LNM potential-related hub genes, the samples were stratified into two groups: High and Low, and the differential activation of cancer-related pathways between High and Low groups was investigated.
Type	Chemical Name	Gene Symbol	Organism	Interaction	Interaction Actions	PubMedID
EDCs	Benzo(a)pyrene	ERBB3	Homo sapiens	Benzo(a)pyrene results in decreased expression of ERBB3 mRNA	decreases^expression	20106945|32234424
EDCs	Benzo(a)pyrene	ERBB3	Mus musculus	Benzo(a)pyrene results in increased expression of ERBB3 mRNA	increases^expression	19770486
EDCs	bisphenol A	ERBB3	Homo sapiens	bisphenol A affects the methylation of ERBB3 gene	affects^methylation	31601247
EDCs	bisphenol A	ERBB3	Homo sapiens	bisphenol A results in decreased expression of ERBB3 mRNA	decreases^expression	16029874
EDCs	bisphenol A	ERBB3	Homo sapiens	bisphenol A results in increased expression of ERBB3 mRNA	increases^expression	22576693
EDCs	bisphenol A	ERBB3	Mus musculus	bisphenol A results in increased expression of ERBB3 mRNA	increases^expression	30951980|32156529|32353937
EDCs	bisphenol A	ERBB3	Mus musculus	bisphenol A results in increased expression of ERBB3 protein	increases^expression	32353937
EDCs	bisphenol A	ERBB3	Mus musculus	bisphenol A results in increased phosphorylation of ERBB3 protein	increases^phosphorylation	21988766
EDCs	bisphenol A	ERBB3	Rattus norvegicus	[bisphenol A co-treated with enzacamene co-treated with octylmethoxycinnamate co-treated with butylparaben co-treated with Androgen Antagonists co-treated with Acetaminophen] results in decreased expression of ERBB3 mRNA	affects^cotreatment|decreases^expression	25607892
EDCs	bisphenol A	ERBB3	Rattus norvegicus	[bisphenol A co-treated with enzacamene co-treated with octylmethoxycinnamate co-treated with butylparaben] results in decreased expression of ERBB3 mRNA	affects^cotreatment|decreases^expression	25607892
EDCs	bisphenol A	ERBB3	Rattus norvegicus	bisphenol A results in decreased expression of ERBB3 mRNA	decreases^expression	25181051|34947998
EDCs	bisphenol A	ERBB3	Rattus norvegicus	bisphenol A results in increased expression of ERBB3 protein	increases^expression	19590682
EDCs	Estradiol	ERBB3	Homo sapiens	EGF protein promotes the reaction [Estradiol results in decreased expression of ERBB3 mRNA]	decreases^expression|increases^reaction	24758408
EDCs	Estradiol	ERBB3	Homo sapiens	Estradiol affects the expression of ERBB3 mRNA	affects^expression	14699072
EDCs	Estradiol	ERBB3	Homo sapiens	[Estradiol co-treated with TGFB1 protein] results in decreased expression of ERBB3 mRNA	affects^cotreatment|decreases^expression	30165855
EDCs	Estradiol	ERBB3	Homo sapiens	Estradiol results in decreased expression of ERBB3 mRNA	decreases^expression	20106945|24758408|31614463|31646340
EDCs	Estradiol	ERBB3	Mus musculus	[ERBB2 protein co-treated with ERBB3 protein] results in increased susceptibility to Estradiol	affects^cotreatment|increases^response to substance	19861407
EDCs	Estradiol	ERBB3	Mus musculus	Estradiol results in increased expression of ERBB3 mRNA	increases^expression	15289156
EDCs	Estradiol	ERBB3	Rattus norvegicus	Estradiol results in increased expression of ERBB3 mRNA	increases^expression	35192832
EDCs	Genistein	ERBB3	Mus musculus	Genistein results in increased expression of ERBB3 mRNA	increases^expression	15289156
EDCs	Progesterone	ERBB3	Bos taurus	Progesterone results in increased expression of ERBB3 mRNA	increases^expression	23012394
EDCs	Progesterone	ERBB3	Ovis aries	Progesterone results in increased expression of ERBB3 mRNA	increases^expression	19690047
EDCs	Copper	ERBB3	Homo sapiens	[NSC 689534 binds to Copper] which results in decreased expression of ERBB3 mRNA	affects^binding|decreases^expression	20971185
EDCs	Tamoxifen	ERBB3	Homo sapiens	ERBB3 protein results in decreased susceptibility to Tamoxifen	decreases^response to substance	16000581
EDCs	Tamoxifen	ERBB3	Mus musculus	Tamoxifen affects the expression of ERBB3 mRNA	affects^expression	17555576
EDCs	Ethinyl Estradiol	ERBB3	Boreogadus saida	Ethinyl Estradiol results in decreased expression of ERBB3 mRNA	decreases^expression	34015484
EDCs	Ethinyl Estradiol	ERBB3	Mus musculus	Ethinyl Estradiol affects the expression of ERBB3 mRNA	affects^expression	17555576
EDCs	Arsenic	ERBB3	Homo sapiens	[sodium arsenate results in increased abundance of Arsenic] which results in decreased expression of ERBB3 mRNA	decreases^expression|increases^abundance	32525701
EDCs	Diethylstilbestrol	ERBB3	Mus musculus	Diethylstilbestrol results in increased expression of ERBB3 mRNA	increases^expression	15289156
EDCs	Androgen Antagonists	ERBB3	Rattus norvegicus	[bisphenol A co-treated with enzacamene co-treated with octylmethoxycinnamate co-treated with butylparaben co-treated with Androgen Antagonists co-treated with Acetaminophen] results in decreased expression of ERBB3 mRNA	affects^cotreatment|decreases^expression	25607892
EDCs	Cadmium	ERBB3	Homo sapiens	Cadmium results in decreased expression of ERBB3 mRNA	decreases^expression	31646340
EDCs	Raloxifene Hydrochloride	ERBB3	Homo sapiens	Raloxifene Hydrochloride affects the expression of ERBB3 mRNA	affects^expression	14699072
EDCs	Androgens	ERBB3	Homo sapiens	Androgens affects the localization of ERBB3 protein	affects^localization	17634423
antineoplastic drugs	Capecitabine	ERBB3	Homo sapiens	ERBB3 protein results in increased susceptibility to Capecitabine	increases^response to substance	16734730
antineoplastic drugs	Doxorubicin	ERBB3	Homo sapiens	Doxorubicin results in decreased expression of ERBB3 mRNA	decreases^expression	26537877|28940058|30031762
antineoplastic drugs	Doxorubicin	ERBB3	Homo sapiens	ERBB3 protein affects the susceptibility to Doxorubicin	affects^response to substance	16217747
antineoplastic drugs	Doxorubicin	ERBB3	Homo sapiens	ERBB3 protein inhibits the reaction [Doxorubicin results in decreased phosphorylation of AKT1 protein]	decreases^phosphorylation|decreases^reaction	16168102
antineoplastic drugs	Epirubicin	ERBB3	Homo sapiens	ERBB3 protein affects the susceptibility to [Epirubicin co-treated with CMF regimen]	affects^cotreatment|affects^response to substance	18768436
antineoplastic drugs	Erlotinib Hydrochloride	ERBB3	Homo sapiens	ERBB3 mRNA results in decreased susceptibility to Erlotinib Hydrochloride	decreases^response to substance	23125191
antineoplastic drugs	Etoposide	ERBB3	Homo sapiens	ERBB3 protein affects the susceptibility to Etoposide	affects^response to substance	16217747
antineoplastic drugs	Etoposide	ERBB3	Homo sapiens	Etoposide results in decreased expression of ERBB3 mRNA	decreases^expression	15228094|29397400
antineoplastic drugs	Fluorouracil	ERBB3	Homo sapiens	Fluorouracil promotes the reaction [Curcumin results in decreased expression of and results in decreased phosphorylation of and results in decreased activity of ERBB3 protein]	decreases^activity|decreases^expression|decreases^phosphorylation|increases^reaction	17918158
antineoplastic drugs	Fluorouracil	ERBB3	Homo sapiens	Fluorouracil results in decreased expression of and results in decreased phosphorylation of and results in decreased activity of ERBB3 protein	decreases^activity|decreases^expression|decreases^phosphorylation	17918158
antineoplastic drugs	Lapatinib	ERBB3	Homo sapiens	Lapatinib results in decreased activity of ERBB3 protein	decreases^activity	19509167
antineoplastic drugs	Lapatinib	ERBB3	Homo sapiens	Lapatinib results in decreased expression of ERBB3 protein modified form	decreases^expression	19435893
antineoplastic drugs	Lapatinib	ERBB3	Homo sapiens	Lapatinib results in decreased phosphorylation of ERBB3 protein	decreases^phosphorylation	19509167
antineoplastic drugs	Mitomycin	ERBB3	Homo sapiens	ERBB3 protein affects the susceptibility to Mitomycin	affects^response to substance	16217747
antineoplastic drugs	Paclitaxel	ERBB3	Homo sapiens	ERBB3 protein results in decreased susceptibility to Paclitaxel	decreases^response to substance	16734730
other drugs or environmental toxins	1-(4-((2-(2-aminopyrimidin-5-yl)-7-methyl-4-morpholinothieno(3,2-d)pyrimidin-6-yl)methyl)piperazin-1-yl)-2-hydroxypropan-1-one	ERBB3	Homo sapiens	1-(4-((2-(2-aminopyrimidin-5-yl)-7-methyl-4-morpholinothieno(3,2-d)pyrimidin-6-yl)methyl)piperazin-1-yl)-2-hydroxypropan-1-one results in increased expression of ERBB3 mRNA	increases^expression	23136191
other drugs or environmental toxins	1,2-Dimethylhydrazine	ERBB3	Mus musculus	1,2-Dimethylhydrazine results in decreased expression of ERBB3 mRNA	decreases^expression	22206623
other drugs or environmental toxins	1-UFT protocol	ERBB3	Homo sapiens	ERBB3 protein results in increased susceptibility to 1-UFT protocol	increases^response to substance	16734730
other drugs or environmental toxins	2-(1H-indazol-4-yl)-6-(4-methanesulfonylpiperazin-1-ylmethyl)-4-morpholin-4-ylthieno(3,2-d)pyrimidine	ERBB3	Homo sapiens	2-(1H-indazol-4-yl)-6-(4-methanesulfonylpiperazin-1-ylmethyl)-4-morpholin-4-ylthieno(3,2-d)pyrimidine results in increased expression of ERBB3 mRNA	increases^expression	23136191
other drugs or environmental toxins	2-(1H-indazol-4-yl)-6-(4-methanesulfonylpiperazin-1-ylmethyl)-4-morpholin-4-ylthieno(3,2-d)pyrimidine	ERBB3	Homo sapiens	2-(1H-indazol-4-yl)-6-(4-methanesulfonylpiperazin-1-ylmethyl)-4-morpholin-4-ylthieno(3,2-d)pyrimidine results in increased phosphorylation of ERBB3 protein	increases^phosphorylation	19509167
other drugs or environmental toxins	2-(1H-indazol-4-yl)-6-(4-methanesulfonylpiperazin-1-ylmethyl)-4-morpholin-4-ylthieno(3,2-d)pyrimidine	ERBB3	Homo sapiens	ERBB3 affects the reaction [NRG1 results in decreased susceptibility to 2-(1H-indazol-4-yl)-6-(4-methanesulfonylpiperazin-1-ylmethyl)-4-morpholin-4-ylthieno(3,2-d)pyrimidine]	affects^reaction|decreases^response to substance	19509167
other drugs or environmental toxins	2-(1H-indazol-4-yl)-6-(4-methanesulfonylpiperazin-1-ylmethyl)-4-morpholin-4-ylthieno(3,2-d)pyrimidine	ERBB3	Homo sapiens	[N-acetylglucosaminono-1,5-lactone O-(phenylcarbamoyl)oxime results in increased phosphorylation of ERBB3 protein] which results in decreased susceptibility to 2-(1H-indazol-4-yl)-6-(4-methanesulfonylpiperazin-1-ylmethyl)-4-morpholin-4-ylthieno(3,2-d)pyrimidine	decreases^response to substance|increases^phosphorylation	23029544
other drugs or environmental toxins	2-(1H-indazol-4-yl)-6-(4-methanesulfonylpiperazin-1-ylmethyl)-4-morpholin-4-ylthieno(3,2-d)pyrimidine	ERBB3	Homo sapiens	NRG1 protein promotes the reaction [2-(1H-indazol-4-yl)-6-(4-methanesulfonylpiperazin-1-ylmethyl)-4-morpholin-4-ylthieno(3,2-d)pyrimidine results in increased phosphorylation of ERBB3 protein]	increases^phosphorylation|increases^reaction	19509167
other drugs or environmental toxins	2-(1H-indazol-4-yl)-6-(4-methanesulfonylpiperazin-1-ylmethyl)-4-morpholin-4-ylthieno(3,2-d)pyrimidine	ERBB3	Homo sapiens	[PIK3CA gene mutant form results in increased susceptibility to 2-(1H-indazol-4-yl)-6-(4-methanesulfonylpiperazin-1-ylmethyl)-4-morpholin-4-ylthieno(3,2-d)pyrimidine] which results in increased expression of ERBB3 mRNA	increases^expression|increases^response to substance	20453058
other drugs or environmental toxins	2-(1'H-indole-3'-carbonyl)thiazole-4-carboxylic acid methyl ester	ERBB3	Mus musculus	2-(1'H-indole-3'-carbonyl)thiazole-4-carboxylic acid methyl ester results in increased expression of ERBB3 mRNA	increases^expression	19933214
other drugs or environmental toxins	2-(4-morpholinyl)-8-phenyl-4H-1-benzopyran-4-one	ERBB3	Homo sapiens	2-(4-morpholinyl)-8-phenyl-4H-1-benzopyran-4-one promotes the reaction [beta-hexachlorocyclohexane promotes the reaction [ERBB2 protein binds to ERBB3 protein]]	affects^binding|increases^reaction	12439862
other drugs or environmental toxins	2,2-(2-chlorophenyl-4'-chlorophenyl)-1,1-dichloroethene	ERBB3	Homo sapiens	[Dichlorodiphenyldichloroethane co-treated with Dichlorodiphenyl Dichloroethylene co-treated with 2,2-(2-chlorophenyl-4'-chlorophenyl)-1,1-dichloroethene co-treated with Aldrin co-treated with Dieldrin] results in increased expression of ERBB3 mRNA	affects^cotreatment|increases^expression	19422813
other drugs or environmental toxins	2,7-dihydroxynaphthalene	ERBB3	Homo sapiens	2,7-dihydroxynaphthalene results in decreased expression of ERBB3 mRNA	decreases^expression	28940058
other drugs or environmental toxins	2-acetamidoethanethiol	ERBB3	Homo sapiens	2-acetamidoethanethiol analog results in decreased phosphorylation of ERBB3 protein	decreases^phosphorylation	20058253
other drugs or environmental toxins	4-(5-benzo(1,3)dioxol-5-yl-4-pyridin-2-yl-1H-imidazol-2-yl)benzamide	ERBB3	Homo sapiens	[NOG protein co-treated with entinostat co-treated with dorsomorphin co-treated with 4-(5-benzo(1,3)dioxol-5-yl-4-pyridin-2-yl-1H-imidazol-2-yl)benzamide] results in increased expression of ERBB3 mRNA	affects^cotreatment|increases^expression	27188386
other drugs or environmental toxins	4-(5-benzo(1,3)dioxol-5-yl-4-pyridin-2-yl-1H-imidazol-2-yl)benzamide	ERBB3	Homo sapiens	[NOG protein co-treated with Panobinostat co-treated with dorsomorphin co-treated with 4-(5-benzo(1,3)dioxol-5-yl-4-pyridin-2-yl-1H-imidazol-2-yl)benzamide] results in increased expression of ERBB3 mRNA	affects^cotreatment|increases^expression	27188386
other drugs or environmental toxins	4-(5-benzo(1,3)dioxol-5-yl-4-pyridin-2-yl-1H-imidazol-2-yl)benzamide	ERBB3	Homo sapiens	[NOG protein co-treated with trichostatin A co-treated with dorsomorphin co-treated with 4-(5-benzo(1,3)dioxol-5-yl-4-pyridin-2-yl-1H-imidazol-2-yl)benzamide] results in increased expression of ERBB3 mRNA	affects^cotreatment|increases^expression	27188386
other drugs or environmental toxins	4-(5-benzo(1,3)dioxol-5-yl-4-pyridin-2-yl-1H-imidazol-2-yl)benzamide	ERBB3	Homo sapiens	[NOG protein co-treated with Valproic Acid co-treated with dorsomorphin co-treated with 4-(5-benzo(1,3)dioxol-5-yl-4-pyridin-2-yl-1H-imidazol-2-yl)benzamide] results in increased expression of ERBB3 mRNA	affects^cotreatment|increases^expression	27188386
other drugs or environmental toxins	4-(5-benzo(1,3)dioxol-5-yl-4-pyridin-2-yl-1H-imidazol-2-yl)benzamide	ERBB3	Homo sapiens	[NOG protein co-treated with Vorinostat co-treated with dorsomorphin co-treated with 4-(5-benzo(1,3)dioxol-5-yl-4-pyridin-2-yl-1H-imidazol-2-yl)benzamide] results in increased expression of ERBB3 mRNA	affects^cotreatment|increases^expression	27188386
other drugs or environmental toxins	4,4'-hexafluorisopropylidene diphenol	ERBB3	Homo sapiens	4,4'-hexafluorisopropylidene diphenol results in increased expression of and results in increased phosphorylation of ERBB3 protein	increases^expression|increases^phosphorylation	31059536
other drugs or environmental toxins	4,4'-hexafluorisopropylidene diphenol	ERBB3	Homo sapiens	AREG protein affects the reaction [4,4'-hexafluorisopropylidene diphenol results in increased expression of and results in increased phosphorylation of ERBB3 protein]	affects^reaction|increases^expression|increases^phosphorylation	31059536
other drugs or environmental toxins	4,4'-hexafluorisopropylidene diphenol	ERBB3	Homo sapiens	Fulvestrant inhibits the reaction [4,4'-hexafluorisopropylidene diphenol results in increased expression of and results in increased phosphorylation of ERBB3 protein]	decreases^reaction|increases^expression|increases^phosphorylation	31059536
other drugs or environmental toxins	6-(methylamino)pyrido(3,4-d)pyrimidine	ERBB3	Homo sapiens	6-(methylamino)pyrido(3,4-d)pyrimidine results in decreased activity of ERBB3 protein	decreases^activity	15572027
other drugs or environmental toxins	abrine	ERBB3	Homo sapiens	abrine results in decreased expression of ERBB3 mRNA	decreases^expression	31054353
other drugs or environmental toxins	acetamide	ERBB3	Rattus norvegicus	acetamide results in decreased expression of ERBB3 mRNA	decreases^expression	31881176
other drugs or environmental toxins	Acetaminophen	ERBB3	Homo sapiens	Acetaminophen results in decreased expression of ERBB3 mRNA	decreases^expression	21420995
other drugs or environmental toxins	Acetaminophen	ERBB3	Mus musculus	Acetaminophen results in decreased expression of ERBB3 mRNA	decreases^expression	29246445
other drugs or environmental toxins	Acetaminophen	ERBB3	Mus musculus	Acetaminophen results in increased expression of ERBB3 mRNA	increases^expression	17585979
other drugs or environmental toxins	Acetaminophen	ERBB3	Mus musculus	PANX1 gene mutant form promotes the reaction [Acetaminophen results in decreased expression of ERBB3 mRNA]	decreases^expression|increases^reaction	29246445
other drugs or environmental toxins	Acetaminophen	ERBB3	Mus musculus	YAP1 gene mutant form promotes the reaction [Acetaminophen results in increased expression of ERBB3 mRNA]	increases^expression|increases^reaction	34546377
other drugs or environmental toxins	Acetaminophen	ERBB3	Rattus norvegicus	Acetaminophen results in increased expression of ERBB3 mRNA	increases^expression	33387578
other drugs or environmental toxins	Acetaminophen	ERBB3	Rattus norvegicus	[bisphenol A co-treated with enzacamene co-treated with octylmethoxycinnamate co-treated with butylparaben co-treated with Androgen Antagonists co-treated with Acetaminophen] results in decreased expression of ERBB3 mRNA	affects^cotreatment|decreases^expression	25607892
other drugs or environmental toxins	afimoxifene	ERBB3	Homo sapiens	afimoxifene inhibits the reaction [beta-hexachlorocyclohexane promotes the reaction [ERBB2 protein binds to ERBB3 protein]]	affects^binding|decreases^reaction|increases^reaction	12439862
other drugs or environmental toxins	Aflatoxin B1	ERBB3	Homo sapiens	Aflatoxin B1 affects the expression of ERBB3 protein	affects^expression	20106945
other drugs or environmental toxins	Aflatoxin B1	ERBB3	Homo sapiens	Aflatoxin B1 results in decreased expression of ERBB3 mRNA	decreases^expression	27153756
other drugs or environmental toxins	Aflatoxin B1	ERBB3	Homo sapiens	Aflatoxin B1 results in increased methylation of ERBB3 intron	increases^methylation	30157460
other drugs or environmental toxins	Air Pollutants	ERBB3	Homo sapiens	Air Pollutants analog results in decreased expression of ERBB3 mRNA	decreases^expression	21757418
other drugs or environmental toxins	Aldrin	ERBB3	Homo sapiens	[Dichlorodiphenyldichloroethane co-treated with Dichlorodiphenyl Dichloroethylene co-treated with 2,2-(2-chlorophenyl-4'-chlorophenyl)-1,1-dichloroethene co-treated with Aldrin co-treated with Dieldrin] results in increased expression of ERBB3 mRNA	affects^cotreatment|increases^expression	19422813
other drugs or environmental toxins	Aluminum	ERBB3		[APP protein modified form binds to Aluminum] which results in decreased expression of ERBB3 mRNA	affects^binding|decreases^expression	21298039
other drugs or environmental toxins	Amphetamine	ERBB3	Rattus norvegicus	Amphetamine results in decreased expression of ERBB3 mRNA	decreases^expression	30779732
other drugs or environmental toxins	Antimycin A	ERBB3	Homo sapiens	Antimycin A results in increased expression of ERBB3 mRNA	increases^expression	33512557
other drugs or environmental toxins	Antirheumatic Agents	ERBB3	Homo sapiens	Antirheumatic Agents results in increased expression of ERBB3 mRNA	increases^expression	24449571
other drugs or environmental toxins	arsenite	ERBB3	Homo sapiens	arsenite results in decreased expression of ERBB3 mRNA	decreases^expression	31646340
other drugs or environmental toxins	Azoxymethane	ERBB3	Mus musculus	[titanium dioxide co-treated with Azoxymethane co-treated with Dextran Sulfate] results in increased expression of ERBB3 mRNA	affects^cotreatment|increases^expression	29950665
other drugs or environmental toxins	benzyloxycarbonylleucyl-leucyl-leucine aldehyde	ERBB3	Homo sapiens	benzyloxycarbonylleucyl-leucyl-leucine aldehyde inhibits the reaction [sulindac sulfide results in decreased expression of ERBB3 protein]	decreases^expression|decreases^reaction	20332299
other drugs or environmental toxins	benzyloxycarbonylleucyl-leucyl-leucine aldehyde	ERBB3	Homo sapiens	benzyloxycarbonylleucyl-leucyl-leucine aldehyde inhibits the reaction [sulindac sulfone results in decreased expression of ERBB3 protein]	decreases^expression|decreases^reaction	20332299
other drugs or environmental toxins	benzyloxycarbonylleucyl-leucyl-leucine aldehyde	ERBB3	Homo sapiens	benzyloxycarbonylleucyl-leucyl-leucine aldehyde results in decreased expression of ERBB3 protein	decreases^expression	20332299
other drugs or environmental toxins	beta-hexachlorocyclohexane	ERBB3	Homo sapiens	2-(4-morpholinyl)-8-phenyl-4H-1-benzopyran-4-one promotes the reaction [beta-hexachlorocyclohexane promotes the reaction [ERBB2 protein binds to ERBB3 protein]]	affects^binding|increases^reaction	12439862
other drugs or environmental toxins	beta-hexachlorocyclohexane	ERBB3	Homo sapiens	afimoxifene inhibits the reaction [beta-hexachlorocyclohexane promotes the reaction [ERBB2 protein binds to ERBB3 protein]]	affects^binding|decreases^reaction|increases^reaction	12439862
other drugs or environmental toxins	beta-hexachlorocyclohexane	ERBB3	Homo sapiens	beta-hexachlorocyclohexane promotes the reaction [ERBB2 protein binds to ERBB3 protein]	affects^binding|increases^reaction	12439862
other drugs or environmental toxins	bis(4-hydroxyphenyl)sulfone	ERBB3	Mus musculus	bis(4-hydroxyphenyl)sulfone affects the methylation of ERBB3 gene	affects^methylation	31683443
other drugs or environmental toxins	bis(4-hydroxyphenyl)sulfone	ERBB3	Mus musculus	bis(4-hydroxyphenyl)sulfone results in increased expression of ERBB3 mRNA	increases^expression	30951980
other drugs or environmental toxins	bisphenol F	ERBB3	Mus musculus	[bisphenol F co-treated with Tretinoin] results in decreased expression of ERBB3 mRNA	affects^cotreatment|decreases^expression	30951980
other drugs or environmental toxins	bisphenol F	ERBB3	Mus musculus	bisphenol F results in increased expression of ERBB3 mRNA	increases^expression	30951980
other drugs or environmental toxins	butylparaben	ERBB3	Rattus norvegicus	[bisphenol A co-treated with enzacamene co-treated with octylmethoxycinnamate co-treated with butylparaben co-treated with Androgen Antagonists co-treated with Acetaminophen] results in decreased expression of ERBB3 mRNA	affects^cotreatment|decreases^expression	25607892
other drugs or environmental toxins	butylparaben	ERBB3	Rattus norvegicus	[bisphenol A co-treated with enzacamene co-treated with octylmethoxycinnamate co-treated with butylparaben] results in decreased expression of ERBB3 mRNA	affects^cotreatment|decreases^expression	25607892
other drugs or environmental toxins	butyraldehyde	ERBB3	Homo sapiens	butyraldehyde results in decreased expression of ERBB3 mRNA	decreases^expression	26079696
other drugs or environmental toxins	Butyric Acid	ERBB3	Homo sapiens	Butyric Acid results in increased expression of ERBB3 mRNA	increases^expression	34581912
other drugs or environmental toxins	Cadmium Chloride	ERBB3	Homo sapiens	[sodium arsenite co-treated with Cadmium Chloride co-treated with chromic oxide co-treated with chromous chloride co-treated with lead acetate] results in decreased expression of ERBB3 mRNA	affects^cotreatment|decreases^expression	12634122
other drugs or environmental toxins	Cadmium Chloride	ERBB3	Rattus norvegicus	Cadmium Chloride results in decreased expression of ERBB3 mRNA	decreases^expression	33453195
other drugs or environmental toxins	Caffeine	ERBB3	Homo sapiens	Caffeine affects the phosphorylation of ERBB3 protein	affects^phosphorylation	35688186
other drugs or environmental toxins	Calcitriol	ERBB3	Homo sapiens	Calcitriol results in increased expression of ERBB3 mRNA	increases^expression	26485663
other drugs or environmental toxins	Captan	ERBB3	Mus musculus	Captan results in decreased expression of ERBB3 mRNA	decreases^expression	31558096
other drugs or environmental toxins	Carbamazepine	ERBB3	Homo sapiens	Carbamazepine affects the expression of ERBB3 mRNA	affects^expression	25979313
other drugs or environmental toxins	Carbon Tetrachloride	ERBB3	Rattus norvegicus	Carbon Tetrachloride results in decreased expression of ERBB3 mRNA	decreases^expression	31150632
other drugs or environmental toxins	Carbon Tetrachloride	ERBB3	Rattus norvegicus	schizandrin B inhibits the reaction [Carbon Tetrachloride results in decreased expression of ERBB3 mRNA]	decreases^expression|decreases^reaction	31150632
other drugs or environmental toxins	casticin	ERBB3	Homo sapiens	casticin results in increased expression of ERBB3 mRNA	increases^expression	27862857
other drugs or environmental toxins	Chloroquine	ERBB3	Homo sapiens	Chloroquine results in decreased expression of ERBB3 protein	decreases^expression	20332299
other drugs or environmental toxins	Choline	ERBB3	Mus musculus	[Methionine deficiency co-treated with Choline deficiency co-treated with Folic Acid deficiency] results in decreased expression of ERBB3 mRNA	affects^cotreatment|decreases^expression	20938992
other drugs or environmental toxins	chromic oxide	ERBB3	Homo sapiens	[sodium arsenite co-treated with Cadmium Chloride co-treated with chromic oxide co-treated with chromous chloride co-treated with lead acetate] results in decreased expression of ERBB3 mRNA	affects^cotreatment|decreases^expression	12634122
other drugs or environmental toxins	chromium hexavalent ion	ERBB3	Homo sapiens	chromium hexavalent ion affects the expression of ERBB3 mRNA	affects^expression	18053681
other drugs or environmental toxins	chromous chloride	ERBB3	Homo sapiens	[sodium arsenite co-treated with Cadmium Chloride co-treated with chromic oxide co-treated with chromous chloride co-treated with lead acetate] results in decreased expression of ERBB3 mRNA	affects^cotreatment|decreases^expression	12634122
other drugs or environmental toxins	clothianidin	ERBB3	Homo sapiens	clothianidin results in increased expression of ERBB3 mRNA	increases^expression	31626844
other drugs or environmental toxins	CMF regimen	ERBB3	Homo sapiens	ERBB3 protein affects the susceptibility to [Epirubicin co-treated with CMF regimen]	affects^cotreatment|affects^response to substance	18768436
other drugs or environmental toxins	Copper Sulfate	ERBB3	Homo sapiens	Copper Sulfate results in decreased expression of ERBB3 mRNA	decreases^expression	19549813
other drugs or environmental toxins	Coumestrol	ERBB3	Homo sapiens	Coumestrol results in decreased expression of ERBB3 mRNA	decreases^expression	19167446
other drugs or environmental toxins	Cuprizone	ERBB3	Rattus norvegicus	Cuprizone results in decreased expression of ERBB3 mRNA	decreases^expression	27523638
other drugs or environmental toxins	Cuprizone	ERBB3	Rattus norvegicus	Cuprizone results in increased expression of ERBB3 mRNA	increases^expression	26577399
other drugs or environmental toxins	Curcumin	ERBB3	Homo sapiens	Curcumin analog results in decreased expression of ERBB3 mRNA	decreases^expression	26409325
other drugs or environmental toxins	Curcumin	ERBB3	Homo sapiens	Curcumin promotes the reaction [Folfox protocol results in decreased expression of and results in decreased phosphorylation of and results in decreased activity of ERBB3 protein]	decreases^activity|decreases^expression|decreases^phosphorylation|increases^reaction	17918158
other drugs or environmental toxins	Curcumin	ERBB3	Homo sapiens	Curcumin results in decreased expression of and results in decreased phosphorylation of and results in decreased activity of ERBB3 protein	decreases^activity|decreases^expression|decreases^phosphorylation	17918158
other drugs or environmental toxins	Curcumin	ERBB3	Homo sapiens	Curcumin results in decreased expression of ERBB3 mRNA	decreases^expression	15713895
other drugs or environmental toxins	Curcumin	ERBB3	Homo sapiens	Fluorouracil promotes the reaction [Curcumin results in decreased expression of and results in decreased phosphorylation of and results in decreased activity of ERBB3 protein]	decreases^activity|decreases^expression|decreases^phosphorylation|increases^reaction	17918158
other drugs or environmental toxins	Cycloheximide	ERBB3	Homo sapiens	Cycloheximide results in decreased expression of ERBB3 mRNA	decreases^expression	15228094
other drugs or environmental toxins	Cyclosporine	ERBB3	Homo sapiens	Cyclosporine results in decreased expression of ERBB3 mRNA	decreases^expression	20106945|25562108|27989131
other drugs or environmental toxins	Daunorubicin	ERBB3	Homo sapiens	Daunorubicin results in decreased expression of ERBB3 mRNA	decreases^expression	26537877|28940058
other drugs or environmental toxins	Dexamethasone	ERBB3	Mus musculus	Dexamethasone results in increased expression of ERBB3 mRNA	increases^expression	21041162
other drugs or environmental toxins	Dextran Sulfate	ERBB3	Mus musculus	[titanium dioxide co-treated with Azoxymethane co-treated with Dextran Sulfate] results in increased expression of ERBB3 mRNA	affects^cotreatment|increases^expression	29950665
other drugs or environmental toxins	Diazinon	ERBB3	Rattus norvegicus	Diazinon affects the expression of ERBB3 mRNA	affects^expression	22546817
other drugs or environmental toxins	Dibutyl Phthalate	ERBB3	Rattus norvegicus	[Dibutyl Phthalate co-treated with Diethylhexyl Phthalate co-treated with vinclozolin co-treated with prochloraz co-treated with procymidone co-treated with Linuron co-treated with epoxiconazole co-treated with Dichlorodiphenyl Dichloroethylene] results in decreased expression of ERBB3 mRNA	affects^cotreatment|decreases^expression	25607892
other drugs or environmental toxins	Dibutyl Phthalate	ERBB3	Rattus norvegicus	Dibutyl Phthalate results in increased expression of ERBB3 mRNA	increases^expression	21266533
other drugs or environmental toxins	Dichlorodiphenyl Dichloroethylene	ERBB3	Homo sapiens	[Dichlorodiphenyldichloroethane co-treated with Dichlorodiphenyl Dichloroethylene co-treated with 2,2-(2-chlorophenyl-4'-chlorophenyl)-1,1-dichloroethene co-treated with Aldrin co-treated with Dieldrin] results in increased expression of ERBB3 mRNA	affects^cotreatment|increases^expression	19422813
other drugs or environmental toxins	Dichlorodiphenyl Dichloroethylene	ERBB3	Rattus norvegicus	[Dibutyl Phthalate co-treated with Diethylhexyl Phthalate co-treated with vinclozolin co-treated with prochloraz co-treated with procymidone co-treated with Linuron co-treated with epoxiconazole co-treated with Dichlorodiphenyl Dichloroethylene] results in decreased expression of ERBB3 mRNA	affects^cotreatment|decreases^expression	25607892
other drugs or environmental toxins	Dichlorodiphenyldichloroethane	ERBB3	Homo sapiens	[Dichlorodiphenyldichloroethane co-treated with Dichlorodiphenyl Dichloroethylene co-treated with 2,2-(2-chlorophenyl-4'-chlorophenyl)-1,1-dichloroethene co-treated with Aldrin co-treated with Dieldrin] results in increased expression of ERBB3 mRNA	affects^cotreatment|increases^expression	19422813
other drugs or environmental toxins	dicyclohexyl phthalate	ERBB3	Xenopus tropicalis	dicyclohexyl phthalate affects the expression of ERBB3 mRNA	affects^expression	26924002
other drugs or environmental toxins	Dieldrin	ERBB3	Homo sapiens	[Dichlorodiphenyldichloroethane co-treated with Dichlorodiphenyl Dichloroethylene co-treated with 2,2-(2-chlorophenyl-4'-chlorophenyl)-1,1-dichloroethene co-treated with Aldrin co-treated with Dieldrin] results in increased expression of ERBB3 mRNA	affects^cotreatment|increases^expression	19422813
other drugs or environmental toxins	Diethylhexyl Phthalate	ERBB3	Rattus norvegicus	[Dibutyl Phthalate co-treated with Diethylhexyl Phthalate co-treated with vinclozolin co-treated with prochloraz co-treated with procymidone co-treated with Linuron co-treated with epoxiconazole co-treated with Dichlorodiphenyl Dichloroethylene] results in decreased expression of ERBB3 mRNA	affects^cotreatment|decreases^expression	25607892
other drugs or environmental toxins	dimethyl phthalate	ERBB3	Xenopus tropicalis	dimethyl phthalate affects the expression of ERBB3 mRNA	affects^expression	26924002
other drugs or environmental toxins	dorsomorphin	ERBB3	Homo sapiens	[NOG protein co-treated with entinostat co-treated with dorsomorphin co-treated with 4-(5-benzo(1,3)dioxol-5-yl-4-pyridin-2-yl-1H-imidazol-2-yl)benzamide] results in increased expression of ERBB3 mRNA	affects^cotreatment|increases^expression	27188386
other drugs or environmental toxins	dorsomorphin	ERBB3	Homo sapiens	[NOG protein co-treated with Panobinostat co-treated with dorsomorphin co-treated with 4-(5-benzo(1,3)dioxol-5-yl-4-pyridin-2-yl-1H-imidazol-2-yl)benzamide] results in increased expression of ERBB3 mRNA	affects^cotreatment|increases^expression	27188386
other drugs or environmental toxins	dorsomorphin	ERBB3	Homo sapiens	[NOG protein co-treated with trichostatin A co-treated with dorsomorphin co-treated with 4-(5-benzo(1,3)dioxol-5-yl-4-pyridin-2-yl-1H-imidazol-2-yl)benzamide] results in increased expression of ERBB3 mRNA	affects^cotreatment|increases^expression	27188386
other drugs or environmental toxins	dorsomorphin	ERBB3	Homo sapiens	[NOG protein co-treated with Valproic Acid co-treated with dorsomorphin co-treated with 4-(5-benzo(1,3)dioxol-5-yl-4-pyridin-2-yl-1H-imidazol-2-yl)benzamide] results in increased expression of ERBB3 mRNA	affects^cotreatment|increases^expression	27188386
other drugs or environmental toxins	dorsomorphin	ERBB3	Homo sapiens	[NOG protein co-treated with Vorinostat co-treated with dorsomorphin co-treated with 4-(5-benzo(1,3)dioxol-5-yl-4-pyridin-2-yl-1H-imidazol-2-yl)benzamide] results in increased expression of ERBB3 mRNA	affects^cotreatment|increases^expression	27188386
other drugs or environmental toxins	doxifluridine	ERBB3	Homo sapiens	ERBB3 protein results in increased susceptibility to doxifluridine	increases^response to substance	16734730
other drugs or environmental toxins	Dronabinol	ERBB3	Rattus norvegicus	Dronabinol results in decreased expression of ERBB3 mRNA	decreases^expression	30283037
other drugs or environmental toxins	Endosulfan	ERBB3	Rattus norvegicus	Endosulfan results in decreased expression of ERBB3 mRNA	decreases^expression	29391264
other drugs or environmental toxins	entinostat	ERBB3	Homo sapiens	entinostat results in increased expression of ERBB3 mRNA	increases^expression	26272509
other drugs or environmental toxins	entinostat	ERBB3	Homo sapiens	[NOG protein co-treated with entinostat co-treated with dorsomorphin co-treated with 4-(5-benzo(1,3)dioxol-5-yl-4-pyridin-2-yl-1H-imidazol-2-yl)benzamide] results in increased expression of ERBB3 mRNA	affects^cotreatment|increases^expression	27188386
other drugs or environmental toxins	enzacamene	ERBB3	Rattus norvegicus	[bisphenol A co-treated with enzacamene co-treated with octylmethoxycinnamate co-treated with butylparaben co-treated with Androgen Antagonists co-treated with Acetaminophen] results in decreased expression of ERBB3 mRNA	affects^cotreatment|decreases^expression	25607892
other drugs or environmental toxins	enzacamene	ERBB3	Rattus norvegicus	[bisphenol A co-treated with enzacamene co-treated with octylmethoxycinnamate co-treated with butylparaben] results in decreased expression of ERBB3 mRNA	affects^cotreatment|decreases^expression	25607892
other drugs or environmental toxins	epoxiconazole	ERBB3	Rattus norvegicus	[Dibutyl Phthalate co-treated with Diethylhexyl Phthalate co-treated with vinclozolin co-treated with prochloraz co-treated with procymidone co-treated with Linuron co-treated with epoxiconazole co-treated with Dichlorodiphenyl Dichloroethylene] results in decreased expression of ERBB3 mRNA	affects^cotreatment|decreases^expression	25607892
other drugs or environmental toxins	Ethanol	ERBB3	Mus musculus	Ethanol affects the expression of ERBB3 mRNA	affects^expression	30319688
other drugs or environmental toxins	Fenretinide	ERBB3	Mus musculus	Fenretinide results in increased expression of ERBB3 mRNA	increases^expression	28973697
other drugs or environmental toxins	fisetin	ERBB3	Homo sapiens	fisetin results in decreased expression of ERBB3 protein	decreases^expression	30431692
other drugs or environmental toxins	Flutamide	ERBB3	Rattus norvegicus	Flutamide results in decreased expression of ERBB3 mRNA	decreases^expression	24136188
other drugs or environmental toxins	Folfox protocol	ERBB3	Homo sapiens	Curcumin promotes the reaction [Folfox protocol results in decreased expression of and results in decreased phosphorylation of and results in decreased activity of ERBB3 protein]	decreases^activity|decreases^expression|decreases^phosphorylation|increases^reaction	17918158
other drugs or environmental toxins	Folfox protocol	ERBB3	Homo sapiens	Folfox protocol results in decreased expression of and results in decreased phosphorylation of and results in decreased activity of ERBB3 protein	decreases^activity|decreases^expression|decreases^phosphorylation	17918158
other drugs or environmental toxins	Folic Acid	ERBB3	Mus musculus	[Methionine deficiency co-treated with Choline deficiency co-treated with Folic Acid deficiency] results in decreased expression of ERBB3 mRNA	affects^cotreatment|decreases^expression	20938992
other drugs or environmental toxins	folpet	ERBB3	Mus musculus	folpet affects the expression of ERBB3 mRNA	affects^expression	31558096
other drugs or environmental toxins	Fulvestrant	ERBB3	Homo sapiens	Fulvestrant inhibits the reaction [4,4'-hexafluorisopropylidene diphenol results in increased expression of and results in increased phosphorylation of ERBB3 protein]	decreases^reaction|increases^expression|increases^phosphorylation	31059536
other drugs or environmental toxins	Fulvestrant	ERBB3	Homo sapiens	Fulvestrant results in decreased expression of ERBB3 mRNA	decreases^expression	31646340
other drugs or environmental toxins	Gentamicins	ERBB3	Rattus norvegicus	Gentamicins results in increased expression of ERBB3 mRNA	increases^expression	33387578
other drugs or environmental toxins	Glucose	ERBB3	Rattus norvegicus	[NRG1 protein binds to ERBB3 protein] which results in increased transport of Glucose	affects^binding|increases^transport	14711829
other drugs or environmental toxins	glycidol	ERBB3	Rattus norvegicus	glycidol results in decreased expression of ERBB3 mRNA	decreases^expression	24395379
other drugs or environmental toxins	Hydrogen Sulfide	ERBB3	Mus musculus	Hydrogen Sulfide results in decreased expression of ERBB3 mRNA	decreases^expression	31843631
other drugs or environmental toxins	incobotulinumtoxinA	ERBB3	Homo sapiens	incobotulinumtoxinA results in decreased expression of ERBB3 mRNA	decreases^expression	29522793
other drugs or environmental toxins	jinfukang	ERBB3	Homo sapiens	jinfukang results in increased expression of ERBB3 mRNA	increases^expression	27392435
other drugs or environmental toxins	Ketone Bodies	ERBB3	Rattus norvegicus	Ketone Bodies results in decreased expression of ERBB3 mRNA	decreases^expression	15469884
other drugs or environmental toxins	lead acetate	ERBB3	Homo sapiens	[sodium arsenite co-treated with Cadmium Chloride co-treated with chromic oxide co-treated with chromous chloride co-treated with lead acetate] results in decreased expression of ERBB3 mRNA	affects^cotreatment|decreases^expression	12634122
other drugs or environmental toxins	Linuron	ERBB3	Rattus norvegicus	[Dibutyl Phthalate co-treated with Diethylhexyl Phthalate co-treated with vinclozolin co-treated with prochloraz co-treated with procymidone co-treated with Linuron co-treated with epoxiconazole co-treated with Dichlorodiphenyl Dichloroethylene] results in decreased expression of ERBB3 mRNA	affects^cotreatment|decreases^expression	25607892
other drugs or environmental toxins	Lithium Chloride	ERBB3	Homo sapiens	Lithium Chloride results in increased expression of ERBB3 mRNA	increases^expression	23527032
other drugs or environmental toxins	Metformin	ERBB3	Rattus norvegicus	Metformin results in decreased expression of ERBB3 mRNA	decreases^expression	31324951
other drugs or environmental toxins	Methionine	ERBB3	Mus musculus	[Methionine deficiency co-treated with Choline deficiency co-treated with Folic Acid deficiency] results in decreased expression of ERBB3 mRNA	affects^cotreatment|decreases^expression	20938992
other drugs or environmental toxins	methylmercuric chloride	ERBB3	Gadus morhua	methylmercuric chloride results in decreased expression of ERBB3 mRNA	decreases^expression	23103053
other drugs or environmental toxins	Mifepristone	ERBB3	Macaca mulatta	Mifepristone results in decreased expression of ERBB3 mRNA	decreases^expression	19439560
other drugs or environmental toxins	Mitoxantrone	ERBB3	Homo sapiens	Mitoxantrone results in decreased expression of ERBB3 mRNA	decreases^expression	26537877|28940058
other drugs or environmental toxins	monomethyl phthalate	ERBB3	Xenopus tropicalis	monomethyl phthalate affects the expression of ERBB3 mRNA	affects^expression	26924002
other drugs or environmental toxins	MRK 003	ERBB3	Mus musculus	ERBB3 results in decreased susceptibility to MRK 003	decreases^response to substance	19903844
other drugs or environmental toxins	N-(2-(1,1'-bicyclopropyl)-2-ylphenyl)-3-(difluoromethyl)-1-methyl-1H-pyrazole-4-carboxamide	ERBB3	Mus musculus	N-(2-(1,1'-bicyclopropyl)-2-ylphenyl)-3-(difluoromethyl)-1-methyl-1H-pyrazole-4-carboxamide results in decreased expression of ERBB3 mRNA	decreases^expression	29244179
other drugs or environmental toxins	N-acetylglucosaminono-1,5-lactone O-(phenylcarbamoyl)oxime	ERBB3	Homo sapiens	N-acetylglucosaminono-1,5-lactone O-(phenylcarbamoyl)oxime results in increased phosphorylation of ERBB3 protein	increases^phosphorylation	23029544
other drugs or environmental toxins	N-acetylglucosaminono-1,5-lactone O-(phenylcarbamoyl)oxime	ERBB3	Homo sapiens	[N-acetylglucosaminono-1,5-lactone O-(phenylcarbamoyl)oxime results in increased phosphorylation of ERBB3 protein] which results in decreased susceptibility to 2-(1H-indazol-4-yl)-6-(4-methanesulfonylpiperazin-1-ylmethyl)-4-morpholin-4-ylthieno(3,2-d)pyrimidine	decreases^response to substance|increases^phosphorylation	23029544
other drugs or environmental toxins	nickel chloride	ERBB3	Rattus norvegicus	nickel chloride affects the expression of ERBB3 mRNA	affects^expression	22546817
other drugs or environmental toxins	nickel sulfate	ERBB3	Homo sapiens	nickel sulfate results in decreased expression of ERBB3 mRNA	decreases^expression	18651567
other drugs or environmental toxins	N-Methyl-3,4-methylenedioxyamphetamine	ERBB3	Mus musculus	N-Methyl-3,4-methylenedioxyamphetamine results in decreased expression of ERBB3 mRNA	decreases^expression	26251327
other drugs or environmental toxins	N-Methyl-3,4-methylenedioxyamphetamine	ERBB3	Mus musculus	N-Methyl-3,4-methylenedioxyamphetamine results in increased methylation of ERBB3 promoter	increases^methylation	26251327
other drugs or environmental toxins	NSC 689534	ERBB3	Homo sapiens	[NSC 689534 binds to Copper] which results in decreased expression of ERBB3 mRNA	affects^binding|decreases^expression	20971185
other drugs or environmental toxins	NVP-TAE684	ERBB3	Homo sapiens	[EGF protein results in increased phosphorylation of and results in increased activity of ERBB3 protein] which results in decreased susceptibility to NVP-TAE684	decreases^response to substance|increases^activity|increases^phosphorylation	22843788
other drugs or environmental toxins	octylmethoxycinnamate	ERBB3	Rattus norvegicus	[bisphenol A co-treated with enzacamene co-treated with octylmethoxycinnamate co-treated with butylparaben co-treated with Androgen Antagonists co-treated with Acetaminophen] results in decreased expression of ERBB3 mRNA	affects^cotreatment|decreases^expression	25607892
other drugs or environmental toxins	octylmethoxycinnamate	ERBB3	Rattus norvegicus	[bisphenol A co-treated with enzacamene co-treated with octylmethoxycinnamate co-treated with butylparaben] results in decreased expression of ERBB3 mRNA	affects^cotreatment|decreases^expression	25607892
other drugs or environmental toxins	Oxygen	ERBB3	Mus musculus	[NFE2L2 protein affects the susceptibility to Oxygen] which affects the expression of ERBB3 mRNA	affects^expression|affects^response to substance	30529165
other drugs or environmental toxins	Panobinostat	ERBB3	Homo sapiens	[NOG protein co-treated with Panobinostat co-treated with dorsomorphin co-treated with 4-(5-benzo(1,3)dioxol-5-yl-4-pyridin-2-yl-1H-imidazol-2-yl)benzamide] results in increased expression of ERBB3 mRNA	affects^cotreatment|increases^expression	27188386
other drugs or environmental toxins	Panobinostat	ERBB3	Homo sapiens	Panobinostat results in increased expression of ERBB3 mRNA	increases^expression	26272509
other drugs or environmental toxins	Paraquat	ERBB3	Mus musculus	Paraquat results in decreased expression of ERBB3 mRNA	decreases^expression	16797015|21463325
other drugs or environmental toxins	perfluoro-n-nonanoic acid	ERBB3	Homo sapiens	perfluoro-n-nonanoic acid results in decreased expression of ERBB3 mRNA	decreases^expression	32588087
other drugs or environmental toxins	perfluorooctane sulfonic acid	ERBB3	Bos taurus	perfluorooctane sulfonic acid results in increased expression of ERBB3 mRNA	increases^expression	34762985
other drugs or environmental toxins	perfluorooctane sulfonic acid	ERBB3	Bos taurus	perfluorooctane sulfonic acid results in increased methylation of ERBB3 intron	increases^methylation	34762985
other drugs or environmental toxins	perfluorooctanoic acid	ERBB3	Homo sapiens	perfluorooctanoic acid results in decreased expression of ERBB3 protein	decreases^expression	26879310
other drugs or environmental toxins	Pesticides	ERBB3	Homo sapiens	Pesticides results in increased methylation of ERBB3 gene	increases^methylation	28396702
other drugs or environmental toxins	pirinixic acid	ERBB3	Mus musculus	pirinixic acid results in decreased expression of ERBB3 mRNA	decreases^expression	18445702
other drugs or environmental toxins	prochloraz	ERBB3	Rattus norvegicus	[Dibutyl Phthalate co-treated with Diethylhexyl Phthalate co-treated with vinclozolin co-treated with prochloraz co-treated with procymidone co-treated with Linuron co-treated with epoxiconazole co-treated with Dichlorodiphenyl Dichloroethylene] results in decreased expression of ERBB3 mRNA	affects^cotreatment|decreases^expression	25607892
other drugs or environmental toxins	procymidone	ERBB3	Rattus norvegicus	[Dibutyl Phthalate co-treated with Diethylhexyl Phthalate co-treated with vinclozolin co-treated with prochloraz co-treated with procymidone co-treated with Linuron co-treated with epoxiconazole co-treated with Dichlorodiphenyl Dichloroethylene] results in decreased expression of ERBB3 mRNA	affects^cotreatment|decreases^expression	25607892
other drugs or environmental toxins	Propylthiouracil	ERBB3	Rattus norvegicus	Propylthiouracil results in decreased expression of ERBB3 mRNA	decreases^expression	24780913|25825206
other drugs or environmental toxins	Quercetin	ERBB3	Homo sapiens	Quercetin inhibits the reaction [EGF protein results in increased phosphorylation of ERBB3 protein]	decreases^reaction|increases^phosphorylation	12888923
other drugs or environmental toxins	Quercetin	ERBB3	Homo sapiens	Quercetin inhibits the reaction [TGFA protein results in increased phosphorylation of ERBB3 protein]	decreases^reaction|increases^phosphorylation	12888923
other drugs or environmental toxins	Quercetin	ERBB3	Homo sapiens	Quercetin results in decreased expression of and results in decreased phosphorylation of ERBB3 protein	decreases^expression|decreases^phosphorylation	12888923
other drugs or environmental toxins	Quercetin	ERBB3	Homo sapiens	Quercetin results in decreased expression of ERBB3 mRNA	decreases^expression	21632981|30152185
other drugs or environmental toxins	Quercetin	ERBB3	Homo sapiens	Quercetin results in decreased expression of ERBB3 protein	decreases^expression	15741050
other drugs or environmental toxins	Resveratrol	ERBB3	Homo sapiens	Resveratrol results in decreased expression of ERBB3 mRNA	decreases^expression	19371625
other drugs or environmental toxins	sandostatinLAR	ERBB3	Rattus norvegicus	sandostatinLAR results in increased expression of ERBB3 mRNA	increases^expression	17210224
other drugs or environmental toxins	schizandrin B	ERBB3	Rattus norvegicus	schizandrin B inhibits the reaction [Carbon Tetrachloride results in decreased expression of ERBB3 mRNA]	decreases^expression|decreases^reaction	31150632
other drugs or environmental toxins	Silicon Dioxide	ERBB3	Homo sapiens	Silicon Dioxide analog results in decreased expression of ERBB3 mRNA	decreases^expression	25895662
other drugs or environmental toxins	Silver	ERBB3	Homo sapiens	Silver results in decreased expression of ERBB3 mRNA	decreases^expression	26014281|26551752
other drugs or environmental toxins	Smoke	ERBB3	Homo sapiens	Smoke results in decreased expression of ERBB3 mRNA	decreases^expression	21095227
other drugs or environmental toxins	sodium arsenate	ERBB3	Homo sapiens	[sodium arsenate results in increased abundance of Arsenic] which results in decreased expression of ERBB3 mRNA	decreases^expression|increases^abundance	32525701
other drugs or environmental toxins	sodium arsenite	ERBB3	Homo sapiens	[sodium arsenite co-treated with Cadmium Chloride co-treated with chromic oxide co-treated with chromous chloride co-treated with lead acetate] results in decreased expression of ERBB3 mRNA	affects^cotreatment|decreases^expression	12634122
other drugs or environmental toxins	sodium arsenite	ERBB3	Homo sapiens	sodium arsenite results in decreased expression of ERBB3 mRNA	decreases^expression	25879800|29301061|32844245
other drugs or environmental toxins	sodium arsenite	ERBB3	Rattus norvegicus	sodium arsenite results in increased expression of ERBB3 mRNA	increases^expression	11241755
other drugs or environmental toxins	sodium bichromate	ERBB3	Mus musculus	sodium bichromate results in increased expression of ERBB3 mRNA	increases^expression	31558096
other drugs or environmental toxins	Sodium Glutamate	ERBB3	Mus musculus	[Sodium Glutamate co-treated with Trans Fatty Acids] results in decreased expression of ERBB3 mRNA	affects^cotreatment|decreases^expression	19001666
other drugs or environmental toxins	Sodium Glutamate	ERBB3	Mus musculus	Sodium Glutamate results in increased expression of ERBB3 mRNA	increases^expression	19001666
other drugs or environmental toxins	STA 9090	ERBB3	Homo sapiens	STA 9090 results in decreased expression of ERBB3 protein	decreases^expression	24784839
other drugs or environmental toxins	sulindac sulfide	ERBB3	Homo sapiens	benzyloxycarbonylleucyl-leucyl-leucine aldehyde inhibits the reaction [sulindac sulfide results in decreased expression of ERBB3 protein]	decreases^expression|decreases^reaction	20332299
other drugs or environmental toxins	sulindac sulfide	ERBB3	Homo sapiens	sulindac sulfide results in decreased expression of ERBB3 protein	decreases^expression	20332299
other drugs or environmental toxins	sulindac sulfone	ERBB3	Homo sapiens	benzyloxycarbonylleucyl-leucyl-leucine aldehyde inhibits the reaction [sulindac sulfone results in decreased expression of ERBB3 protein]	decreases^expression|decreases^reaction	20332299
[truncated: 44 more rows]
